# Supplementary material for: Crystal structure of N-butyl-2,3-bis­(di­cyclo­hexyl­amino)­cyclo­propeniminium chloride benzene monosolvate
Source: Acta Crystallogr E Crystallogr Commun. 2022 Aug 23;78(Pt 9):936–41. doi: 10.1107/S2056989022008076 (PMC9443799; doi:10.1107/S2056989022008076)
Supplement: Supplementary file 1 [file e-78-00936-sup1.cif]

##############################################################################
#                                                                            #
# This CIF contains the data in a paper accepted for publication in          #
# Acta Crystallographica Section E. It conforms to the requirements of       #
# Notes for Authors for Acta Crystallographica Section E, and has been       #
# peer reviewed under the auspices of the IUCr Commission on Journals.       #
#                                                                            #
# Full details of the Crystallographic Information File format               #
# are given in the paper "The Crystallographic Information File (CIF):       #
# a New Standard Archive File for Crystallography" by S. R. Hall, F. H.      #
# Allen and I. D. Brown [Acta Cryst. (1991), A47, 655-685].                  #
#                                                                            #
# The current version of the core CIF dictionary is obtainable from          #
# ftp://ftp.iucr.org/pub/cif_core.dic.                                       #
#                                                                            #
# Software is freely available for graphical display of the structure(s)     #
# in this CIF. For information consult the CIF software page                 #
# http://www.iucr.org/resources/cif/software.                                #
#                                                                            #
# This file may be used for bona fide research purposes within the           #
# scientific community so long as proper attribution is given to the journal # 
# article from which it was obtained.                                        #
#                                                                            #
##############################################################################
data_I
_audit_creation_method
;
Olex2 1.5
(compiled 2022.04.07 svn.rca3783a0 for OlexSys, GUI svn.r6498)
;
_journal_date_recd_electronic     2021-12-25
_journal_date_accepted     2022-08-11
_journal_name_full     'Acta Crystallographica, Section E'
_journal_year     2022
_journal_volume     78
_journal_issue      9
_journal_page_first     0
_journal_page_last     0
_journal_paper_category     GO
_journal_paper_doi     10.1107/S2056989022008076
_journal_coeditor_code     JQ2013
_publ_contact_author_name     'Michael J. Zdilla'
_publ_contact_author_address
;
Department of Chemistry
Temple University
1901 N. 13th Street
Philadelphia, PA 19122
;
_publ_contact_author_email     'mzdilla@temple.edu'
_publ_contact_author_fax     '(215) 204-1532'
_publ_contact_author_phone     '(215) 204-7886'
_publ_section_title
;
Crystal structure of
<i>N</i>-butyl-2,3-bis(dicyclohexylamino)cyclopropeniminium
chloride benzene monosolvate
;
loop_
    _publ_author_name
    _publ_author_footnote
    _publ_author_address
    'Mu\~noz S\'anchez, Gaby M.' .
;
Department of Chemistry
Temple University
1901 N. 13th Street
Philadelphia, PA 19122
USA
;
    'Zdilla, Michael J.' .
;
Department of Chemistry
Temple University
1901 N. 13th Street
Philadelphia, PA 19122
USA
;
_publ_section_synopsis
;
The structure of the acid chloride salt of the superbase
1-butyl-2,3-bis(dicyclohexylamino)cyclopropenimine is reported.
;
_chemical_name_systematic
;
<i>N</i>-Butyl-2,3-bis(dicyclohexylamino)cyclopropeniminium
chloride benzene monosolvate
;
_chemical_name_common     ?
_chemical_formula_moiety     'C31 H54 N3 +, Cl -, C6 H6'
_chemical_formula_sum     'C37 H60 Cl N3'
_chemical_formula_iupac     'C31 H54 N3 +, Cl -, C6 H6'
_chemical_formula_weight     582.33
_chemical_melting_point     356
_space_group_crystal_system     monoclinic
_space_group_name_H-M_alt     'P 1 21/n 1'
_space_group_name_Hall     '-P 2yn'
loop_
    _space_group_symop_operation_xyz
    'x, y, z'
    '-x+1/2, y+1/2, -z+1/2'
    '-x, -y, -z'
    'x-1/2, -y-1/2, z-1/2'
_cell_length_a     12.253(3)
_cell_length_b     22.699(7)
_cell_length_c     12.884(3)
_cell_angle_alpha     90
_cell_angle_beta     104.164(7)
_cell_angle_gamma     90
_cell_volume     3474.6(16)
_cell_formula_units_Z     4
_cell_measurement_reflns_used     9959
_cell_measurement_theta_min     2.64
_cell_measurement_theta_max     29.60
_cell_measurement_temperature     100.0
_exptl_crystal_description     chunk
_exptl_crystal_colour     colourless
_exptl_crystal_size_max     0.547
_exptl_crystal_size_mid     0.529
_exptl_crystal_size_min     0.164
_exptl_crystal_density_diffrn     1.113
_exptl_crystal_density_meas     ?
_exptl_crystal_density_method     ?
_exptl_crystal_F_000     1280
_exptl_absorpt_coefficient_mu     0.138
_exptl_absorpt_correction_type     multi-scan
_exptl_absorpt_process_details
;
(SADABS; Krause <i>et al.</i>,  2015)
;
_exptl_absorpt_correction_T_min     0.6619
_exptl_absorpt_correction_T_max     0.7459
_exptl_special_details
;
Single-crystal X-ray crystallographic data were obtained on a Bruker
D8 Quest PHOTON 100 diffractometer with an Oxford Cryostream 700
low-temperature device. The radiation was from a sealed-tube molybdenum
<i>K</i>\a source with a TRIUMPH monochromator. Crystals were typically
multiple, and a single piece was cut away with a razor blade, mounted on a
MiTeGen loop with paratone-N oil, and collected at 100K in \w/\f scansets.
Integration was performed using SAINT, and data were reduced and
absorption-corrected using SADABS (Bruker, 2008). Space group determination
was performed using XPREP (Sheldrick, 2008), and the structure was solved
using intrinsic phasing using SHELXT (Sheldrick,The structural model of
 [<b>1</b>H]Cl\\cdotC~6~H~6~ was refined using
the least-squares approach with the ShelX package (Sheldrick, 2015a) with
Olex2 as a GUI (Dolomanov <i>et al.</i>, 2009).  2015b).
;
_diffrn_ambient_temperature     100.15
_diffrn_source     'sealed tube'
_diffrn_radiation_type     MoK\a
_diffrn_radiation_wavelength     0.71076
_diffrn_measurement_device_type     'Bruker D8 Quest Photon 100'
_diffrn_measurement_method     '\f and \w scans'
_diffrn_detector_area_resol_mean     10.417
_diffrn_reflns_number     48756
_diffrn_reflns_av_R_equivalents     0.0440
_diffrn_reflns_av_unetI/netI     0.0322
_diffrn_reflns_theta_min     2.639
_diffrn_reflns_theta_max     27.878
_diffrn_reflns_theta_full     25.243
_diffrn_measured_fraction_theta_max     0.976
_diffrn_measured_fraction_theta_full     0.968
_diffrn_reflns_limit_h_min     -16
_diffrn_reflns_limit_h_max     14
_diffrn_reflns_limit_k_min     -29
_diffrn_reflns_limit_k_max     29
_diffrn_reflns_limit_l_min     -16
_diffrn_reflns_limit_l_max     16
_refine_special_details     ?
_reflns_number_total     8072
_reflns_number_gt     6516
_reflns_threshold_expression     'I > 2\s(I)'
_refine_ls_structure_factor_coef     Fsqd
_refine_ls_matrix_type     full
_refine_ls_R_factor_all     0.0708
_refine_ls_R_factor_gt     0.0548
_refine_ls_wR_factor_gt     0.1260
_refine_ls_wR_factor_ref     0.1362
_refine_ls_goodness_of_fit_ref     1.019
_refine_ls_restrained_S_all     1.019
_refine_ls_number_reflns     8072
_refine_ls_number_parameters     385
_refine_ls_number_restraints     6
_refine_ls_hydrogen_treatment     mixed
_refine_ls_weighting_scheme     calc
_refine_ls_weighting_details
              'w=1/[\s^2^(Fo^2^)+(0.0605P)^2^+2.3777P] where P=(Fo^2^+2Fc^2^)/3'
_atom_sites_solution_hydrogens     mixed
_atom_sites_solution_primary     dual
_atom_sites_solution_secondary     difmap
_refine_ls_shift/su_max     0.001
_refine_ls_shift/su_mean     0.000
_refine_diff_density_max     0.546
_refine_diff_density_min     -0.403
_refine_ls_extinction_method
;
SHELXL2018/3 (Sheldrick 2015b)
;
_refine_ls_extinction_coef     0.0081(7)
_refine_ls_extinction_expression
                                  'Fc^*^=kFc[1+0.001xFc^2^\l^3^/sin(2\q)]^-1/4^'
loop_
    _atom_type_symbol
    _atom_type_description
    _atom_type_scat_dispersion_real
    _atom_type_scat_dispersion_imag
    _atom_type_scat_source
    'C' 'C' 0.0033 0.0016
                         'International Tables Vol C Tables 4.2.6.8 and 6.1.1.4'
    'H' 'H' 0.0000 0.0000
                         'International Tables Vol C Tables 4.2.6.8 and 6.1.1.4'
    'Cl' 'Cl' 0.1484 0.1585
                         'International Tables Vol C Tables 4.2.6.8 and 6.1.1.4'
    'N' 'N' 0.0061 0.0033
                         'International Tables Vol C Tables 4.2.6.8 and 6.1.1.4'
_computing_data_collection
;
<i>COSMO</i> and XPREP (Bruker, 2008)
;
_computing_cell_refinement
;
SAINT (Bruker, 2008)
;
_computing_data_reduction
;
SAINT (Bruker, 2008)
;
_computing_structure_solution
;
SHELXT (Sheldrick, 2015a)
;
_computing_structure_refinement
;
SHELXL  (Sheldrick, 2015b)
;
_computing_molecular_graphics
;
<i>OLEX2</i> (Dolomanov <i>et al.</i>,  2009)
;
_computing_publication_material
;
<i>OLEX2</i> (Dolomanov <i>et al.</i>,  2009)
;
loop_
    _atom_site_type_symbol
    _atom_site_label
    _atom_site_fract_x
    _atom_site_fract_y
    _atom_site_fract_z
    _atom_site_U_iso_or_equiv
    _atom_site_adp_type
    _atom_site_calc_flag
    _atom_site_occupancy
    _atom_site_disorder_assembly
    _atom_site_disorder_group
    Cl Cl1 0.44296(4) 0.74552(2) 0.69373(3) 0.03152(13) Uani d 1 . .
    N N1 0.36809(13) 0.61997(7) 0.64021(11) 0.0287(3) Uani d 1 . .
    N N2 0.28059(11) 0.47671(6) 0.52228(11) 0.0214(3) Uani d 1 . .
    N N3 0.16710(10) 0.61804(5) 0.38294(10) 0.0153(3) Uani d 1 . .
    C C1 0.30625(12) 0.58844(7) 0.56140(12) 0.0187(3) Uani d 1 . .
    C C2 0.27226(12) 0.53505(7) 0.51360(11) 0.0161(3) Uani d 1 . .
    C C3 0.23000(12) 0.58703(6) 0.46257(11) 0.0152(3) Uani d 1 . .
    C C4 0.42658(14) 0.59655(8) 0.74386(13) 0.0258(4) Uani d 1 . .
    H H4A 0.482194 0.625847 0.781488 0.031 Uiso calc 1 . .
    H H4B 0.468020 0.560497 0.733256 0.031 Uiso calc 1 . .
    C C5 0.34533(15) 0.58187(9) 0.81298(14) 0.0297(4) Uani d 1 . .
    H H5A 0.299691 0.617193 0.818508 0.036 Uiso calc 1 . .
    H H5B 0.293374 0.550454 0.777551 0.036 Uiso calc 1 . .
    C C6 0.40470(18) 0.56176(11) 0.92421(15) 0.0417(5) Uani d 1 . .
    H H6AA 0.453690 0.528001 0.917569 0.050 Uiso calc 0.71(3) A 1
    H H6AB 0.454139 0.594103 0.959793 0.050 Uiso calc 0.71(3) A 1
    H H6BC 0.463745 0.589993 0.959547 0.050 Uiso calc 0.29(3) A 2
    H H6BD 0.438414 0.522186 0.923334 0.050 Uiso calc 0.29(3) A 2
    C C7 0.3303(10) 0.5437(7) 0.9956(7) 0.053(2) Uani d 0.71(3) A 1
    H H7A 0.376946 0.531504 1.065397 0.079 Uiso calc 0.71(3) A 1
    H H7B 0.282871 0.577033 1.005181 0.079 Uiso calc 0.71(3) A 1
    H H7C 0.282420 0.510733 0.962831 0.079 Uiso calc 0.71(3) A 1
    C C7A 0.302(2) 0.5607(13) 0.980(2) 0.052(3) Uani d 0.29(3) A 2
    H H7AA 0.329164 0.548113 1.055049 0.079 Uiso calc 0.29(3) A 2
    H H7AB 0.269538 0.600292 0.978288 0.079 Uiso calc 0.29(3) A 2
    H H7AC 0.244456 0.533150 0.942430 0.079 Uiso calc 0.29(3) A 2
    C C8 0.36221(13) 0.45256(7) 0.61774(12) 0.0217(3) Uani d 1 . .
    H H8 0.381382 0.485489 0.670631 0.026 Uiso calc 1 . .
    C C9 0.47084(15) 0.43290(10) 0.59447(16) 0.0353(4) Uani d 1 . .
    H H9A 0.502862 0.465328 0.559880 0.042 Uiso calc 1 . .
    H H9B 0.456679 0.398984 0.544653 0.042 Uiso calc 1 . .
    C C10 0.55473(15) 0.41505(11) 0.69901(17) 0.0402(5) Uani d 1 . .
    H H10A 0.624144 0.399694 0.682382 0.048 Uiso calc 1 . .
    H H10B 0.575268 0.450269 0.744965 0.048 Uiso calc 1 . .
    C C11 0.50711(16) 0.36903(8) 0.75884(15) 0.0304(4) Uani d 1 . .
    H H11A 0.560159 0.362242 0.829220 0.036 Uiso calc 1 . .
    H H11B 0.499093 0.331562 0.718347 0.036 Uiso calc 1 . .
    C C12 0.39465(16) 0.38660(12) 0.77577(17) 0.0443(6) Uani d 1 . .
    H H12A 0.404691 0.420050 0.826542 0.053 Uiso calc 1 . .
    H H12B 0.362632 0.353219 0.807993 0.053 Uiso calc 1 . .
    C C13 0.31273(15) 0.40433(13) 0.67130(17) 0.0502(7) Uani d 1 . .
    H H13A 0.295939 0.369777 0.623135 0.060 Uiso calc 1 . .
    H H13B 0.241307 0.418020 0.686061 0.060 Uiso calc 1 . .
    C C14 0.22900(14) 0.43733(7) 0.43423(12) 0.0228(3) Uani d 1 . .
    H H14 0.251060 0.396403 0.459615 0.027 Uiso calc 1 . .
    C C15 0.10137(15) 0.43961(8) 0.40904(14) 0.0294(4) Uani d 1 . .
    H H15A 0.075663 0.480402 0.389687 0.035 Uiso calc 1 . .
    H H15B 0.075736 0.428155 0.473345 0.035 Uiso calc 1 . .
    C C16 0.04928(19) 0.39800(10) 0.31628(16) 0.0421(5) Uani d 1 . .
    H H16A 0.065028 0.356690 0.339859 0.051 Uiso calc 1 . .
    H H16B -0.033395 0.403439 0.296143 0.051 Uiso calc 1 . .
    C C17 0.09633(19) 0.40960(8) 0.21891(15) 0.0388(5) Uani d 1 . .
    H H17A 0.064423 0.380550 0.162311 0.047 Uiso calc 1 . .
    H H17B 0.073038 0.449374 0.190386 0.047 Uiso calc 1 . .
    C C18 0.2230(2) 0.40551(9) 0.24633(15) 0.0404(5) Uani d 1 . .
    H H18A 0.250416 0.415061 0.182158 0.048 Uiso calc 1 . .
    H H18B 0.246121 0.364657 0.268072 0.048 Uiso calc 1 . .
    C C19 0.27602(15) 0.44745(8) 0.33640(13) 0.0281(4) Uani d 1 . .
    H H19A 0.261060 0.488590 0.311459 0.034 Uiso calc 1 . .
    H H19B 0.358567 0.441498 0.356404 0.034 Uiso calc 1 . .
    C C20 0.10054(12) 0.59000(6) 0.28437(11) 0.0154(3) Uani d 1 . .
    H H20 0.121932 0.547404 0.287367 0.018 Uiso calc 1 . .
    C C21 -0.02557(12) 0.59316(7) 0.27777(12) 0.0208(3) Uani d 1 . .
    H H21A -0.048940 0.634910 0.277906 0.025 Uiso calc 1 . .
    H H21B -0.041475 0.573704 0.341256 0.025 Uiso calc 1 . .
    C C22 -0.09312(14) 0.56299(8) 0.17598(14) 0.0270(4) Uani d 1 . .
    H H22A -0.076043 0.520300 0.179794 0.032 Uiso calc 1 . .
    H H22B -0.174555 0.567825 0.170890 0.032 Uiso calc 1 . .
    C C23 -0.06516(14) 0.58893(8) 0.07659(13) 0.0273(4) Uani d 1 . .
    H H23A -0.106868 0.567204 0.012491 0.033 Uiso calc 1 . .
    H H23B -0.089479 0.630630 0.068675 0.033 Uiso calc 1 . .
    C C24 0.06045(14) 0.58532(8) 0.08384(12) 0.0232(3) Uani d 1 . .
    H H24A 0.076785 0.604027 0.019878 0.028 Uiso calc 1 . .
    H H24B 0.083535 0.543480 0.085098 0.028 Uiso calc 1 . .
    C C25 0.12775(12) 0.61616(7) 0.18448(12) 0.0188(3) Uani d 1 . .
    H H25A 0.109634 0.658734 0.180255 0.023 Uiso calc 1 . .
    H H25B 0.209217 0.611798 0.189237 0.023 Uiso calc 1 . .
    C C26 0.15551(12) 0.68225(6) 0.39646(12) 0.0155(3) Uani d 1 . .
    H H26 0.099398 0.696644 0.331400 0.019 Uiso calc 1 . .
    C C27 0.10861(13) 0.69733(7) 0.49275(12) 0.0198(3) Uani d 1 . .
    H H27A 0.037198 0.675821 0.487607 0.024 Uiso calc 1 . .
    H H27B 0.162771 0.684987 0.559541 0.024 Uiso calc 1 . .
    C C28 0.08784(14) 0.76347(7) 0.49579(14) 0.0235(3) Uani d 1 . .
    H H28A 0.028444 0.774989 0.432041 0.028 Uiso calc 1 . .
    H H28B 0.060970 0.773161 0.560235 0.028 Uiso calc 1 . .
    C C29 0.19481(14) 0.79815(7) 0.49779(14) 0.0258(3) Uani d 1 . .
    H H29A 0.251074 0.790334 0.565857 0.031 Uiso calc 1 . .
    H H29B 0.177627 0.840825 0.494357 0.031 Uiso calc 1 . .
    C C30 0.24396(14) 0.78122(7) 0.40405(14) 0.0236(3) Uani d 1 . .
    H H30A 0.315816 0.802469 0.410204 0.028 Uiso calc 1 . .
    H H30B 0.191359 0.793486 0.336272 0.028 Uiso calc 1 . .
    C C31 0.26484(12) 0.71506(7) 0.40078(12) 0.0190(3) Uani d 1 . .
    H H31A 0.292722 0.705234 0.336957 0.023 Uiso calc 1 . .
    H H31B 0.322722 0.703020 0.465293 0.023 Uiso calc 1 . .
    C C1S 0.68908(19) 0.74647(9) 0.54411(18) 0.0396(5) Uani d 1 . .
    H H1S 0.696225 0.738475 0.617844 0.048 Uiso calc 1 . .
    C C2S 0.78338(18) 0.74472(10) 0.5024(2) 0.0445(5) Uani d 1 . .
    H H2S 0.855070 0.735644 0.547561 0.053 Uiso calc 1 . .
    C C3S 0.77266(19) 0.75618(10) 0.3953(2) 0.0430(5) Uani d 1 . .
    H H3S 0.836697 0.754721 0.366155 0.052 Uiso calc 1 . .
    C C4S 0.6681(2) 0.76980(9) 0.33078(18) 0.0414(5) Uani d 1 . .
    H H4S 0.660378 0.777832 0.256966 0.050 Uiso calc 1 . .
    C C5S 0.57486(18) 0.77183(9) 0.37275(18) 0.0390(5) Uani d 1 . .
    H H5S 0.503360 0.781612 0.327955 0.047 Uiso calc 1 . .
    C C6S 0.58513(17) 0.75981(8) 0.47859(18) 0.0367(4) Uani d 1 . .
    H H6S 0.520582 0.760638 0.507068 0.044 Uiso calc 1 . .
    H H1 0.3710(18) 0.6567(11) 0.6337(18) 0.035(6) Uiso d 1 . .
loop_
    _atom_site_aniso_label
    _atom_site_aniso_U_11
    _atom_site_aniso_U_22
    _atom_site_aniso_U_33
    _atom_site_aniso_U_12
    _atom_site_aniso_U_13
    _atom_site_aniso_U_23
    Cl1 0.0369(2) 0.0277(2) 0.0232(2) -0.01656(17) -0.00559(16) -0.00049(16)
    N1 0.0371(8) 0.0193(7) 0.0193(7) -0.0048(6) -0.0128(6) 0.0002(6)
    N2 0.0270(7) 0.0164(6) 0.0174(6) 0.0060(5) -0.0013(5) -0.0020(5)
    N3 0.0169(6) 0.0138(6) 0.0123(6) 0.0014(5) -0.0021(5) -0.0010(5)
    C1 0.0179(7) 0.0185(7) 0.0166(7) 0.0012(6) -0.0017(6) 0.0013(6)
    C2 0.0153(6) 0.0185(7) 0.0129(6) 0.0028(5) 0.0003(5) -0.0009(5)
    C3 0.0142(6) 0.0168(7) 0.0138(7) -0.0005(5) 0.0017(5) -0.0023(5)
    C4 0.0286(8) 0.0260(8) 0.0159(7) -0.0020(7) -0.0081(6) 0.0003(6)
    C5 0.0251(8) 0.0343(10) 0.0262(9) 0.0035(7) -0.0007(7) -0.0116(7)
    C6 0.0414(11) 0.0616(14) 0.0217(9) -0.0093(10) 0.0068(8) -0.0050(9)
    C7 0.044(4) 0.091(6) 0.026(3) -0.019(3) 0.012(2) -0.012(3)
    C7A 0.047(7) 0.085(8) 0.029(5) -0.024(5) 0.016(5) -0.017(5)
    C8 0.0245(8) 0.0200(7) 0.0167(7) 0.0071(6) -0.0023(6) -0.0010(6)
    C9 0.0238(8) 0.0507(12) 0.0337(10) 0.0075(8) 0.0112(7) 0.0191(9)
    C10 0.0218(8) 0.0586(13) 0.0395(11) 0.0113(8) 0.0063(8) 0.0230(10)
    C11 0.0353(9) 0.0249(9) 0.0254(9) 0.0039(7) -0.0033(7) 0.0046(7)
    C12 0.0296(9) 0.0728(16) 0.0298(10) 0.0027(10) 0.0060(8) 0.0271(10)
    C13 0.0189(8) 0.102(2) 0.0284(10) -0.0030(10) 0.0027(7) 0.0339(12)
    C14 0.0334(8) 0.0158(7) 0.0166(7) -0.0001(6) 0.0011(6) -0.0021(6)
    C15 0.0323(9) 0.0330(9) 0.0198(8) -0.0072(7) 0.0003(7) 0.0049(7)
    C16 0.0522(12) 0.0348(10) 0.0292(10) -0.0185(9) -0.0096(9) 0.0069(8)
    C17 0.0635(13) 0.0220(9) 0.0205(8) -0.0053(9) -0.0096(8) -0.0035(7)
    C18 0.0667(14) 0.0304(10) 0.0201(8) 0.0127(9) 0.0030(9) -0.0075(7)
    C19 0.0349(9) 0.0287(9) 0.0205(8) 0.0107(7) 0.0063(7) -0.0022(7)
    C20 0.0157(6) 0.0151(7) 0.0127(6) 0.0023(5) -0.0013(5) -0.0021(5)
    C21 0.0162(7) 0.0268(8) 0.0178(7) -0.0023(6) 0.0007(6) -0.0062(6)
    C22 0.0175(7) 0.0349(9) 0.0251(8) -0.0024(7) -0.0015(6) -0.0099(7)
    C23 0.0243(8) 0.0332(9) 0.0182(8) 0.0062(7) -0.0069(6) -0.0058(7)
    C24 0.0270(8) 0.0277(8) 0.0129(7) 0.0058(7) 0.0010(6) -0.0021(6)
    C25 0.0172(7) 0.0231(8) 0.0151(7) 0.0043(6) 0.0019(6) 0.0003(6)
    C26 0.0170(6) 0.0125(7) 0.0152(7) 0.0013(5) 0.0005(5) -0.0006(5)
    C27 0.0213(7) 0.0195(7) 0.0185(7) -0.0010(6) 0.0046(6) -0.0036(6)
    C28 0.0232(8) 0.0216(8) 0.0248(8) 0.0012(6) 0.0042(6) -0.0067(6)
    C29 0.0271(8) 0.0170(7) 0.0295(9) -0.0017(6) -0.0001(7) -0.0053(6)
    C30 0.0243(8) 0.0164(7) 0.0281(8) -0.0035(6) 0.0024(6) 0.0031(6)
    C31 0.0188(7) 0.0183(7) 0.0191(7) -0.0014(6) 0.0032(6) 0.0014(6)
    C1S 0.0548(12) 0.0281(10) 0.0371(11) -0.0012(9) 0.0135(9) 0.0017(8)
    C2S 0.0348(10) 0.0405(12) 0.0554(14) 0.0020(9) 0.0056(10) 0.0035(10)
    C3S 0.0394(11) 0.0378(11) 0.0574(14) -0.0094(9) 0.0229(10) -0.0042(10)
    C4S 0.0584(13) 0.0277(10) 0.0389(11) -0.0127(9) 0.0137(10) -0.0011(8)
    C5S 0.0381(10) 0.0241(9) 0.0500(12) -0.0007(8) 0.0010(9) -0.0026(9)
    C6S 0.0341(10) 0.0261(9) 0.0532(13) -0.0018(7) 0.0171(9) -0.0077(8)
_geom_special_details
;
 All esds (except the esd in the dihedral angle between two l.s. planes)
 are estimated using the full covariance matrix.  The cell esds are taken
 into account individually in the estimation of esds in distances, angles
 and torsion angles; correlations between esds in cell parameters are only
 used when they are defined by crystal symmetry.  An approximate (isotropic)
 treatment of cell esds is used for estimating esds involving l.s. planes.
;
loop_
    _geom_bond_atom_site_label_1
    _geom_bond_atom_site_label_2
    _geom_bond_site_symmetry_2
    _geom_bond_distance
    _geom_bond_publ_flag
    N1 C1 . 1.319(2) ?
    N1 C4 . 1.453(2) ?
    N1 H1 . 0.84(2) ?
    N2 C2 . 1.331(2) ?
    N2 C8 . 1.4872(19) ?
    N2 C14 . 1.461(2) ?
    N3 C3 . 1.3247(19) ?
    N3 C20 . 1.4752(18) ?
    N3 C26 . 1.4789(19) ?
    C1 C2 . 1.377(2) ?
    C1 C3 . 1.383(2) ?
    C2 C3 . 1.388(2) ?
    C4 H4A . 0.9900 ?
    C4 H4B . 0.9900 ?
    C4 C5 . 1.526(3) ?
    C5 H5A . 0.9900 ?
    C5 H5B . 0.9900 ?
    C5 C6 . 1.510(3) ?
    C6 H6AA . 0.9900 ?
    C6 H6AB . 0.9900 ?
    C6 H6BC . 0.9900 ?
    C6 H6BD . 0.9900 ?
    C6 C7 . 1.502(9) ?
    C6 C7A . 1.60(2) ?
    C7 H7A . 0.9800 ?
    C7 H7B . 0.9800 ?
    C7 H7C . 0.9800 ?
    C7A H7AA . 0.9800 ?
    C7A H7AB . 0.9800 ?
    C7A H7AC . 0.9800 ?
    C8 H8 . 1.0000 ?
    C8 C9 . 1.502(2) ?
    C8 C13 . 1.499(3) ?
    C9 H9A . 0.9900 ?
    C9 H9B . 0.9900 ?
    C9 C10 . 1.535(3) ?
    C10 H10A . 0.9900 ?
    C10 H10B . 0.9900 ?
    C10 C11 . 1.499(3) ?
    C11 H11A . 0.9900 ?
    C11 H11B . 0.9900 ?
    C11 C12 . 1.501(3) ?
    C12 H12A . 0.9900 ?
    C12 H12B . 0.9900 ?
    C12 C13 . 1.523(3) ?
    C13 H13A . 0.9900 ?
    C13 H13B . 0.9900 ?
    C14 H14 . 1.0000 ?
    C14 C15 . 1.518(2) ?
    C14 C19 . 1.526(2) ?
    C15 H15A . 0.9900 ?
    C15 H15B . 0.9900 ?
    C15 C16 . 1.535(3) ?
    C16 H16A . 0.9900 ?
    C16 H16B . 0.9900 ?
    C16 C17 . 1.526(3) ?
    C17 H17A . 0.9900 ?
    C17 H17B . 0.9900 ?
    C17 C18 . 1.507(3) ?
    C18 H18A . 0.9900 ?
    C18 H18B . 0.9900 ?
    C18 C19 . 1.519(3) ?
    C19 H19A . 0.9900 ?
    C19 H19B . 0.9900 ?
    C20 H20 . 1.0000 ?
    C20 C21 . 1.528(2) ?
    C20 C25 . 1.527(2) ?
    C21 H21A . 0.9900 ?
    C21 H21B . 0.9900 ?
    C21 C22 . 1.531(2) ?
    C22 H22A . 0.9900 ?
    C22 H22B . 0.9900 ?
    C22 C23 . 1.523(3) ?
    C23 H23A . 0.9900 ?
    C23 H23B . 0.9900 ?
    C23 C24 . 1.521(2) ?
    C24 H24A . 0.9900 ?
    C24 H24B . 0.9900 ?
    C24 C25 . 1.526(2) ?
    C25 H25A . 0.9900 ?
    C25 H25B . 0.9900 ?
    C26 H26 . 1.0000 ?
    C26 C27 . 1.528(2) ?
    C26 C31 . 1.522(2) ?
    C27 H27A . 0.9900 ?
    C27 H27B . 0.9900 ?
    C27 C28 . 1.525(2) ?
    C28 H28A . 0.9900 ?
    C28 H28B . 0.9900 ?
    C28 C29 . 1.524(2) ?
    C29 H29A . 0.9900 ?
    C29 H29B . 0.9900 ?
    C29 C30 . 1.525(2) ?
    C30 H30A . 0.9900 ?
    C30 H30B . 0.9900 ?
    C30 C31 . 1.526(2) ?
    C31 H31A . 0.9900 ?
    C31 H31B . 0.9900 ?
    C1S H1S . 0.9500 ?
    C1S C2S . 1.389(3) ?
    C1S C6S . 1.379(3) ?
    C2S H2S . 0.9500 ?
    C2S C3S . 1.378(4) ?
    C3S H3S . 0.9500 ?
    C3S C4S . 1.381(3) ?
    C4S H4S . 0.9500 ?
    C4S C5S . 1.379(3) ?
    C5S H5S . 0.9500 ?
    C5S C6S . 1.366(3) ?
    C6S H6S . 0.9500 ?
loop_
    _geom_angle_atom_site_label_1
    _geom_angle_atom_site_label_2
    _geom_angle_atom_site_label_3
    _geom_angle_site_symmetry_1
    _geom_angle_site_symmetry_3
    _geom_angle
    _geom_angle_publ_flag
    C1 N1 C4 . . 124.75(15) ?
    C1 N1 H1 . . 119.5(16) ?
    C4 N1 H1 . . 115.5(16) ?
    C2 N2 C8 . . 117.30(13) ?
    C2 N2 C14 . . 122.26(13) ?
    C14 N2 C8 . . 119.49(13) ?
    C3 N3 C20 . . 122.13(12) ?
    C3 N3 C26 . . 119.14(12) ?
    C20 N3 C26 . . 118.54(11) ?
    N1 C1 C2 . . 151.11(15) ?
    N1 C1 C3 . . 148.47(15) ?
    C2 C1 C3 . . 60.37(11) ?
    N2 C2 C1 . . 146.06(14) ?
    N2 C2 C3 . . 153.88(14) ?
    C1 C2 C3 . . 60.04(11) ?
    N3 C3 C1 . . 146.57(14) ?
    N3 C3 C2 . . 153.84(14) ?
    C1 C3 C2 . . 59.59(11) ?
    N1 C4 H4A . . 109.3 ?
    N1 C4 H4B . . 109.3 ?
    N1 C4 C5 . . 111.76(15) ?
    H4A C4 H4B . . 107.9 ?
    C5 C4 H4A . . 109.3 ?
    C5 C4 H4B . . 109.3 ?
    C4 C5 H5A . . 109.0 ?
    C4 C5 H5B . . 109.0 ?
    H5A C5 H5B . . 107.8 ?
    C6 C5 C4 . . 112.84(15) ?
    C6 C5 H5A . . 109.0 ?
    C6 C5 H5B . . 109.0 ?
    C5 C6 H6AA . . 108.3 ?
    C5 C6 H6AB . . 108.3 ?
    C5 C6 H6BC . . 111.6 ?
    C5 C6 H6BD . . 111.6 ?
    C5 C6 C7A . . 100.6(11) ?
    H6AA C6 H6AB . . 107.4 ?
    H6BC C6 H6BD . . 109.4 ?
    C7 C6 C5 . . 116.1(5) ?
    C7 C6 H6AA . . 108.3 ?
    C7 C6 H6AB . . 108.3 ?
    C7A C6 H6BC . . 111.6 ?
    C7A C6 H6BD . . 111.6 ?
    C6 C7 H7A . . 109.5 ?
    C6 C7 H7B . . 109.5 ?
    C6 C7 H7C . . 109.5 ?
    H7A C7 H7B . . 109.5 ?
    H7A C7 H7C . . 109.5 ?
    H7B C7 H7C . . 109.5 ?
    C6 C7A H7AA . . 109.5 ?
    C6 C7A H7AB . . 109.5 ?
    C6 C7A H7AC . . 109.5 ?
    H7AA C7A H7AB . . 109.5 ?
    H7AA C7A H7AC . . 109.5 ?
    H7AB C7A H7AC . . 109.5 ?
    N2 C8 H8 . . 106.6 ?
    N2 C8 C9 . . 113.20(14) ?
    N2 C8 C13 . . 112.58(14) ?
    C9 C8 H8 . . 106.6 ?
    C13 C8 H8 . . 106.6 ?
    C13 C8 C9 . . 110.67(16) ?
    C8 C9 H9A . . 109.7 ?
    C8 C9 H9B . . 109.7 ?
    C8 C9 C10 . . 109.82(15) ?
    H9A C9 H9B . . 108.2 ?
    C10 C9 H9A . . 109.7 ?
    C10 C9 H9B . . 109.7 ?
    C9 C10 H10A . . 109.2 ?
    C9 C10 H10B . . 109.2 ?
    H10A C10 H10B . . 107.9 ?
    C11 C10 C9 . . 111.95(16) ?
    C11 C10 H10A . . 109.2 ?
    C11 C10 H10B . . 109.2 ?
    C10 C11 H11A . . 109.2 ?
    C10 C11 H11B . . 109.2 ?
    C10 C11 C12 . . 112.11(16) ?
    H11A C11 H11B . . 107.9 ?
    C12 C11 H11A . . 109.2 ?
    C12 C11 H11B . . 109.2 ?
    C11 C12 H12A . . 109.3 ?
    C11 C12 H12B . . 109.3 ?
    C11 C12 C13 . . 111.82(17) ?
    H12A C12 H12B . . 107.9 ?
    C13 C12 H12A . . 109.3 ?
    C13 C12 H12B . . 109.3 ?
    C8 C13 C12 . . 110.27(17) ?
    C8 C13 H13A . . 109.6 ?
    C8 C13 H13B . . 109.6 ?
    C12 C13 H13A . . 109.6 ?
    C12 C13 H13B . . 109.6 ?
    H13A C13 H13B . . 108.1 ?
    N2 C14 H14 . . 106.5 ?
    N2 C14 C15 . . 111.86(14) ?
    N2 C14 C19 . . 111.73(14) ?
    C15 C14 H14 . . 106.5 ?
    C15 C14 C19 . . 113.31(14) ?
    C19 C14 H14 . . 106.5 ?
    C14 C15 H15A . . 109.5 ?
    C14 C15 H15B . . 109.5 ?
    C14 C15 C16 . . 110.85(17) ?
    H15A C15 H15B . . 108.1 ?
    C16 C15 H15A . . 109.5 ?
    C16 C15 H15B . . 109.5 ?
    C15 C16 H16A . . 109.3 ?
    C15 C16 H16B . . 109.3 ?
    H16A C16 H16B . . 108.0 ?
    C17 C16 C15 . . 111.41(16) ?
    C17 C16 H16A . . 109.3 ?
    C17 C16 H16B . . 109.3 ?
    C16 C17 H17A . . 109.3 ?
    C16 C17 H17B . . 109.3 ?
    H17A C17 H17B . . 107.9 ?
    C18 C17 C16 . . 111.77(16) ?
    C18 C17 H17A . . 109.3 ?
    C18 C17 H17B . . 109.3 ?
    C17 C18 H18A . . 109.4 ?
    C17 C18 H18B . . 109.4 ?
    C17 C18 C19 . . 111.36(16) ?
    H18A C18 H18B . . 108.0 ?
    C19 C18 H18A . . 109.4 ?
    C19 C18 H18B . . 109.4 ?
    C14 C19 H19A . . 109.4 ?
    C14 C19 H19B . . 109.4 ?
    C18 C19 C14 . . 111.05(16) ?
    C18 C19 H19A . . 109.4 ?
    C18 C19 H19B . . 109.4 ?
    H19A C19 H19B . . 108.0 ?
    N3 C20 H20 . . 107.4 ?
    N3 C20 C21 . . 111.47(12) ?
    N3 C20 C25 . . 111.67(12) ?
    C21 C20 H20 . . 107.4 ?
    C25 C20 H20 . . 107.4 ?
    C25 C20 C21 . . 111.18(12) ?
    C20 C21 H21A . . 109.5 ?
    C20 C21 H21B . . 109.5 ?
    C20 C21 C22 . . 110.73(13) ?
    H21A C21 H21B . . 108.1 ?
    C22 C21 H21A . . 109.5 ?
    C22 C21 H21B . . 109.5 ?
    C21 C22 H22A . . 109.4 ?
    C21 C22 H22B . . 109.4 ?
    H22A C22 H22B . . 108.0 ?
    C23 C22 C21 . . 111.21(14) ?
    C23 C22 H22A . . 109.4 ?
    C23 C22 H22B . . 109.4 ?
    C22 C23 H23A . . 109.4 ?
    C22 C23 H23B . . 109.4 ?
    H23A C23 H23B . . 108.0 ?
    C24 C23 C22 . . 111.10(13) ?
    C24 C23 H23A . . 109.4 ?
    C24 C23 H23B . . 109.4 ?
    C23 C24 H24A . . 109.5 ?
    C23 C24 H24B . . 109.5 ?
    C23 C24 C25 . . 110.84(13) ?
    H24A C24 H24B . . 108.1 ?
    C25 C24 H24A . . 109.5 ?
    C25 C24 H24B . . 109.5 ?
    C20 C25 H25A . . 109.5 ?
    C20 C25 H25B . . 109.5 ?
    C24 C25 C20 . . 110.73(13) ?
    C24 C25 H25A . . 109.5 ?
    C24 C25 H25B . . 109.5 ?
    H25A C25 H25B . . 108.1 ?
    N3 C26 H26 . . 106.8 ?
    N3 C26 C27 . . 112.48(12) ?
    N3 C26 C31 . . 112.18(12) ?
    C27 C26 H26 . . 106.8 ?
    C31 C26 H26 . . 106.8 ?
    C31 C26 C27 . . 111.30(12) ?
    C26 C27 H27A . . 109.7 ?
    C26 C27 H27B . . 109.7 ?
    H27A C27 H27B . . 108.2 ?
    C28 C27 C26 . . 109.86(13) ?
    C28 C27 H27A . . 109.7 ?
    C28 C27 H27B . . 109.7 ?
    C27 C28 H28A . . 109.4 ?
    C27 C28 H28B . . 109.4 ?
    H28A C28 H28B . . 108.0 ?
    C29 C28 C27 . . 111.15(13) ?
    C29 C28 H28A . . 109.4 ?
    C29 C28 H28B . . 109.4 ?
    C28 C29 H29A . . 109.4 ?
    C28 C29 H29B . . 109.4 ?
    C28 C29 C30 . . 111.18(13) ?
    H29A C29 H29B . . 108.0 ?
    C30 C29 H29A . . 109.4 ?
    C30 C29 H29B . . 109.4 ?
    C29 C30 H30A . . 109.3 ?
    C29 C30 H30B . . 109.3 ?
    C29 C30 C31 . . 111.80(13) ?
    H30A C30 H30B . . 107.9 ?
    C31 C30 H30A . . 109.3 ?
    C31 C30 H30B . . 109.3 ?
    C26 C31 C30 . . 109.30(12) ?
    C26 C31 H31A . . 109.8 ?
    C26 C31 H31B . . 109.8 ?
    C30 C31 H31A . . 109.8 ?
    C30 C31 H31B . . 109.8 ?
    H31A C31 H31B . . 108.3 ?
    C2S C1S H1S . . 120.0 ?
    C6S C1S H1S . . 120.0 ?
    C6S C1S C2S . . 120.1(2) ?
    C1S C2S H2S . . 120.1 ?
    C3S C2S C1S . . 119.8(2) ?
    C3S C2S H2S . . 120.1 ?
    C2S C3S H3S . . 120.3 ?
    C2S C3S C4S . . 119.5(2) ?
    C4S C3S H3S . . 120.3 ?
    C3S C4S H4S . . 119.8 ?
    C5S C4S C3S . . 120.4(2) ?
    C5S C4S H4S . . 119.8 ?
    C4S C5S H5S . . 119.9 ?
    C6S C5S C4S . . 120.1(2) ?
    C6S C5S H5S . . 119.9 ?
    C1S C6S H6S . . 120.0 ?
    C5S C6S C1S . . 120.05(19) ?
    C5S C6S H6S . . 120.0 ?
loop_
    _geom_torsion_atom_site_label_1
    _geom_torsion_atom_site_label_2
    _geom_torsion_atom_site_label_3
    _geom_torsion_atom_site_label_4
    _geom_torsion_site_symmetry_1
    _geom_torsion_site_symmetry_2
    _geom_torsion_site_symmetry_3
    _geom_torsion_site_symmetry_4
    _geom_torsion
    _geom_torsion_publ_flag
    N1 C1 C2 N2 . . . . 4.0(5) ?
    N1 C1 C2 C3 . . . . -177.3(3) ?
    N1 C1 C3 N3 . . . . -2.2(5) ?
    N1 C1 C3 C2 . . . . 177.5(3) ?
    N1 C4 C5 C6 . . . . -175.67(16) ?
    N2 C2 C3 N3 . . . . -2.0(6) ?
    N2 C2 C3 C1 . . . . 178.3(4) ?
    N2 C8 C9 C10 . . . . 173.80(16) ?
    N2 C8 C13 C12 . . . . -172.96(18) ?
    N2 C14 C15 C16 . . . . 179.90(14) ?
    N2 C14 C19 C18 . . . . 179.06(14) ?
    N3 C20 C21 C22 . . . . -179.07(13) ?
    N3 C20 C25 C24 . . . . 178.39(12) ?
    N3 C26 C27 C28 . . . . -174.43(12) ?
    N3 C26 C31 C30 . . . . 174.66(12) ?
    C1 N1 C4 C5 . . . . -73.7(2) ?
    C1 C2 C3 N3 . . . . 179.7(3) ?
    C2 N2 C8 C9 . . . . -100.70(18) ?
    C2 N2 C8 C13 . . . . 132.84(18) ?
    C2 N2 C14 C15 . . . . -67.2(2) ?
    C2 N2 C14 C19 . . . . 61.1(2) ?
    C2 C1 C3 N3 . . . . -179.8(3) ?
    C3 N3 C20 C21 . . . . 109.43(15) ?
    C3 N3 C20 C25 . . . . -125.54(14) ?
    C3 N3 C26 C27 . . . . -57.58(17) ?
    C3 N3 C26 C31 . . . . 68.81(17) ?
    C3 C1 C2 N2 . . . . -178.7(3) ?
    C4 N1 C1 C2 . . . . -15.3(4) ?
    C4 N1 C1 C3 . . . . 169.1(2) ?
    C4 C5 C6 C7 . . . . -177.2(6) ?
    C4 C5 C6 C7A . . . . 170.9(10) ?
    C8 N2 C2 C1 . . . . -4.6(3) ?
    C8 N2 C2 C3 . . . . 178.0(3) ?
    C8 N2 C14 C15 . . . . 124.29(15) ?
    C8 N2 C14 C19 . . . . -107.48(16) ?
    C8 C9 C10 C11 . . . . 55.2(2) ?
    C9 C8 C13 C12 . . . . 59.2(3) ?
    C9 C10 C11 C12 . . . . -52.4(3) ?
    C10 C11 C12 C13 . . . . 52.5(3) ?
    C11 C12 C13 C8 . . . . -55.7(3) ?
    C13 C8 C9 C10 . . . . -58.7(2) ?
    C14 N2 C2 C1 . . . . -173.4(2) ?
    C14 N2 C2 C3 . . . . 9.2(4) ?
    C14 N2 C8 C9 . . . . 68.4(2) ?
    C14 N2 C8 C13 . . . . -58.1(2) ?
    C14 C15 C16 C17 . . . . -52.9(2) ?
    C15 C14 C19 C18 . . . . -53.5(2) ?
    C15 C16 C17 C18 . . . . 55.6(2) ?
    C16 C17 C18 C19 . . . . -56.5(2) ?
    C17 C18 C19 C14 . . . . 54.6(2) ?
    C19 C14 C15 C16 . . . . 52.51(19) ?
    C20 N3 C3 C1 . . . . 175.9(2) ?
    C20 N3 C3 C2 . . . . -3.7(4) ?
    C20 N3 C26 C27 . . . . 117.46(14) ?
    C20 N3 C26 C31 . . . . -116.15(14) ?
    C20 C21 C22 C23 . . . . -55.36(18) ?
    C21 C20 C25 C24 . . . . -56.42(16) ?
    C21 C22 C23 C24 . . . . 56.07(19) ?
    C22 C23 C24 C25 . . . . -56.65(19) ?
    C23 C24 C25 C20 . . . . 56.72(17) ?
    C25 C20 C21 C22 . . . . 55.63(18) ?
    C26 N3 C3 C1 . . . . -9.3(3) ?
    C26 N3 C3 C2 . . . . 171.2(3) ?
    C26 N3 C20 C21 . . . . -65.46(17) ?
    C26 N3 C20 C25 . . . . 59.57(16) ?
    C26 C27 C28 C29 . . . . -56.36(17) ?
    C27 C26 C31 C30 . . . . -58.31(16) ?
    C27 C28 C29 C30 . . . . 54.94(18) ?
    C28 C29 C30 C31 . . . . -55.23(18) ?
    C29 C30 C31 C26 . . . . 56.37(17) ?
    C31 C26 C27 C28 . . . . 58.71(16) ?
    C1S C2S C3S C4S . . . . 0.5(3) ?
    C2S C1S C6S C5S . . . . -0.6(3) ?
    C2S C3S C4S C5S . . . . -0.2(3) ?
    C3S C4S C5S C6S . . . . -0.6(3) ?
    C4S C5S C6S C1S . . . . 1.0(3) ?
    C6S C1S C2S C3S . . . . -0.2(3) ?
_shelx_space_group_comment
;
The symmetry employed for this shelxl refinement is uniquely defined
by the following loop, which should always be used as a source of
symmetry information in preference to the above space-group names.
They are only intended as comments.
;
_shelx_estimated_absorpt_T_min     0.928
_shelx_estimated_absorpt_T_max     0.978
_shelx_hkl_file
;
  -4   0   0    5.75    0.92
  -5   0   0    0.03    0.54
  -5   0   0    0.87    0.26
  -5   0   0    0.87    0.58
  -6   0   0 1293.87   36.27
  -6   0   0 1194.00   36.23
  -6   0   0 1179.28   35.52
  -6   0   0 1222.33   35.54
  -7   0   0    0.99    0.80
  -7   0   0    0.85    0.36
  -7   0   0    1.74    0.78
  -7   0   0   -0.09    0.35
  -8   0   0  113.12    4.61
  -8   0   0  105.85    6.07
  -8   0   0  114.06    3.70
  -8   0   0  120.10    3.77
  -9   0   0    0.12    0.96
  -9   0   0    3.04    1.24
  -9   0   0   -0.28    0.62
  -9   0   0   -0.65    0.51
 -10   0   0    4.00    0.84
 -10   0   0    5.32    0.78
 -10   0   0    5.03    1.40
 -11   0   0   -0.53    0.79
 -11   0   0   -0.75    0.78
 -11   0   0   -0.23    1.29
 -12   0   0    5.99    1.83
 -12   0   0    4.34    1.05
 -12   0   0    4.71    1.08
 -13   0   0   -0.55    1.01
 -13   0   0   -0.80    0.97
 -13   0   0    0.57    1.78
 -14   0   0    1.40    1.25
 -14   0   0    0.75    1.23
 -14   0   0    3.13    2.22
 -15   0   0    0.70    1.44
 -15   0   0    3.82    2.42
 -15   0   0    0.31    1.24
 -16   0   0    8.50    1.86
 -16   0   0    8.96    1.72
 -16   0   0    8.51    3.14
  -2  -1   0  185.22    6.07
   2  -1   0  210.49    6.33
  -2  -1   0  211.51    6.25
  -2  -1   0  212.18    6.10
  -2   1   0  200.14    6.30
   2   1   0  201.32    6.04
   2   1   0  223.17    6.03
  -3  -1   0  333.55    9.94
  -3  -1   0  344.91    9.96
  -3  -1   0  342.83   10.23
  -3   1   0  334.00   10.49
  -4  -1   0  505.47   14.66
  -4  -1   0  491.36   15.03
  -4  -1   0  482.58   14.64
  -4   1   0  522.42   15.12
  -5  -1   0  778.21   23.63
  -5  -1   0  804.07   23.66
  -5  -1   0  788.55   24.13
  -5   1   0  870.62   24.66
  -6  -1   0  467.00   14.23
  -6  -1   0  455.28   13.65
  -6  -1   0  467.73   13.69
  -6  -1   0  451.42   14.23
  -6   1   0  468.75   14.31
  -7  -1   0   16.46    1.70
  -7  -1   0   19.11    1.06
  -7  -1   0   16.85    1.63
  -7  -1   0   17.78    1.60
  -7   1   0   19.91    1.85
  -7   1   0   16.82    1.63
  -7   1   0   18.58    0.86
  -8  -1   0    0.71    0.56
  -8  -1   0    1.88    1.03
  -8  -1   0    1.51    0.96
  -8  -1   0    0.88    0.50
  -8   1   0    1.66    1.12
  -8   1   0    1.10    0.48
  -8   1   0    0.45    0.93
  -8   1   0    0.88    0.45
  -9  -1   0    3.09    0.77
  -9  -1   0    3.47    1.13
  -9  -1   0    1.59    1.28
  -9  -1   0    3.29    0.68
  -9   1   0    2.75    0.56
  -9   1   0    3.76    1.29
  -9   1   0    3.17    0.63
  -9   1   0    3.34    1.27
 -10  -1   0   27.56    1.65
 -10  -1   0   25.82    1.82
 -10  -1   0   27.60    2.60
 -10   1   0   27.00    2.66
 -10   1   0   28.26    1.51
 -10   1   0   26.91    1.56
 -11  -1   0   10.81    1.98
 -11  -1   0    8.28    1.64
 -11  -1   0    6.95    1.16
 -11   1   0    8.06    1.02
 -11   1   0    7.85    1.01
 -11   1   0    7.28    1.78
 -12  -1   0  100.70    3.87
 -12  -1   0   96.66    3.94
 -12  -1   0   98.71    5.03
 -12   1   0   96.75    3.78
 -12   1   0  100.92    3.72
 -12   1   0   91.44    4.99
 -13  -1   0    1.93    1.74
 -13  -1   0   -0.43    1.13
 -13  -1   0    1.21    1.13
 -13   1   0    2.02    1.00
 -13   1   0    3.19    1.02
 -13   1   0    1.27    1.77
 -14  -1   0   12.72    2.52
 -14  -1   0   16.79    2.26
 -14  -1   0    9.68    1.60
 -14   1   0    9.94    2.49
 -14   1   0    9.39    1.48
 -14   1   0   10.50    1.45
 -15  -1   0   26.19    2.82
 -15  -1   0   30.29    4.66
 -15  -1   0   22.25    2.69
 -15   1   0   18.84    2.57
 -15   1   0   21.72    3.39
 -15   1   0   16.76    2.46
 -16  -1   0    3.67    2.83
 -16  -1   0    0.63    1.80
 -16  -1   0    3.40    1.60
 -16   1   0    1.72    1.61
 -16   1   0    5.05    2.89
 -16   1   0    1.72    1.76
  -2  -2   0    1.75    0.36
  -2  -2   0    1.73    0.34
  -2  -2   0    1.85    0.38
   2  -2   0    1.87    0.57
   2   2   0    1.93    0.32
  -2   2   0    1.84    0.51
   2   2   0    1.87    0.31
  -2   2   0    1.78    0.19
  -3  -2   0  178.61    5.51
  -3  -2   0  180.43    5.63
   3  -2   0  174.95    5.79
  -3  -2   0  175.78    5.47
   3   2   0  186.62    5.65
   3   2   0  176.11    5.37
   3   2   0  187.34    5.39
  -3   2   0  185.34    5.80
  -4  -2   0    3.23    0.47
  -4  -2   0    2.88    0.41
  -4  -2   0    3.46    0.62
  -4   2   0    3.47    0.69
  -5  -2   0  484.18   14.71
  -5  -2   0  497.25   15.06
  -5  -2   0  485.77   14.67
  -5   2   0  520.65   15.60
  -6  -2   0    0.61    0.45
  -6  -2   0    0.32    0.67
  -6  -2   0    0.60    0.50
  -6   2   0    0.40    0.68
  -7  -2   0    6.40    1.08
  -7  -2   0    6.70    1.09
  -7  -2   0    6.46    1.02
  -7  -2   0    7.19    0.87
  -7   2   0    6.87    1.28
  -7   2   0    6.74    0.55
  -8  -2   0   90.30    3.20
  -8  -2   0   89.50    3.31
  -8  -2   0   92.19    3.85
  -8  -2   0   89.69    3.83
  -8   2   0   87.78    2.96
  -8   2   0   95.37    4.18
  -8   2   0   90.29    2.95
  -8   2   0   95.88    4.08
  -9  -2   0    8.92    1.48
  -9  -2   0    8.90    1.13
  -9  -2   0    9.85    1.35
  -9  -2   0    9.37    1.48
  -9   2   0    8.18    1.54
  -9   2   0   10.26    0.95
  -9   2   0    9.03    0.84
 -10  -2   0   20.70    1.58
 -10  -2   0   18.70    1.76
 -10  -2   0   20.99    2.50
 -10   2   0   19.10    2.58
 -10   2   0   23.08    1.38
 -11  -2   0   36.52    3.12
 -11  -2   0   39.17    2.09
 -11  -2   0   34.36    2.27
 -11   2   0   30.35    3.08
 -11   2   0   36.52    1.90
 -11   2   0   36.48    1.89
 -12  -2   0   11.42    2.08
 -12  -2   0    5.85    1.29
 -12  -2   0    7.56    1.30
 -12   2   0    7.80    2.00
 -12   2   0    6.75    1.07
 -12   2   0   11.60    1.60
 -13  -2   0    8.28    1.44
 -13  -2   0   11.84    2.26
 -13  -2   0    8.61    1.44
 -13   2   0    7.69    1.26
 -13   2   0    8.03    1.18
 -13   2   0    5.96    1.97
 -14  -2   0    5.20    2.16
 -14  -2   0   -0.15    1.35
 -14  -2   0    0.07    1.28
 -14   2   0    1.99    1.14
 -14   2   0    0.85    2.09
 -14   2   0    0.24    1.03
 -15  -2   0   -1.00    1.32
 -15  -2   0    3.12    2.53
 -15  -2   0    1.70    1.53
 -15   2   0   -1.73    1.20
 -15   2   0   -0.62    1.33
 -15   2   0   -1.37    2.43
 -16  -2   0   17.84    3.77
 -16  -2   0   22.13    3.34
 -16  -2   0   22.12    3.14
 -16   2   0   16.00    2.36
 -16   2   0   19.15    2.74
 -16   2   0   15.99    3.38
   0  -3   0   12.45    0.76
   0   3   0   13.62    0.74
   0   3   0   15.04    0.79
   1  -3   0  165.50    5.18
   1  -3   0  160.53    5.14
   1  -3   0  168.48    5.04
  -1  -3   0  177.43    5.18
  -1  -3   0  157.48    5.06
  -1   3   0  174.61    5.19
   1   3   0  151.98    5.10
  -1   3   0  165.80    5.06
   1   3   0  187.26    5.09
   2  -3   0 1710.28   50.60
   2  -3   0 1796.51   50.98
  -2  -3   0 1724.05   50.78
  -2  -3   0 1809.16   50.86
  -2  -3   0 1859.38   50.83
  -2   3   0 1613.98   50.66
  -2   3   0 1732.12   50.68
   2   3   0 1739.20   50.86
  -3  -3   0  320.15    9.60
  -3  -3   0  325.06    9.67
   3  -3   0  311.03    9.85
  -3  -3   0  314.05    9.63
   3   3   0  311.14    9.53
   3   3   0  340.90    9.69
   3   3   0  325.22    9.55
  -3   3   0  310.62    9.39
  -3   3   0  313.92    9.38
  -3   3   0  332.29    9.89
   4  -3   0  257.91    8.29
  -4  -3   0  260.45    8.07
  -4  -3   0  253.69    7.95
  -4  -3   0  257.18    7.91
  -4   3   0  269.61    8.31
   4   3   0  240.38    7.79
   4   3   0  278.98    7.77
   4   3   0  268.09    8.09
  -5  -3   0    1.53    0.54
  -5  -3   0    1.59    0.61
  -5  -3   0    2.16    0.51
  -5   3   0    2.55    0.83
  -6  -3   0    3.26    0.78
  -6  -3   0    5.17    0.87
  -6  -3   0    2.92    0.64
  -6   3   0    2.90    0.96
  -7  -3   0    2.42    0.61
  -7  -3   0    2.16    0.71
  -7  -3   0    1.39    0.82
  -7   3   0    2.40    1.09
  -8  -3   0   28.56    1.54
  -8  -3   0   28.01    2.08
  -8  -3   0   28.09    1.72
  -8  -3   0   27.92    1.99
  -8   3   0   27.13    1.24
  -8   3   0   26.94    2.54
  -8   3   0   27.80    1.18
  -9  -3   0    2.20    0.72
  -9  -3   0    2.05    1.27
  -9  -3   0    2.42    1.11
  -9  -3   0    0.86    0.84
  -9   3   0    2.74    0.48
  -9   3   0    1.17    0.54
  -9   3   0    1.47    1.28
 -10  -3   0   99.02    4.03
 -10  -3   0  104.21    3.90
 -10  -3   0  107.70    4.72
 -10   3   0  105.47    4.93
 -10   3   0  104.94    3.59
 -10   3   0  103.79    3.54
 -11  -3   0   18.78    2.03
 -11  -3   0   21.55    1.81
 -11  -3   0   21.87    2.65
 -11   3   0   19.77    2.82
 -11   3   0   20.81    1.56
 -11   3   0   20.78    1.48
 -12  -3   0   64.18    3.19
 -12  -3   0   70.51    4.13
 -12  -3   0   59.70    4.20
 -12   3   0   58.51    4.12
 -12   3   0   62.72    2.66
 -12   3   0   59.45    2.70
 -13  -3   0    7.28    1.45
 -13  -3   0    8.47    1.61
 -13  -3   0    7.77    2.23
 -13   3   0   12.51    1.73
 -13   3   0    3.69    1.98
 -13   3   0    7.22    1.14
 -14  -3   0   24.14    2.83
 -14  -3   0   25.60    2.70
 -14   3   0   23.42    2.18
 -14   3   0   24.52    3.86
 -14   3   0   26.56    2.15
 -15  -3   0    6.92    1.84
 -15  -3   0    4.11    2.73
 -15  -3   0    4.23    1.68
 -15   3   0    5.12    1.42
 -15   3   0   10.52    2.91
 -15   3   0    4.54    1.40
 -16  -3   0   30.15    3.36
 -16  -3   0   30.47    3.60
 -16  -3   0   40.72    5.69
 -16   3   0   22.53    2.62
 -16   3   0   25.90    2.65
 -16   3   0   32.80    5.40
   0  -4   0    9.11    6.87
  -1  -4   0  235.56    7.37
  -1  -4   0  250.09    7.27
  -1  -4   0  247.39    7.32
   1  -4   0  235.27    7.23
   1  -4   0  235.25    7.37
  -1   4   0  238.66    7.37
   1   4   0  239.09    7.31
  -1   4   0  233.30    7.26
  -1   4   0  235.06    7.28
   1   4   0  255.42    7.39
  -2  -4   0  847.79   24.41
   2  -4   0  805.60   24.59
  -2  -4   0  841.17   24.46
   2  -4   0  829.19   24.28
  -2  -4   0  850.27   24.53
   2  -4   0  811.59   24.27
   2   4   0  844.72   24.40
  -2   4   0  788.79   24.33
   2   4   0  880.54   24.51
  -2   4   0  869.84   24.62
  -2   4   0  796.84   24.33
  -3  -4   0  231.58    7.33
  -3  -4   0  238.34    7.27
  -3  -4   0  233.98    7.27
   3  -4   0  229.84    7.51
  -3   4   0  238.21    7.52
  -3   4   0  231.56    7.09
   3   4   0  243.54    7.26
  -3   4   0  236.26    7.08
   3   4   0  246.75    7.28
   3   4   0  239.20    7.21
  -4  -4   0  385.08   11.82
  -4  -4   0  385.87   11.89
   4  -4   0  380.35   12.15
  -4  -4   0  374.56   11.86
  -4   4   0  382.22   11.55
  -4   4   0  382.16   11.57
  -4   4   0  431.78   12.69
   4   4   0  407.30   11.92
   4   4   0  417.90   11.92
   4   4   0  386.69   11.68
  -5  -4   0   27.94    1.52
   5  -4   0   23.80    1.84
  -5  -4   0   28.14    1.56
  -5  -4   0   29.17    1.45
   5   4   0   29.24    1.15
  -5   4   0   28.70    1.08
   5   4   0   29.57    1.19
   5   4   0   31.28    1.61
  -5   4   0   28.49    1.93
  -5   4   0   28.64    1.11
  -6  -4   0  327.67   10.11
  -6  -4   0  329.56   10.04
  -6  -4   0  322.43   10.28
  -6   4   0  332.69   10.61
  -6   4   0  326.60    9.68
  -6   4   0  327.19    9.67
  -7  -4   0   31.29    1.83
  -7  -4   0   32.33    1.97
  -7  -4   0   33.38    1.67
  -7   4   0   31.81    1.24
  -7   4   0   31.14    1.53
  -7   4   0   31.01    2.37
  -8  -4   0   61.99    2.82
  -8  -4   0   64.87    3.05
  -8  -4   0   64.76    2.64
  -8   4   0   68.23    3.57
  -8   4   0   64.71    2.22
  -8   4   0   64.48    2.26
  -9  -4   0   44.95    2.79
  -9  -4   0   41.68    2.39
  -9  -4   0   43.25    2.72
  -9  -4   0   44.04    2.16
  -9   4   0   44.18    1.71
  -9   4   0   43.21    1.80
 -10  -4   0    7.85    1.61
 -10  -4   0    7.49    1.94
 -10  -4   0    8.49    1.25
 -10  -4   0    9.70    1.55
 -10   4   0   10.71    1.81
 -10   4   0    8.73    1.14
 -10   4   0    6.50    1.10
 -11  -4   0   10.06    1.72
 -11  -4   0    8.06    1.40
 -11  -4   0    8.48    1.82
 -11   4   0   10.22    1.37
 -11   4   0    9.97    1.26
 -11   4   0    8.47    1.85
 -12  -4   0    1.39    1.26
 -12  -4   0    2.90    1.65
 -12  -4   0    1.96    1.05
 -12   4   0    0.65    0.76
 -12   4   0    1.69    0.91
 -12   4   0    0.08    1.50
 -13  -4   0   10.29    2.18
 -13  -4   0    7.28    1.59
 -13  -4   0    5.66    1.53
 -13   4   0    9.44    1.60
 -13   4   0    3.71    1.96
 -13   4   0    7.53    1.09
 -14  -4   0   11.31    2.67
 -14  -4   0   10.87    1.90
 -14  -4   0   10.32    1.83
 -14   4   0   10.64    1.42
 -14   4   0   11.19    1.34
 -14   4   0   11.48    2.67
 -15  -4   0    6.52    2.83
 -15  -4   0    9.52    1.97
 -15  -4   0    8.43    1.96
 -15   4   0    7.36    1.37
 -15   4   0   10.92    1.43
 -15   4   0    8.66    2.84
 -16  -4   0    1.83    1.77
 -16  -4   0   -4.35    2.91
 -16  -4   0    1.28    2.02
 -16   4   0   -0.30    1.64
 -16   4   0    6.13    2.95
  -1  -5   0   34.72    1.55
   1  -5   0   31.81    1.68
  -1  -5   0   39.35    1.93
  -1  -5   0   35.10    1.72
   1  -5   0   32.85    1.63
   1   5   0   33.12    1.54
  -1   5   0   32.57    1.52
  -1   5   0   31.60    1.51
  -1   5   0   26.77    2.35
   1   5   0   37.85    1.52
   1   5   0   33.97    1.65
   2  -5   0  396.96   12.23
  -2  -5   0  420.49   12.49
  -2  -5   0  432.04   12.33
   2  -5   0  415.83   12.22
  -2  -5   0  440.53   12.44
   2  -5   0  403.12   12.53
  -2   5   0  408.30   12.29
  -2   5   0  433.07   12.56
   2   5   0  347.55   12.35
   2   5   0  435.48   12.47
   2   5   0  422.38   12.31
  -2   5   0  400.14   12.30
  -3  -5   0   17.82    1.25
  -3  -5   0   17.47    1.12
   3  -5   0   17.82    0.75
   3  -5   0   16.66    1.39
  -3  -5   0   17.83    1.05
   3  -5   0   15.83    0.72
   3   5   0   17.44    1.03
  -3   5   0   17.47    0.96
  -3   5   0   16.64    1.32
  -3   5   0   16.64    0.96
   3   5   0   17.26    1.00
   3   5   0   17.84    1.12
   4  -5   0   10.86    1.34
  -4  -5   0   10.60    1.00
  -4  -5   0   10.49    1.11
  -4  -5   0   11.55    0.97
  -4   5   0   12.18    0.77
  -4   5   0   11.21    1.34
  -4   5   0   10.36    0.79
   4   5   0    9.88    0.93
   4   5   0   10.76    0.90
  -5  -5   0   89.95    3.25
  -5  -5   0   86.79    3.34
   5  -5   0   86.98    3.67
  -5  -5   0   89.98    3.30
   5   5   0   93.76    3.35
   5   5   0   89.35    3.04
   5   5   0   92.74   16.32
  -5   5   0   88.23    2.94
  -5   5   0   92.93    3.66
  -6  -5   0   75.13    2.83
  -6  -5   0   65.22    3.33
  -6  -5   0   71.94    2.96
   6   5   0   74.14    2.39
  -6   5   0   73.66    2.42
   6   5   0   71.92    2.41
  -6   5   0   72.89    2.45
  -6   5   0   75.21    3.38
  -7  -5   0  291.81    9.27
  -7  -5   0  285.68    9.01
  -7  -5   0  281.31    9.12
  -7   5   0  288.07    8.59
  -7   5   0  280.57    8.66
  -7   5   0  293.38    9.70
  -8  -5   0   11.48    1.31
  -8  -5   0   11.65    1.60
  -8  -5   0    9.69    1.58
  -8   5   0   13.69    2.41
  -8   5   0    9.66    0.96
  -8   5   0    9.28    0.88
  -9  -5   0   52.10    3.06
  -9  -5   0   47.65    2.69
  -9  -5   0   52.42    2.49
  -9   5   0   51.05    2.06
  -9   5   0   52.71    1.98
 -10  -5   0    3.82    1.06
 -10  -5   0    5.46    1.56
 -10  -5   0    4.04    1.38
 -10  -5   0    3.24    1.22
 -10   5   0    4.73    0.79
 -10   5   0    4.74    0.79
 -11  -5   0   69.78    3.53
 -11  -5   0   69.21    4.03
 -11  -5   0   69.65    3.30
 -11   5   0   67.87    2.74
 -11   5   0   71.25    4.34
 -11   5   0   69.43    2.74
 -12  -5   0   26.22    2.56
 -12  -5   0   29.66    2.34
 -12  -5   0   25.47    3.21
 -12   5   0   28.04    3.39
 -12   5   0   26.79    1.77
 -12   5   0   24.91    1.81
 -13  -5   0    9.02    2.34
 -13  -5   0   10.68    1.82
 -13   5   0   11.42    1.59
 -13   5   0   11.23    2.62
 -13   5   0   11.22    1.58
 -14  -5   0    0.89    1.62
 -14  -5   0    0.53    1.64
 -14  -5   0   -0.21    2.21
 -14   5   0   -1.12    0.94
 -14   5   0    0.45    1.99
 -15  -5   0   25.74    3.33
 -15  -5   0   36.06    4.91
 -15  -5   0   23.68    3.48
 -15   5   0   24.11    2.24
 -15   5   0   21.35    3.38
 -16  -5   0   33.11    5.17
 -16  -5   0   36.89    3.71
 -16   5   0   47.63    5.44
 -16   5   0   30.27    2.83
 -16   5   0   33.92    2.73
   0  -6   0 9849.62  268.87
   0   6   0 9999.00  269.04
   0   6   0 7994.85  268.58
   1  -6   0  208.90    6.77
  -1  -6   0  217.11    6.72
   1  -6   0  205.49    6.61
  -1  -6   0  220.78    6.81
  -1  -6   0  221.55    6.66
  -1   6   0  200.29    6.65
   1   6   0  222.76    6.64
  -1   6   0  218.39    6.71
   1   6   0  211.77    6.70
  -1   6   0  208.28    6.73
   1   6   0  212.19    7.06
  -2  -6   0  205.49    6.62
   2  -6   0  197.11    6.66
  -2  -6   0  210.28    6.54
   2  -6   0  210.11    6.37
   2  -6   0  198.28    6.33
  -2  -6   0  214.09    6.45
  -2   6   0  204.75    6.44
   2   6   0  209.32    6.40
  -2   6   0  192.99    6.41
  -2   6   0  205.78    6.65
   2   6   0  219.08    6.61
   2   6   0  209.87    6.51
   3  -6   0   44.30    2.24
  -3  -6   0   48.79    2.04
   3  -6   0   47.96    1.70
  -3  -6   0   48.31    1.94
  -3  -6   0   47.84    2.16
   3  -6   0   48.29    1.70
   3  -6   0   35.60    9.47
  -3   6   0   48.55    1.87
  -3   6   0   46.52    1.88
  -3   6   0   52.11    2.35
   3   6   0   51.66    2.09
  -4  -6   0   10.98    1.01
   4  -6   0   10.00    1.47
  -4  -6   0   11.25    1.07
  -4  -6   0   10.27    1.25
  -4   6   0   10.63    0.93
  -4   6   0   10.75    0.90
  -4   6   0   10.90    1.33
   4   6   0   11.63    0.94
   4   6   0   12.74    1.07
   4   6   0   11.16    0.98
  -5  -6   0   45.48    2.04
  -5  -6   0   42.86    2.17
  -5  -6   0   46.05    2.05
   5  -6   0   42.99    2.45
  -5   6   0   44.31    2.42
  -5   6   0   42.94    1.79
  -5   6   0   40.71    1.72
   5   6   0   42.64    1.80
   5   6   0   45.25    1.89
   5   6   0   46.98    2.04
  -6  -6   0  853.61   25.31
  -6  -6   0  827.04   25.84
  -6  -6   0  857.52   25.38
  -6   6   0  874.88   25.84
  -6   6   0  819.45   24.93
   6   6   0  875.97   24.99
   6   6   0  898.71   25.04
  -6   6   0  795.95   24.96
  -7  -6   0    8.94    1.26
  -7  -6   0    6.91    1.09
  -7  -6   0    7.42    1.15
  -7   6   0    7.99    0.84
  -7   6   0    6.97    1.47
  -7   6   0    8.10    0.93
  -8  -6   0  309.68   10.06
  -8  -6   0  317.81   10.13
  -8  -6   0  312.56    9.90
  -8   6   0  307.28    9.47
  -9  -6   0    7.80    1.72
  -9  -6   0    8.39    1.19
  -9  -6   0    7.53    1.35
  -9   6   0    9.01    1.14
 -10  -6   0    7.60    1.70
 -10  -6   0    7.60    1.25
 -10  -6   0    6.94    1.41
 -10  -6   0    6.33    1.58
 -10   6   0    7.45    1.25
 -11  -6   0    6.54    1.33
 -11  -6   0    6.71    1.51
 -11  -6   0    7.75    1.80
 -11   6   0    7.44    0.98
 -12  -6   0    0.60    1.41
 -12  -6   0   -0.19    1.18
 -12  -6   0    1.97    1.56
 -12   6   0    3.25    0.92
 -12   6   0    3.55    1.91
 -13  -6   0    2.68    1.28
 -13  -6   0    3.38    1.98
 -13  -6   0    2.07    1.60
 -13   6   0    1.76    0.92
 -13   6   0    1.09    0.90
 -13   6   0    3.51    2.06
 -14  -6   0    1.35    2.05
 -14  -6   0   -0.48    1.66
 -14  -6   0    4.30    1.81
 -14   6   0    1.83    1.05
 -14   6   0    1.48    2.24
 -14   6   0    1.21    1.04
 -15  -6   0    7.83    2.68
 -15  -6   0    7.51    2.14
 -15  -6   0    6.46    3.31
 -15   6   0    3.63    2.42
 -15   6   0    4.49    1.32
 -15   6   0    2.96    1.27
 -16  -6   0   -1.03    3.11
 -16  -6   0    4.30    2.07
 -16   6   0    0.29    1.37
 -16   6   0    0.05    1.32
   0   7   0  197.11   12.60
   1  -7   0  193.72    6.53
   1  -7   0  201.26    6.39
   1  -7   0  183.84    6.39
  -1  -7   0  209.93    6.43
  -1  -7   0  207.90    6.49
  -1  -7   0  211.09    6.62
  -1   7   0  208.06    6.51
   1   7   0  203.20    6.49
  -1   7   0  201.28    6.46
  -1   7   0  202.31    6.52
   1   7   0  205.73    6.43
   1   7   0  209.15    6.66
   2  -7   0   75.41    3.10
  -2  -7   0   79.66    3.08
  -2  -7   0   82.39    3.03
   2  -7   0   74.60    2.74
  -2  -7   0   81.39    2.87
   2  -7   0   77.26    2.77
  -2   7   0   77.48    2.88
   2   7   0   81.69    3.02
  -2   7   0   79.88    3.06
   2   7   0   81.03    2.93
  -2   7   0   77.14    2.87
   2   7   0   76.46    2.99
   3  -7   0   50.59    2.52
  -3  -7   0   54.44    2.41
   3  -7   0   54.23    2.00
   3  -7   0   53.42    1.98
  -3  -7   0   55.03    2.18
  -3  -7   0   56.69    2.32
  -3   7   0   54.87    2.52
  -3   7   0   54.90    2.18
  -3   7   0   53.18    2.17
   3   7   0   55.54    2.13
   4  -7   0  102.21    4.16
  -4  -7   0  110.72    3.78
   4  -7   0  102.08    3.31
  -4  -7   0  109.33    3.89
  -4  -7   0  105.75    4.01
   4  -7   0  108.53    3.32
  -4   7   0  104.60    3.67
   4   7   0  115.70    3.89
  -4   7   0  108.37    4.15
  -4   7   0  108.73    3.67
   4   7   0  113.89    3.76
   4   7   0  106.88    3.75
  -5  -7   0  266.44    8.46
  -5  -7   0  267.02    8.66
  -5  -7   0  272.64    8.55
   5  -7   0  252.25    8.86
  -5   7   0  261.19    8.25
   5   7   0  285.84    8.50
  -5   7   0  259.84    8.26
   5   7   0  273.18    8.44
   5   7   0  275.40    8.38
  -5   7   0  271.56    8.94
  -6  -7   0  280.26    8.81
   6  -7   0  272.58    9.33
  -6  -7   0  277.68    8.79
  -6  -7   0  282.16    8.98
  -6   7   0  252.05    8.68
  -6   7   0  265.10    8.45
  -6   7   0  281.70    9.29
   6   7   0  284.64    8.52
   6   7   0  283.11    8.57
   7  -7   0    2.37    1.24
  -7  -7   0    0.34    0.97
  -7  -7   0    1.38    0.73
  -7  -7   0   -0.50    0.70
   7   7   0    0.43    0.60
   7   7   0    0.56    0.67
  -7   7   0    2.00    1.28
   7   7   0    0.64    0.57
  -7   7   0    1.00    0.55
  -7   7   0    0.88    0.60
  -8  -7   0   67.90    3.05
  -8  -7   0   62.63    3.22
  -8  -7   0   66.92    2.93
  -8   7   0   65.24    2.53
  -8   7   0   62.53    2.46
  -9  -7   0   96.87    4.23
  -9  -7   0   98.16    3.96
  -9  -7   0   94.96    4.67
  -9   7   0   95.26    3.46
  -9   7   0   98.16    3.41
 -10  -7   0   50.56    3.16
 -10  -7   0   55.33    3.29
 -10  -7   0   52.39    2.87
 -10   7   0   50.38    2.35
 -11  -7   0   10.42    1.81
 -11  -7   0    9.84    1.86
 -11  -7   0    7.88    1.38
 -11   7   0    9.03    1.45
 -11   7   0   10.38    1.48
 -12  -7   0   99.93    4.83
 -12  -7   0  107.77    5.13
 -12  -7   0   99.75    4.50
 -12   7   0  107.00    5.64
 -12   7   0   97.95    3.82
 -12   7   0   99.78    3.82
 -13  -7   0   12.57    1.87
 -13  -7   0   11.35    2.45
 -13  -7   0   12.33    2.12
 -13   7   0   13.85    1.79
 -13   7   0   12.63    1.80
 -13   7   0   11.50    2.52
 -14  -7   0   37.44    4.89
 -14  -7   0   44.83    3.70
 -14  -7   0   35.43    4.43
 -14   7   0   36.51    2.43
 -14   7   0   39.88    2.44
 -14   7   0   34.94    4.61
 -15  -7   0    4.35    2.64
 -15  -7   0    3.64    2.17
 -15  -7   0    6.14    2.80
 -15   7   0    4.66    1.35
 -15   7   0    1.39    2.40
 -15   7   0    3.61    1.25
 -16  -7   0   15.34    2.45
 -16  -7   0    8.96    3.13
 -16   7   0    8.26    1.52
 -16   7   0   11.74    1.71
 -16   7   0    9.42    3.57
   0  -8   0  117.17    4.05
   0  -8   0  116.66    4.10
   0  -8   0  113.52    4.10
   0   8   0  119.74    4.16
   0   8   0  112.93    4.05
   0   8   0  119.28    4.05
   1  -8   0  176.19    5.70
  -1  -8   0  179.53    5.87
  -1  -8   0  174.43    5.66
   1  -8   0  170.15    5.62
  -1  -8   0  176.34    5.85
   1  -8   0  169.91    5.79
   1   8   0  183.64    5.65
   1   8   0  181.97    5.84
   1   8   0  170.01    5.71
  -1   8   0  164.80    5.67
  -1   8   0  171.12    5.77
  -1   8   0  168.32    5.73
   2  -8   0  140.23    4.87
  -2  -8   0  144.42    4.75
   2  -8   0  132.88    4.96
  -2  -8   0  146.69    4.99
  -2  -8   0  150.98   17.79
  -2  -8   0  147.46    4.88
   2  -8   0  139.16    4.91
   2   8   0  143.12    4.83
   2   8   0  145.02    4.70
   2   8   0  148.77    4.96
  -2   8   0  139.17    4.78
  -2   8   0  136.09    4.77
  -3  -8   0   93.39    3.29
   3  -8   0   84.60    3.62
  -3  -8   0   87.09    3.49
   3  -8   0   86.14    3.06
   3  -8   0   97.06    3.37
  -3   8   0   86.27    3.27
   3   8   0   90.94    3.33
   3   8   0   94.76    3.47
   3   8   0   90.19    3.19
  -3   8   0   85.92    3.26
  -3   8   0   91.52    3.58
   6  -8   0   -0.02    1.09
  -6  -8   0    0.88    0.98
  -6  -8   0    1.37    0.78
  -6  -8   0    0.60    0.73
  -6   8   0    0.91    0.62
   6   8   0    1.10    0.73
  -6   8   0    1.54    1.15
  -6   8   0    1.24    0.61
   6   8   0    0.02    0.67
  -7  -8   0    7.60    1.32
  -7  -8   0    6.47    1.05
  -7  -8   0    6.78    1.11
   7  -8   0    7.71    1.56
   7   8   0    8.23    0.99
   7   8   0    7.56    1.30
  -7   8   0    6.75    1.14
   7   8   0    9.52    1.39
  -7   8   0    7.97    1.07
  -8  -8   0   56.01    3.09
  -8  -8   0   52.86    2.70
  -8  -8   0   55.51    2.76
  -8   8   0   53.37    2.36
  -8   8   0   54.56    2.31
   8   8   0   52.66    1.98
  -9  -8   0    1.77    1.40
  -9  -8   0   -0.20    1.18
  -9  -8   0    2.38    1.02
  -9   8   0    1.14    0.76
  -9   8   0    1.45    0.73
 -10  -8   0   17.74    2.43
 -10  -8   0   15.74    2.47
 -10  -8   0   17.90    2.12
 -10   8   0   16.86    1.61
 -11  -8   0   13.18    1.74
 -11  -8   0   11.09    1.95
 -11  -8   0   15.87    2.65
 -11   8   0   12.60    1.62
 -11   8   0   12.32    1.59
 -12  -8   0    4.68    1.70
 -12  -8   0    2.36    1.69
 -12  -8   0    2.59    1.41
 -12   8   0    3.77    1.07
 -12   8   0    2.26    1.03
 -13  -8   0   25.61    3.47
 -13  -8   0   33.74    3.02
 -13  -8   0   24.37    3.30
 -13   8   0   27.33    2.23
 -13   8   0   26.11    4.06
 -13   8   0   28.81    2.24
 -14  -8   0   14.28    2.26
 -14  -8   0   14.93    2.28
 -14  -8   0   13.92    2.59
 -14   8   0   17.00    2.18
 -14   8   0   14.84    2.94
 -14   8   0   17.98    2.01
 -15  -8   0    0.29    2.48
 -15  -8   0   -0.62    1.80
 -15   8   0   -2.08    2.29
 -15   8   0   -1.01    1.13
 -15   8   0   -0.43    1.32
 -16   8   0   20.97    2.36
   2  -9   0   20.84    1.78
  -2  -9   0   25.81    1.58
   2  -9   0   23.65    1.41
  -2  -9   0   22.90    1.73
  -2   9   0   22.53    1.51
  -2   9   0   22.89    1.67
  -2   9   0   21.60    1.60
   2   9   0   26.82    1.75
   2   9   0   24.55    1.44
   2   9   0   25.63    1.57
   6  -9   0   16.43    2.10
  -6  -9   0   19.10    1.60
  -6  -9   0   18.87    2.02
  -6  -9   0   21.96    1.77
  -6   9   0   20.36    1.50
   6   9   0   21.59    1.59
   6   9   0   20.16    1.38
   6   9   0   18.04    1.42
  -6   9   0   25.86    2.35
  -6   9   0   17.24    1.38
  -7  -9   0   28.11    2.40
  -7  -9   0   28.30    1.92
   7  -9   0   28.83    2.61
  -7  -9   0   25.32    1.98
  -7   9   0   25.93    1.63
  -7   9   0   26.05    1.73
   7   9   0   30.16    1.88
   7   9   0   26.53    1.54
  -8  -9   0    3.77    0.98
  -8  -9   0    2.85    0.99
  -8  -9   0    3.46    1.29
  -8   9   0    2.91    0.90
   8   9   0    3.62    0.66
   8   9   0    3.24    0.94
  -8   9   0    3.20    0.84
  -9  -9   0   22.82    2.82
  -9  -9   0   21.20    2.22
  -9  -9   0   24.29    2.58
  -9   9   0   22.09    1.72
  -9   9   0   20.82    1.66
 -10  -9   0   20.69    2.53
 -10  -9   0   19.10    2.64
 -10  -9   0   19.84    2.19
 -10   9   0   17.77    1.74
 -10   9   0   16.47    1.59
 -11  -9   0    1.60    1.25
 -11  -9   0    2.82    1.51
 -11  -9   0    0.26    1.44
 -11   9   0    1.03    0.97
 -11   9   0    1.67    0.97
 -12  -9   0   11.13    1.78
 -12  -9   0   11.14    2.13
 -12  -9   0   10.37    2.07
 -12   9   0   16.53    1.93
 -13  -9   0    0.72    1.74
 -13  -9   0    0.96    1.64
 -13  -9   0    1.57    1.68
 -13   9   0   -0.03    1.06
 -13   9   0    1.04    2.06
 -14  -9   0    8.98    2.35
 -14  -9   0    5.47    1.96
 -14  -9   0    5.12    1.90
 -14   9   0    5.57    1.40
 -14   9   0    7.72    1.43
 -14   9   0    4.66    2.44
 -15  -9   0    2.92    1.87
 -15  -9   0    4.02    2.68
 -15   9   0   -0.41    1.38
 -15   9   0   -0.11    2.66
 -15   9   0    0.89    1.25
  -2 -10   0   12.85    1.39
  -2 -10   0    9.98    1.57
   2 -10   0   13.03    1.24
   2 -10   0   14.24    1.72
  -2 -10   0   12.68    1.47
   2  10   0   14.50    1.39
  -2  10   0   12.03    1.43
   2  10   0   15.80    1.87
  -2  10   0   12.96    1.33
   2  10   0   15.31    1.28
  -2  10   0   13.25    1.49
  -3 -10   0   53.70    2.71
   3 -10   0   53.69    2.29
   3 -10   0   52.95    2.26
   3 -10   0   49.98    2.79
  -3 -10   0   57.05    2.73
  -3 -10   0   55.58    2.45
  -3  10   0   52.57    2.45
   3  10   0   58.10    2.61
  -3  10   0   54.99    2.73
   3  10   0   55.18    2.47
  -3  10   0   51.30    2.43
   3  10   0   57.10    2.31
   5 -10   0   -0.77    0.38
   5 -10   0   -1.15    0.94
  -5 -10   0   -0.12    0.69
  -5 -10   0   -0.18    0.94
  -5 -10   0    0.50    0.77
   5  10   0   -0.90    0.47
  -5  10   0    0.31    0.63
  -5  10   0    0.86    1.06
  -5  10   0   -0.79    0.64
  -6 -10   0   26.57    2.30
  -6 -10   0   25.55    1.78
   6 -10   0   25.51    2.42
  -6 -10   0   24.45    1.95
   6  10   0   23.86    1.56
  -6  10   0   24.46    1.73
  -6  10   0   23.76    1.67
   6  10   0   24.79    1.65
  -7 -10   0   10.64    1.58
   7 -10   0    7.99    1.77
  -7 -10   0    8.26    1.31
  -7 -10   0    7.48    1.46
   7  10   0    8.73    1.17
  -7  10   0    7.62    1.08
  -7  10   0    8.66    1.05
   7  10   0    7.90    1.08
  -8 -10   0    5.30    1.48
  -8 -10   0    6.28    1.22
  -8 -10   0    8.02    1.27
   8 -10   0    6.34    1.60
   8  10   0    5.94    0.86
  -8  10   0    6.75    1.08
  -8  10   0    5.37    0.96
   8  10   0    6.86    1.15
  -9 -10   0   25.45    2.83
  -9 -10   0   25.03    2.76
  -9 -10   0   28.88    2.48
   9  10   0   26.36    1.44
  -9  10   0   26.39    1.95
  -9  10   0   25.10    1.92
 -10 -10   0    4.56    1.35
 -10 -10   0    4.56    1.48
 -10 -10   0    4.09    1.55
 -10  10   0    3.05    1.00
 -10  10   0    3.49    0.95
 -11 -10   0    0.09    1.38
 -11 -10   0    3.96    1.61
 -11 -10   0    0.85    1.42
 -11  10   0    0.21    1.00
 -11  10   0    0.86    1.09
 -12 -10   0    4.43    1.77
 -12 -10   0    2.74    1.51
 -12 -10   0    3.52    1.71
 -12  10   0    2.15    1.14
 -12  10   0    1.00    1.13
 -13 -10   0    2.46    1.94
 -13 -10   0    8.82    2.32
 -13 -10   0    5.41    1.90
 -13  10   0    5.70    1.30
 -13  10   0    5.94    1.47
 -14 -10   0   28.46    3.79
 -14 -10   0   23.38    3.18
 -14  10   0   23.05    2.58
 -14  10   0   30.10    2.57
 -14  10   0   30.48    4.79
 -15 -10   0    4.03    2.05
 -15 -10   0    0.30    2.63
 -15  10   0    2.57    1.51
   1 -11   0  402.79   12.95
  -1 -11   0  422.64   12.86
  -1 -11   0  422.90   13.04
  -1 -11   0  436.27   12.94
   1 -11   0  409.98   12.88
   1 -11   0  419.26   12.81
  -1  11   0  416.76   12.94
   1  11   0  441.82   13.07
  -1  11   0  385.05   22.83
  -1  11   0  395.84   12.86
  -1  11   0  404.37   12.95
   1  11   0  406.39   12.90
   2 -11   0  461.73   15.08
   2 -11   0  461.74   14.76
  -2 -11   0  485.09   14.85
  -2 -11   0  497.45   15.18
  -2 -11   0  506.38   15.04
   2  11   0  481.73   14.99
  -2  11   0  466.68   15.03
  -2  11   0  488.22   15.20
  -2  11   0  453.64   14.90
   2  11   0  516.29   15.17
   2  11   0  519.27   14.93
   3 -11   0   20.75    2.00
  -3 -11   0   19.99    1.91
   3 -11   0   23.59    1.45
  -3 -11   0   23.99    1.71
   3 -11   0   25.03    1.51
  -3 -11   0   21.81    1.78
   3  11   0   19.44    1.74
  -3  11   0   23.73    1.71
  -3  11   0   22.93    1.92
   3  11   0    9.21   23.90
   3  11   0   23.68    1.47
   3  11   0   19.89    1.63
  -3  11   0   20.34    1.61
   4 -11   0   64.61   23.39
   5 -11   0    9.01    0.92
  -5 -11   0   10.70    1.69
   5 -11   0    9.88    1.72
  -5 -11   0   11.18    1.50
  -5 -11   0    7.92    1.30
   5  11   0    9.95    1.32
   5  11   0    9.69    1.14
  -5  11   0   11.23    1.89
  -5  11   0    9.16    1.34
  -5  11   0   10.17    1.45
  -6 -11   0    8.96    1.49
  -6 -11   0    5.16    1.11
   6 -11   0    8.49    1.54
  -6 -11   0    9.56    1.49
  -6  11   0    7.20    1.10
   6  11   0    6.75    1.47
  -6  11   0    7.65    1.06
   6  11   0    6.87    0.97
  -7 -11   0    2.07    0.96
  -7 -11   0    0.24    1.20
  -7 -11   0    2.24    1.03
   7 -11   0    2.15    1.43
   7  11   0    1.61    0.84
   7  11   0    1.02    0.77
  -7  11   0    1.41    0.91
  -7  11   0    2.04    0.82
   8 -11   0   54.92    3.80
  -8 -11   0   52.81    3.39
  -8 -11   0   56.14    2.85
  -8 -11   0   51.30    3.09
   8  11   0   46.13    2.75
  -8  11   0   49.49    2.60
  -8  11   0   52.89    2.72
  -9 -11   0   74.49    3.65
  -9 -11   0   67.53    3.94
  -9 -11   0   72.99    3.73
  -9  11   0   65.47    3.11
   9  11   0   65.66    2.75
  -9  11   0   66.45    3.13
 -10 -11   0    1.20    1.41
 -10 -11   0    3.38    1.30
 -10 -11   0    1.48    1.52
 -10  11   0    1.28    0.95
 -10  11   0    3.18    1.05
 -11 -11   0   95.54    4.76
 -11 -11   0  103.75    5.14
 -11 -11   0  102.77    4.91
 -11  11   0  103.12    4.19
 -11  11   0   98.90    4.15
 -12 -11   0    0.54    1.57
 -12 -11   0    1.05    1.65
 -12 -11   0   -0.73    1.66
 -12  11   0    0.45    1.23
 -12  11   0    0.33    1.19
 -13 -11   0   14.17    2.40
 -13 -11   0   10.69    2.15
 -13 -11   0   18.10    2.67
 -13  11   0   14.89    2.43
 -14 -11   0    8.62    2.71
 -14 -11   0    9.23    2.57
 -14  11   0    9.03    1.70
 -14  11   0    6.10    2.43
 -14  11   0    9.91    1.57
 -15 -11   0   30.41    3.81
 -15 -11   0   36.15    4.15
 -15  11   0   33.01    2.80
 -15  11   0   23.48    2.93
 -15  11   0   22.92    3.90
   0 -12   0  381.04   12.23
   0 -12   0  390.79   12.30
   0 -12   0  395.36   12.19
   0  12   0  394.49   12.19
   0  12   0  373.10   12.20
   0  12   0  390.82   12.35
  -1 -12   0   74.37    3.32
  -1 -12   0   84.35    3.89
   1 -12   0   74.99    3.31
   1 -12   0   75.81    3.21
   1 -12   0   74.77    3.42
  -1 -12   0   77.06    3.43
   1  12   0   79.93    3.21
  -1  12   0   72.07    3.27
   1  12   0   87.36    3.99
   1  12   0   78.98    3.32
  -1  12   0   78.03    3.36
  -2 -12   0  372.70   11.76
   2 -12   0  342.51   11.63
  -2 -12   0  381.58   11.61
   2 -12   0  351.04   11.33
  -2 -12   0  357.19   11.41
  -2  12   0  361.70   11.76
  -2  12   0  346.37   11.48
   2  12   0  385.35   11.75
   2  12   0  380.18   11.42
   2  12   0  359.99   11.55
  -2  12   0  356.75   11.62
  -4 -12   0   22.83    1.98
   4 -12   0   17.08    1.44
   4 -12   0   17.02    1.48
   4 -12   0   18.83    2.18
  -4 -12   0   18.28    1.71
  -4 -12   0   18.43    1.89
  -4  12   0   17.86    1.76
   4  12   0   21.59    1.97
   4  12   0   21.50    1.62
   4  12   0   20.50    1.43
  -4  12   0   19.48    1.72
  -4  12   0   21.10    2.20
  -5 -12   0   61.53    3.28
   5 -12   0   55.77    3.42
   5 -12   0   54.96    2.31
  -5 -12   0   60.64    3.04
  -5 -12   0   64.16    2.87
   5  12   0   70.35    3.46
   5  12   0   60.26    2.64
  -5  12   0   58.25    2.83
  -5  12   0   58.87    2.85
  -6 -12   0  171.43    6.48
  -6 -12   0  158.86    5.62
   6 -12   0  151.32    6.28
  -6 -12   0  154.12    6.10
  -6  12   0  150.53    5.59
   6  12   0  155.13    5.48
  -6  12   0  155.88    5.59
   6  12   0  156.26    5.56
  -7 -12   0  105.92    4.39
   7 -12   0   94.74    4.85
  -7 -12   0  100.41    4.03
  -7 -12   0  100.98    4.60
   7  12   0   97.38    3.87
   7  12   0   93.23    4.21
  -7  12   0   95.59    4.00
  -7  12   0   93.18    3.95
  -8 -12   0  398.24   13.05
  -8 -12   0  387.46   12.77
   8 -12   0  377.09   13.34
  -8 -12   0  396.83   12.49
   8  12   0  403.11   12.49
  -8  12   0  382.98   12.35
   8  12   0  399.57   12.25
  -8  12   0  376.81   12.32
  -9 -12   0    8.34    1.58
  -9 -12   0    9.03    1.85
  -9 -12   0    9.84    1.59
  -9  12   0    9.13    1.35
   9  12   0    7.20    1.08
  -9  12   0   12.06    1.88
   9  12   0   10.66    1.42
 -10 -12   0    9.61    1.87
 -10 -12   0   11.60    2.00
 -10 -12   0    9.60    1.76
 -10  12   0   10.57    1.45
 -10  12   0    9.81    1.35
 -11 -12   0   -1.62    1.61
 -11 -12   0   -0.28    1.49
 -11 -12   0    1.46    1.68
 -11  12   0    0.75    1.18
 -11  12   0    0.00    1.38
 -12 -12   0    1.96    1.92
 -12 -12   0   -2.54    1.76
 -12 -12   0    0.68    1.75
 -12  12   0    0.71    1.36
 -12  12   0    1.56    1.29
 -13 -12   0   10.85    2.53
 -13 -12   0   14.95    2.50
 -13  12   0   10.09    1.69
 -13  12   0   11.20    1.77
 -14 -12   0    4.89    2.60
 -14  12   0    6.76    2.64
 -14  12   0    2.88    1.49
 -14  12   0    0.93    1.56
 -15 -12   0    4.21    2.24
 -15 -12   0    3.84    3.04
 -15  12   0    4.86    3.21
 -15  12   0    6.99    1.81
  -1 -13   0    1.07    1.04
  -1 -13   0    2.86    0.90
  -1 -13   0    0.85    0.87
   1 -13   0    2.53    0.87
   1 -13   0    1.66    0.98
   1 -13   0    1.50    0.89
   1  13   0    2.44    0.94
  -1  13   0    0.19    0.77
   1  13   0    1.63    0.84
  -1  13   0    2.02    0.90
   1  13   0    0.87    0.76
   3 -13   0    3.45    0.91
   3 -13   0    2.55    1.28
  -3 -13   0    4.24    1.03
  -3 -13   0    3.50    1.24
  -3 -13   0    5.15    1.22
   3 -13   0    3.48    0.82
   3  13   0    4.08    1.02
  -3  13   0    3.26    1.01
   3  13   0    3.67    1.12
  -3  13   0    3.83    1.01
  -3  13   0    3.74    1.13
   3  13   0    3.70    0.79
   4 -13   0   85.35    3.37
  -4 -13   0   90.40    3.93
  -4 -13   0   92.72    3.69
   4 -13   0   90.61    3.77
   4 -13   0   87.01    4.21
   4  13   0   89.70    3.47
   4  13   0   90.21    3.73
   4  13   0   96.58    4.02
  -4  13   0   88.24    3.79
  -4  13   0   86.94    3.77
  -4  13   0   84.20    4.01
  -5 -13   0    1.69    0.93
  -5 -13   0   -0.45    1.15
   5 -13   0    0.42    1.41
  -5 -13   0    0.75    1.10
   5 -13   0    1.09    0.57
  -5  13   0    1.05    0.84
   5  13   0   -0.90    0.65
   5  13   0    0.77    0.72
  -5  13   0    0.88    0.96
   6 -13   0  150.20    6.49
  -6 -13   0  159.58    5.79
   6 -13   0  162.87    4.99
  -6 -13   0  161.10    6.35
  -6 -13   0  172.95    6.20
   6  13   0  157.78    5.65
  -6  13   0  158.65    5.86
   6  13   0  168.73    5.82
  -6  13   0  160.55    5.89
  -7 -13   0   49.68    3.75
   7 -13   0   38.07    3.24
  -7 -13   0   43.88    3.22
  -7 -13   0   41.23    2.57
   7  13   0   35.42    2.34
  -7  13   0   40.29    2.61
  -7  13   0   41.00    2.53
   7  13   0   41.31    2.30
  -8 -13   0   64.09    3.82
   8 -13   0   68.82    4.39
  -8 -13   0   69.12    3.76
  -8 -13   0   69.91    4.13
  -8  13   0   71.38    3.38
   8  13   0   67.43    3.27
  -8  13   0   67.92    3.37
   8  13   0   73.16    3.13
   9 -13   0   74.34    4.78
  -9 -13   0   76.36    4.43
  -9 -13   0   75.49    4.07
  -9 -13   0   77.45    3.84
  -9  13   0   72.58    3.53
  -9  13   0   72.66    3.57
   9  13   0   79.45    3.61
   9  13   0   72.64    3.22
 -10 -13   0    0.71    1.43
 -10 -13   0    0.52    1.46
 -10 -13   0   -0.84    1.55
 -10  13   0    2.28    1.13
 -10  13   0    0.85    1.10
 -11 -13   0   -1.07    1.71
 -11 -13   0    2.38    1.66
 -11 -13   0   -0.50    1.70
 -11  13   0    0.27    1.21
 -12 -13   0   38.65    3.75
 -12 -13   0   36.22    3.72
 -12 -13   0   40.55    3.96
 -12  13   0   36.47    2.98
 -12  13   0   32.27    2.95
 -13 -13   0   12.26    2.61
 -13 -13   0   15.47    2.42
 -13  13   0   18.99    2.69
 -13  13   0   17.26    2.69
 -14 -13   0   34.08    4.24
 -14 -13   0   41.19    4.75
 -14  13   0   42.45    3.37
 -15 -13   0    0.84    2.23
 -15 -13   0   -4.71    2.77
 -15  13   0   -0.85    1.61
 -15  13   0    6.35    3.10
 -15  13   0   -1.54    1.69
   0 -14   0  396.14   12.71
   0 -14   0  398.14   12.81
   0 -14   0  395.39   12.73
   0  14   0  400.75   12.80
   0  14   0  395.45   12.69
   0  14   0  414.17   12.95
   1 -14   0    9.96    1.63
  -1 -14   0    7.54    1.16
  -1 -14   0   10.69    1.81
  -1 -14   0   11.57    1.78
   1 -14   0    8.79    1.28
  -1  14   0    6.34    1.37
   1  14   0    8.62    1.27
  -1  14   0    6.79    1.19
   1  14   0    7.26    1.14
   1  14   0   10.89    1.48
  -1  14   0    9.57    1.53
   3 -14   0    5.04    0.94
   3 -14   0    5.89    1.22
  -3 -14   0    5.47    1.18
   3 -14   0    7.74    1.65
  -3 -14   0    9.15    1.49
   3  14   0    6.98    1.11
   3  14   0    4.89    1.18
   3  14   0    7.86    1.06
  -3  14   0    7.31    1.26
  -3  14   0    6.79    1.30
   4 -14   0   49.58    3.25
   4 -14   0   49.22    2.38
  -4 -14   0   51.31    3.34
  -4 -14   0   49.34    2.65
  -4 -14   0   53.75    2.99
   4  14   0   51.64    3.07
   4  14   0   48.37    2.44
  -4  14   0   47.76    2.84
  -4  14   0   50.81    2.89
   4  14   0   55.25    2.75
   5 -14   0   71.49    4.05
  -5 -14   0   75.24    3.94
  -5 -14   0   74.75    3.38
  -5 -14   0   82.09    3.81
   5 -14   0   75.01    2.95
   5  14   0   75.22    3.37
  -5  14   0   73.84    3.52
  -5  14   0   70.54    3.54
   5  14   0   76.70    3.21
  -6 -14   0   -0.96    0.97
  -6 -14   0    0.14    1.31
  -6 -14   0    1.72    1.49
   6 -14   0   -0.66    1.47
   6  14   0    0.26    0.85
  -6  14   0    0.12    0.89
  -6  14   0    0.33    1.02
   6  14   0   -0.72    1.28
   7 -14   0    0.44    1.59
  -7 -14   0    2.80    1.50
  -7 -14   0    1.33    1.11
  -7 -14   0   -1.69    1.16
  -7  14   0    2.23    1.13
  -7  14   0    0.71    1.00
   7  14   0    2.05    0.91
   7  14   0    0.91    0.94
  -8 -14   0   68.16    4.07
   8 -14   0   66.53    4.43
   8  14   0   62.11    3.22
   8  14   0   64.49    3.06
  -8  14   0   65.25    3.41
  -8  14   0   66.24    3.41
  -9 -14   0    8.30    1.76
   9 -14   0   11.60    2.41
  -9 -14   0    9.30    1.78
  -9 -14   0   11.49    2.00
  -9  14   0    9.74    1.55
  -9  14   0    9.66    1.49
   9  14   0   10.32    1.37
 -10 -14   0   10.83    2.02
 -10 -14   0   13.57    2.05
 -10 -14   0   13.62    2.16
  10  14   0   11.83    1.33
 -10  14   0   14.54    2.27
 -10  14   0   12.68    1.68
 -11 -14   0   10.73    2.19
 -11 -14   0   13.75    2.28
 -11 -14   0   15.75    2.23
 -11  14   0   14.43    2.14
 -11  14   0   11.73    1.82
 -12 -14   0   14.25    2.54
 -12 -14   0    9.26    2.31
 -12  14   0   15.50    1.97
 -12  14   0   11.99    1.90
 -13 -14   0    6.80    2.38
 -13 -14   0    5.15    2.18
 -13  14   0    7.91    1.81
 -13  14   0    8.67    1.92
 -14 -14   0   17.24    3.00
 -14 -14   0   15.93    2.91
 -14  14   0   14.02    2.16
   0 -15   0    3.58    1.28
   0 -15   0    0.37    0.88
   0  15   0    1.19    0.91
   0  15   0    0.63    0.91
   1 -15   0   11.36    1.95
  -1 -15   0    9.93    1.47
  -1 -15   0   13.24    1.92
   1 -15   0   13.15    1.98
   1 -15   0   12.15    1.69
  -1 -15   0   12.37    1.83
  -1  15   0   13.20    1.71
   1  15   0   11.43    1.55
  -1  15   0    8.86    1.60
   1  15   0   10.74    1.64
   1  15   0   13.69    1.70
  -1  15   0   13.30    1.93
  -2 -15   0   18.97    2.13
   2 -15   0   20.45    2.39
   2 -15   0   19.29    2.02
  -2 -15   0   20.79    2.01
   2 -15   0   17.66    1.80
  -2 -15   0   20.65    2.23
   2  15   0   20.50    2.29
   2  15   0   17.84    1.84
  -2  15   0   25.51    2.40
  -2  15   0   19.55    2.09
   2  15   0   24.55    1.93
  -2  15   0   20.30    2.43
  -3 -15   0   14.56    2.11
   3 -15   0   12.80    1.55
  -3 -15   0   16.70    2.18
   3 -15   0   13.14    1.92
  -3 -15   0   15.17    1.85
  -3  15   0   14.19    1.98
   3  15   0   15.40    1.80
   3  15   0   18.00    1.66
  -3  15   0   13.21    2.09
   3  15   0   15.28    2.33
   4 -15   0   88.39    3.54
  -4 -15   0   86.50    3.75
  -4 -15   0   88.59    4.42
   4 -15   0   85.74    4.42
  -4  15   0   85.17    4.01
   4  15   0   89.26    3.62
   4  15   0   94.36    3.95
  -4  15   0   84.09    4.03
   5 -15   0   18.31    1.52
  -5 -15   0   17.21    2.63
  -5 -15   0   19.55    2.00
   5 -15   0   13.75    2.11
  -5 -15   0   24.04    2.56
  -5  15   0   16.69    2.19
   5  15   0   22.60    1.77
  -5  15   0   18.24    2.22
   5  15   0   21.75    1.88
  -6 -15   0   84.43    4.46
   6 -15   0   82.45    3.02
   6 -15   0   77.46    4.48
  -6 -15   0   83.78    3.74
  -6 -15   0   87.25    4.29
  -6  15   0   79.75    3.90
   6  15   0   83.56    3.56
  -6  15   0   84.83    3.96
  -7 -15   0   20.43    2.88
   7 -15   0   20.04    3.12
  -7 -15   0   18.49    3.10
  -7 -15   0   19.64    2.58
  -7  15   0   19.88    2.33
  -7  15   0   20.82    2.39
   7  15   0   18.77    1.88
   8 -15   0   53.41    4.28
  -8 -15   0   52.07    3.94
  -8 -15   0   55.59    3.33
  -8 -15   0   56.74    3.83
   8  15   0   56.16    2.93
  -8  15   0   55.26    3.16
  -8  15   0   52.62    3.24
   8  15   0   55.81    2.97
   9 -15   0    2.36    2.03
  -9 -15   0    2.54    2.58
  -9 -15   0    0.98    1.64
  -9 -15   0    1.77    1.60
  -9  15   0    1.99    1.24
  -9  15   0    1.75    1.27
   9  15   0    1.12    1.19
 -10 -15   0   -0.48    1.57
 -10 -15   0    3.27    1.91
 -10 -15   0    0.59    1.77
 -10  15   0    2.56    1.36
 -10  15   0    0.30    1.34
  10  15   0    0.36    1.55
 -11 -15   0    5.79    1.97
 -11 -15   0    4.65    2.08
 -11 -15   0    4.35    1.95
 -11  15   0    7.05    1.53
 -11  15   0    5.53    1.65
 -12 -15   0    8.52    2.32
 -12 -15   0   11.52    2.44
 -12  15   0    8.63    1.92
 -12  15   0    8.94    1.96
 -13 -15   0    1.50    2.35
 -13 -15   0   -0.74    2.26
 -13  15   0    0.99    1.75
 -13  15   0    3.34    1.87
 -14 -15   0    6.71    2.50
 -14 -15   0    2.95    2.71
 -14  15   0    3.96    2.01
 -14  15   0    5.27    1.86
   0 -16   0   24.13    2.23
   0 -16   0   23.08    2.36
   0 -16   0   24.52    2.42
   0  16   0   24.06    2.48
   0  16   0   21.02    2.01
   0  16   0   23.04    2.08
   1 -16   0   23.95    2.06
  -1 -16   0   19.97    2.27
  -1 -16   0   19.82    2.15
  -1 -16   0   17.93    2.72
   1 -16   0   17.88    2.28
   1 -16   0   23.83    2.22
  -1  16   0   18.26    2.29
  -1  16   0   18.82    2.27
   1  16   0   16.86    2.34
  -1  16   0   23.20    2.39
   1  16   0   20.99    2.00
   1  16   0   21.30    2.01
   2 -16   0   34.98    2.80
   2 -16   0   34.84    2.32
  -2 -16   0   35.67    2.91
  -2 -16   0   34.63    2.80
  -2 -16   0   33.43    2.65
  -2  16   0   35.09    3.94
   2  16   0   36.25    2.47
  -2  16   0   29.73    2.67
   2  16   0   36.04    2.94
   2  16   0   37.67    2.40
  -2  16   0   34.49    2.63
   3 -16   0    2.54    1.43
   3 -16   0    2.81    0.93
  -3 -16   0    3.44    1.30
  -3 -16   0    1.72    1.25
  -3 -16   0    2.70    1.07
   3  16   0    3.04    1.12
  -3  16   0    1.22    1.22
  -3  16   0    2.49    1.25
   3  16   0    1.51    0.99
   3  16   0    2.90    1.29
  -4 -16   0  144.16    5.76
  -4 -16   0  138.77    5.91
   4 -16   0  137.76    5.96
  -4 -16   0  137.53    5.24
   4 -16   0  128.93    4.99
   4  16   0  133.58    5.10
  -4  16   0  139.70    5.59
  -4  16   0  137.61    5.81
   4  16   0  136.61    5.43
   5 -16   0    0.33    0.71
  -5 -16   0   -1.58    0.96
  -5 -16   0    1.37    1.64
   5 -16   0   -1.68    1.47
   5  16   0    0.48    0.94
  -5  16   0    0.32    1.28
  -5  16   0   -0.05    1.18
   5  16   0    0.24    0.89
   6 -16   0   27.77    3.26
  -6 -16   0   29.65    3.24
  -6 -16   0   26.41    2.95
  -6 -16   0   24.85    3.67
  -6  16   0   25.91    2.62
   6  16   0   19.26    2.39
  -6  16   0   27.91    2.62
   6  16   0   28.81    2.09
  -7 -16   0   42.58    3.42
   7 -16   0   37.92    3.57
  -7 -16   0   38.53    3.48
  -7 -16   0   39.35    3.37
   7  16   0   38.78    2.51
  -7  16   0   37.67    2.91
  -7  16   0   38.44    2.85
   7  16   0   31.04    2.39
  -8 -16   0    1.93    1.72
  -8 -16   0    3.67    1.52
   8 -16   0    1.53    1.88
  -8 -16   0    0.88    1.68
  -8  16   0    1.79    1.29
  -8  16   0    0.52    1.20
   8  16   0    1.01    1.21
  -9 -16   0   -1.80    1.56
  -9 -16   0   -2.16    1.62
  -9 -16   0    0.64    1.86
   9 -16   0   -1.49    1.94
   9  16   0   -0.24    1.39
   9  16   0    1.36    1.41
  -9  16   0    1.05    1.24
  -9  16   0   -0.99    1.24
 -10 -16   0    1.11    1.88
 -10 -16   0    3.33    1.76
 -10  16   0    3.99    1.45
 -10  16   0    5.20    1.61
 -11 -16   0    1.41    2.09
 -11 -16   0   -0.15    1.85
 -11  16   0    5.13    1.54
 -11  16   0    3.53    1.65
 -12 -16   0    2.86    2.07
 -12 -16   0   -1.07    2.19
 -12  16   0    0.73    1.65
 -12  16   0   -0.35    1.74
 -13 -16   0   -2.71    3.68
 -13 -16   0   -4.65    2.40
 -13  16   0    2.65    1.90
 -14 -16   0   -4.10    2.83
 -14 -16   0    2.84    2.55
 -14  16   0    3.69    2.06
   0 -17   0    0.47    1.19
   0 -17   0   -0.58    1.25
   0 -17   0    1.45    1.04
   0  17   0    1.25    1.31
   0  17   0   -1.10    0.89
   1 -17   0   26.55    2.71
  -1 -17   0   25.53    2.53
   1 -17   0   29.38    2.38
  -1 -17   0   30.62    2.70
  -1 -17   0   27.55    2.42
  -1  17   0   30.38    2.63
  -1  17   0   27.48    3.05
   1  17   0   29.21    2.27
   1  17   0   26.67    2.28
   1  17   0   28.52    2.81
   2 -17   0   26.95    2.24
  -2 -17   0   31.99    2.70
  -2 -17   0   33.18    2.87
   2 -17   0   28.51    2.79
  -2 -17   0   29.56    2.66
   2  17   0   34.86    2.49
  -2  17   0   22.67    2.68
  -2  17   0   30.76    2.73
   2  17   0   31.88    2.39
   2  17   0   26.16    3.05
   3 -17   0  226.28    8.20
  -3 -17   0  229.98    8.29
  -3 -17   0  213.41    8.56
   3 -17   0  218.40    8.40
  -3  17   0  227.78    8.21
   3  17   0  239.28    7.92
   3  17   0  232.98    8.14
   4 -17   0   34.59    3.15
   4 -17   0   31.00    2.12
  -4 -17   0   34.51    3.20
  -4 -17   0   28.64    3.02
  -4  17   0   31.05    2.72
   4  17   0   29.10    2.23
   4  17   0   32.66    2.46
  -4  17   0   33.72    2.98
  -5 -17   0   69.88    3.92
  -5 -17   0   55.17    3.83
  -5 -17   0   55.28    4.08
   5 -17   0   55.09    3.92
   5 -17   0   59.63    2.77
  -5  17   0   60.04    3.57
  -5  17   0   62.37    3.62
   5  17   0   66.56    3.36
   5  17   0   59.62    3.02
  -6 -17   0    3.72    1.81
  -6 -17   0   -0.59    1.37
   6 -17   0    0.42    1.73
   6  17   0   -0.23    1.09
   6  17   0    0.62    0.91
  -6  17   0    1.35    1.30
  -6  17   0    2.26    1.40
  -7 -17   0    2.25    1.86
  -7 -17   0    1.34    1.71
   7 -17   0    1.09    1.84
  -7 -17   0    1.08    1.45
   7  17   0    1.88    1.01
  -7  17   0    0.91    1.39
  -7  17   0    0.80    1.30
   7  17   0    0.40    1.14
  -8 -17   0    0.58    1.84
  -8 -17   0    2.69    1.60
  -8 -17   0   -1.66    1.89
   8 -17   0   -0.28    2.05
  -8  17   0    1.46    1.28
  -8  17   0    2.26    1.41
   8  17   0   -0.17    1.43
   8  17   0   -0.10    1.41
   9 -17   0    6.23    2.33
  -9 -17   0    4.21    2.20
  -9 -17   0    3.78    1.68
  -9 -17   0    3.25    1.93
   9  17   0    7.31    1.79
  -9  17   0    3.83    1.58
  -9  17   0    6.30    1.65
 -10 -17   0    2.02    1.77
 -10 -17   0    0.17    2.03
 -10  17   0    0.12    1.47
 -10  17   0    2.75    1.48
 -11 -17   0    7.35    2.36
 -11 -17   0    5.36    2.21
 -11  17   0    8.50    1.88
 -11  17   0    6.69    1.80
 -12 -17   0   16.33    2.67
 -12 -17   0   19.66    3.06
 -12  17   0   24.28    3.88
 -12  17   0   19.64    2.47
 -13 -17   0   18.95    2.98
 -13 -17   0   12.96    2.87
 -13  17   0   22.95    3.36
   0 -18   0  173.18    6.73
   0 -18   0  179.89    6.76
   0  18   0  174.44    6.75
   0  18   0  164.37    6.85
   1 -18   0   13.65    2.09
  -1 -18   0   11.43    1.88
  -1 -18   0   17.96    2.73
   1 -18   0   15.94    2.13
  -1 -18   0   14.34    2.33
   1  18   0   12.33    1.85
   1  18   0    9.44    1.57
  -1  18   0   12.42    2.13
   1  18   0   12.44    1.90
  -1  18   0   13.92    1.93
  -2 -18   0   26.31    2.95
  -2 -18   0   17.93    2.56
   2 -18   0   17.29    2.28
  -2 -18   0   16.54    2.37
   2 -18   0   17.93    2.09
   2  18   0   19.36    2.20
  -2  18   0   20.08    2.55
   2  18   0   25.55    2.45
   2  18   0   21.57    2.99
  -2  18   0   21.25    2.76
   3 -18   0   32.53    3.27
   3 -18   0   28.63    3.17
  -3 -18   0   33.59    2.83
  -3 -18   0   34.22    3.26
  -3 -18   0   30.23    3.20
   3  18   0   30.68    2.55
   3  18   0   23.84    2.37
  -3  18   0   26.39    2.71
  -3  18   0   30.46    2.97
  -4 -18   0   42.04    2.97
   4 -18   0   37.32    3.39
  -4 -18   0   45.93    3.52
   4 -18   0   31.58    2.29
  -4 -18   0   39.42    3.48
   4  18   0   36.22    2.53
  -4  18   0   40.65    3.13
   4  18   0   41.10    2.75
  -4  18   0   37.35    3.14
   5 -18   0   19.17    1.83
   5 -18   0   17.64    2.58
  -5 -18   0   25.19    3.22
  -5 -18   0   27.68    3.18
  -5 -18   0   24.83    2.61
  -5  18   0   22.52    2.75
   5  18   0   23.72    2.08
   5  18   0   19.91    2.21
  -5  18   0   23.50    2.73
  -6 -18   0   14.11    1.94
   6 -18   0   19.45    3.14
  -6 -18   0   14.49    2.42
  -6 -18   0   17.43    2.44
   6  18   0   14.70    2.06
   6  18   0   14.78    2.05
  -6  18   0   18.80    2.71
  -6  18   0   13.59    1.91
  -7 -18   0  101.19    5.57
   7 -18   0  102.66    5.66
  -7 -18   0  103.12    6.16
  -7 -18   0  105.83    4.74
   7  18   0  100.29    4.37
  -7  18   0  102.47    4.94
  -7  18   0  102.36    4.98
   7  18   0  107.85    5.02
  -8 -18   0  114.80    5.97
  -8 -18   0  114.54    5.93
  -8 -18   0  113.05    5.05
   8 -18   0  101.32    6.10
   8  18   0  105.45    4.57
  -8  18   0  110.02    5.17
   8  18   0  108.46    4.77
  -8  18   0  110.13    5.19
  -9 -18   0   42.09    3.51
   9 -18   0   35.49    4.33
  -9 -18   0   42.98    4.47
  -9 -18   0   36.86    4.21
  -9  18   0   41.26    3.45
  -9  18   0   42.31    3.48
 -10 -18   0    2.48    1.91
 -10 -18   0    0.15    2.19
 -10  18   0    2.15    1.61
 -10  18   0    3.46    1.81
 -11 -18   0    8.03    2.53
 -11 -18   0    6.71    2.20
 -11  18   0    5.96    1.90
 -12 -18   0    5.96    2.55
 -12 -18   0    7.81    2.42
 -12  18   0    4.37    3.51
 -13 -18   0    7.59    2.86
 -13 -18   0    5.48    2.80
 -13  18   0   12.76    2.35
   0 -19   0   -0.73    1.36
   0 -19   0   -0.79    1.11
   0  19   0    3.24    1.63
   0  19   0    0.75    1.30
  -1 -19   0    4.51    1.60
   1 -19   0    4.34    1.60
  -1 -19   0    6.45    1.60
   1 -19   0    2.41    1.15
  -1  19   0    3.93    1.85
   1  19   0    5.11    1.87
  -1  19   0    3.66    1.46
  -2 -19   0   40.01    3.42
   2 -19   0   33.05    2.66
  -2 -19   0   34.18    2.95
   2 -19   0   34.64    3.23
  -2 -19   0   31.45    3.03
  -2  19   0   35.76    3.11
   2  19   0   37.62    2.78
  -2  19   0   34.88    5.03
   2  19   0   44.45    3.35
  -3 -19   0   42.90    3.27
  -3 -19   0   55.25    4.01
  -3 -19   0   42.76    3.55
   3 -19   0   42.90    3.70
   3  19   0   44.04    3.08
  -3  19   0   46.82    3.37
   3  19   0   39.39    2.87
  -3  19   0   41.61    3.35
  -4 -19   0   18.81    3.06
  -4 -19   0   21.60    2.69
   4 -19   0   16.93    1.99
   4 -19   0   23.28    3.27
  -4 -19   0   24.84    3.33
   4  19   0   19.89    2.26
   4  19   0   16.40    2.11
  -4  19   0   18.15    2.63
   5 -19   0    1.33    1.77
   5 -19   0    1.94    0.97
  -5 -19   0    4.44    1.57
  -5 -19   0    6.58    2.02
  -5 -19   0    1.48    1.83
  -5  19   0    3.84    2.43
  -5  19   0    0.85    1.48
   5  19   0    2.00    1.25
   5  19   0    2.21    1.09
   6 -19   0  140.05    5.00
  -6 -19   0  138.70    5.77
  -6 -19   0  146.10    6.57
  -6 -19   0  139.26    6.50
   6 -19   0  134.76    6.55
  -6  19   0  135.48    6.09
  -6  19   0  138.71    6.07
   6  19   0  128.15    5.36
   6  19   0  148.42    5.73
  -7 -19   0   -0.16    1.87
   7 -19   0    0.54    2.08
  -7 -19   0   -1.88    1.51
  -7 -19   0    6.39    2.44
  -7  19   0   -0.28    1.53
  -7  19   0   -0.71    1.53
  -8 -19   0   42.50    4.43
  -8 -19   0   48.37    3.58
  -8 -19   0   50.85    4.56
   8 -19   0   52.14    4.72
  -8  19   0   52.05    3.80
  -8  19   0   52.63    3.71
   9 -19   0    2.78    2.40
  -9 -19   0   -2.03    1.97
  -9 -19   0   -1.89    1.72
  -9  19   0    0.63    1.60
  -9  19   0    2.94    1.77
  10 -19   0   15.33    3.17
 -10 -19   0   13.42    3.00
 -10 -19   0   10.80    2.33
 -10  19   0   12.88    2.34
 -10  19   0    9.26    1.99
 -11 -19   0   -1.40    2.35
 -11 -19   0    5.98    2.28
 -11  19   0    3.14    2.16
 -11  19   0    4.54    1.96
 -12 -19   0   41.15    4.47
 -12  19   0   39.26    3.98
 -13 -19   0   10.34    2.98
 -13  19   0   10.79    2.53
   0 -20   0   71.57    4.16
   0 -20   0   76.65    4.05
   0  20   0   73.07    4.27
   0  20   0   73.44    4.65
   1 -20   0   99.08    4.67
   1 -20   0   96.55    4.91
  -1 -20   0   92.08    4.81
  -1 -20   0   94.42    4.82
   1  20   0  103.26    4.90
   1  20   0  100.46    5.54
  -1  20   0  103.23    4.92
  -1  20   0   95.65    5.13
  -2 -20   0    9.11    1.92
   2 -20   0   12.09    1.99
  -2 -20   0    9.64    1.69
   2 -20   0   10.40    2.17
  -2  20   0   10.88    1.98
  -2  20   0    6.80    1.80
   2  20   0   12.03    1.78
  -3 -20   0    3.21    2.36
  -3 -20   0    2.56    1.64
  -3 -20   0    3.72    1.69
   3 -20   0   -0.57    1.71
  -3  20   0    1.09    1.70
  -3  20   0    0.88    1.34
   3  20   0    1.93    1.28
  -4 -20   0    4.68    2.13
  -4 -20   0   -0.75    1.57
   4 -20   0   -1.01    0.96
  -4 -20   0   -0.58    1.65
   4 -20   0    1.12    1.85
  -4  20   0    0.95    1.62
   4  20   0    0.03    1.02
  -4  20   0   -1.48    1.32
   5 -20   0   76.55    4.93
  -5 -20   0   83.69    4.96
   5 -20   0   74.71    3.57
  -5 -20   0   78.57    5.13
  -5 -20   0   85.03    4.31
  -5  20   0   81.15    4.58
   5  20   0   83.83    4.17
  -5  20   0   84.57    4.67
  -6 -20   0   41.51    3.33
  -6 -20   0   37.92    3.89
   6 -20   0   40.22    2.37
   6 -20   0   38.91    4.11
  -6 -20   0   36.72    4.28
   6  20   0   38.16    2.94
  -6  20   0   36.81    3.53
  -6  20   0   37.72    3.45
   7 -20   0    3.06    2.20
  -7 -20   0   -0.11    1.63
  -7 -20   0   -1.64    1.95
  -7 -20   0    6.49    2.65
  -7  20   0    1.06    1.44
  -7  20   0   -2.49    1.58
  -8 -20   0   68.00    4.94
  -8 -20   0   67.63    4.12
   8 -20   0   62.91    5.05
  -8  20   0   64.41    4.45
  -8  20   0   66.19    4.25
  -9 -20   0   -0.25    2.48
  -9 -20   0    2.97    1.90
   9 -20   0    3.53    2.50
  -9  20   0    1.55    1.76
  -9  20   0    3.74    1.88
 -10 -20   0   13.80    3.14
  10 -20   0   12.46    2.94
 -10 -20   0   10.76    2.49
 -10  20   0   10.62    2.32
 -11 -20   0    2.51    2.40
 -11 -20   0    1.99    2.45
 -11  20   0    4.34    2.59
 -12 -20   0   14.50    2.97
 -12 -20   0   12.84    3.40
 -12  20   0   11.72    2.57
   0 -21   0    0.27    1.06
   0 -21   0   -0.43    1.57
   0  21   0    0.86    2.26
   0  21   0    0.32    1.45
  -1 -21   0    3.80    1.46
  -1 -21   0    2.28    1.82
   1 -21   0    5.00    1.82
   1 -21   0    2.51    1.27
  -1  21   0    8.03    2.08
  -1  21   0    3.35    1.60
   1  21   0    0.00    1.29
  -2 -21   0   18.89    2.86
   2 -21   0   23.81    2.49
  -2 -21   0   18.12    2.78
   2 -21   0   19.01    3.27
   2  21   0   22.48    3.34
  -2  21   0   20.67    2.97
  -2  21   0   24.57    3.57
  -3 -21   0   -1.70    1.59
   3 -21   0   -1.19    1.91
  -3 -21   0    0.83    1.55
  -3  21   0    0.23    1.54
   3  21   0    0.04    1.18
   4 -21   0   85.69    5.05
  -4 -21   0   84.68    4.62
   4 -21   0   85.16    3.96
  -4 -21   0   87.64    5.09
   4  21   0   86.28    4.35
  -4  21   0   82.28    4.75
  -4  21   0   82.84    4.92
  -5 -21   0    0.36    1.79
  -5 -21   0    1.84    1.67
   5 -21   0    0.33    1.07
  -5 -21   0   -1.32    2.43
   5 -21   0   -1.07    1.98
   5  21   0    0.86    1.20
  -5  21   0   -3.67    3.01
  -5  21   0    0.18    1.59
  -6 -21   0    4.53    2.05
   6 -21   0    4.26    1.19
  -6 -21   0    2.72    1.78
  -6 -21   0    6.83    2.72
   6 -21   0    4.90    2.25
   6  21   0    6.07    1.50
  -6  21   0    4.47    1.92
  -7 -21   0    2.86    1.78
   7 -21   0    4.07    2.55
  -7 -21   0    3.64    2.31
  -7  21   0    2.35    2.04
   7  21   0    2.17    1.34
  -7  21   0    4.15    1.85
   8 -21   0    8.00    2.91
  -8 -21   0    7.40    2.13
  -8 -21   0    3.61    2.50
  -8  21   0    6.92    2.06
  -8  21   0    8.27    2.18
  -9 -21   0   43.22    4.91
  -9 -21   0   45.43    4.00
   9 -21   0   51.78    5.22
  -9  21   0   52.72    4.18
 -10 -21   0   12.03    2.41
 -10 -21   0    5.03    2.67
  10 -21   0   11.77    3.14
 -10  21   0   11.09    2.36
 -11 -21   0   -0.87    2.67
 -11 -21   0    3.51    2.36
 -11  21   0    2.12    2.11
 -12 -21   0   31.78    5.43
 -12  21   0   32.01    4.39
   0 -22   0   -0.75    1.18
   0 -22   0   -0.09    1.69
   0  22   0   -1.95    1.44
   0  22   0    3.58    2.59
  -1 -22   0   83.43    4.52
   1 -22   0   76.19    4.20
   1 -22   0   74.61    4.52
  -1 -22   0   71.76    4.37
   1  22   0   74.96    4.48
  -1  22   0   79.08    4.61
  -1  22   0   74.17    5.14
  -2 -22   0    8.34    2.10
   2 -22   0    8.27    2.21
  -2 -22   0   10.31    4.08
   2 -22   0   10.10    1.55
  -2  22   0   10.80    2.30
   2  22   0   10.78    1.92
  -2  22   0    7.22    1.81
  -3 -22   0   26.11    3.06
  -3 -22   0   24.87    3.44
   3 -22   0   25.50    3.57
  -3  22   0   24.54    3.29
  -3  22   0   23.28    3.81
   3  22   0   24.97    2.58
  -4 -22   0    1.52    1.80
  -4 -22   0    0.61    1.89
   4 -22   0   -1.17    1.20
   4 -22   0    1.15    1.92
  -4  22   0   -2.87    1.61
  -4  22   0    0.14    1.90
   4  22   0    0.86    1.34
   5 -22   0    6.16    2.57
  -5 -22   0    3.06    1.92
  -5 -22   0    6.54    2.19
   5 -22   0    1.57    1.20
  -5  22   0    3.39    2.22
   5  22   0    2.00    1.33
  -5  22   0    0.92    1.66
  -6 -22   0    5.86    1.81
  -6 -22   0    1.82    4.17
  -6 -22   0    5.59    2.15
   6 -22   0    3.18    2.39
   6  22   0    7.57    1.61
  -6  22   0    0.03    1.95
  -6  22   0    5.04    1.74
  -7 -22   0   -2.69    2.01
  -7 -22   0   -1.50    1.78
   7 -22   0    2.05    2.40
   7  22   0   -0.64    1.50
  -7  22   0    1.93    1.65
  -7  22   0   -0.95    1.93
   8 -22   0    0.05    2.50
  -8 -22   0    0.32    2.00
  -8 -22   0    3.24    2.61
  -8  22   0    3.20    2.06
  -9 -22   0   -2.27    2.09
  -9 -22   0   -0.91    2.51
   9 -22   0    1.20    2.47
  -9  22   0   -0.29    1.94
 -10 -22   0   -1.08    2.71
 -10 -22   0   -1.35    2.31
 -10  22   0    4.25    2.89
 -11 -22   0   -3.30    2.54
 -11  22   0    3.15    2.23
   0 -23   0    1.96    1.85
   0 -23   0    2.49    1.53
   0  23   0    2.51    1.55
   1 -23   0    7.03    2.19
   1 -23   0   10.12    1.69
  -1 -23   0    6.21    2.07
   1  23   0    9.57    2.10
  -1  23   0    4.32    1.87
  -1  23   0   13.88    2.99
   2 -23   0    8.40    2.50
  -2 -23   0   10.22    2.18
  -2 -23   0    7.57    2.07
  -2  23   0    7.73    1.85
  -2  23   0   12.42    2.82
   3 -23   0   22.86    3.07
  -3 -23   0   27.10    3.36
  -3 -23   0   30.98    3.74
   3  23   0   24.84    2.89
  -3  23   0   24.57    3.37
  -3  23   0   26.81    3.40
   4 -23   0   -0.64    1.28
  -4 -23   0   -0.90    1.66
   4 -23   0    0.02    2.01
  -4 -23   0   -0.46    1.84
  -4  23   0    1.79    1.87
   4  23   0    2.47    1.49
  -5 -23   0   -2.45    1.77
   5 -23   0   -0.30    2.19
  -5 -23   0    0.46    1.92
  -5  23   0    0.31    1.71
  -5  23   0    3.62    2.13
   5  23   0   -1.22    1.44
  -6 -23   0   -0.53    2.08
   6 -23   0   -2.81    2.29
  -6 -23   0    0.06    1.94
   6  23   0   -2.26    1.40
  -6  23   0    0.02    1.75
  -7 -23   0   26.09    3.45
   7 -23   0   16.39    3.06
  -7 -23   0   18.44    3.07
  -7  23   0   17.06    2.85
  -8 -23   0   -1.12    1.93
   8 -23   0   -1.69    2.45
  -8 -23   0   -2.54    2.40
  -8  23   0   -2.71    1.77
  -9 -23   0   11.55    2.60
   9 -23   0   15.27    3.29
  -9 -23   0    8.37    3.25
  -9  23   0   15.02    2.70
 -10 -23   0    1.66    2.50
 -10 -23   0   -1.50    2.59
  10 -23   0    8.42    3.21
 -10  23   0    1.25    2.37
 -11 -23   0   -1.83    2.92
 -11  23   0    2.68    2.46
   0 -24   0   56.28    3.91
   0 -24   0   52.59    4.18
   0  24   0   56.59    4.36
  -1 -24   0   15.35    2.59
   1 -24   0   17.01    2.80
   1 -24   0   15.97    2.14
  -1 -24   0   22.31    2.99
  -1  24   0   24.14    3.72
   1  24   0   24.84    3.38
  -1  24   0   11.33    2.09
   2 -24   0   -2.53    1.98
   2 -24   0    2.93    1.58
  -2 -24   0   -0.77    1.84
  -2 -24   0   -2.18    1.81
   2  24   0    1.74    1.62
  -2  24   0   -0.28    1.77
  -2  24   0    1.04    2.86
  -3 -24   0    8.46    2.39
   3 -24   0    8.30    2.38
  -3 -24   0   12.86    2.31
  -3  24   0   10.21    2.16
  -3  24   0   15.48    2.86
   3  24   0   13.85    2.46
  -4 -24   0    4.45    2.24
   4 -24   0    0.62    2.10
  -4 -24   0    2.77    1.92
  -4  24   0    4.21    1.87
  -5 -24   0    2.89    2.06
  -5 -24   0    6.20    2.47
   5 -24   0    7.88    2.60
  -5  24   0    5.51    2.17
   5  24   0    6.63    1.80
   6 -24   0   -2.14    2.42
  -6 -24   0    1.91    2.05
  -6 -24   0    0.99    2.00
   6  24   0    0.12    1.62
  -6  24   0    0.73    1.98
  -7 -24   0    0.58    2.21
  -7 -24   0   -1.69    2.29
   7 -24   0    5.14    2.76
  -7  24   0   -1.13    1.93
  -8 -24   0    8.81    2.87
  -8 -24   0   10.09    2.43
   8 -24   0    5.72    3.12
  -8  24   0    8.87    2.45
  -9 -24   0   43.67    5.56
  -9 -24   0   49.25    4.43
   9 -24   0   40.65    7.85
 -10 -24   0   10.43    3.20
  10 -24   0   12.31    3.39
 -10 -24   0   10.57    2.77
 -10  24   0    5.51    2.66
   0 -25   0   -0.53    1.64
   0 -25   0    0.83    2.15
   0  25   0    1.78    1.89
  -1 -25   0   28.02    3.11
   1 -25   0   24.55    3.84
   1 -25   0   20.94    2.59
  -1 -25   0   16.81    2.75
  -1  25   0   27.53    3.72
   1  25   0   21.98    3.56
  -2 -25   0   49.29    4.26
   2 -25   0   42.06    4.58
  -2 -25   0   50.07    4.46
  -2  25   0   52.22    4.41
   2  25   0   42.79    4.26
  -3 -25   0    2.04    2.16
  -3 -25   0   -2.37    1.79
   3 -25   0    2.91    2.30
  -3  25   0    2.01    1.85
   3  25   0   -1.12    1.86
  -4 -25   0   25.99    3.99
  -4 -25   0   21.16    2.89
   4 -25   0   19.94    3.15
   4  25   0   23.74    2.66
  -4  25   0   31.94    3.84
  -5 -25   0    1.03    2.34
   5 -25   0    1.13    2.39
  -5 -25   0    0.40    1.97
  -5  25   0    1.14    2.04
   5  25   0   -1.28    1.50
  -6 -25   0   26.33    4.38
   6 -25   0   19.24    3.62
  -6 -25   0   16.49    2.76
  -6  25   0   13.65    2.76
  -7 -25   0   -1.12    2.40
   7 -25   0    3.75    2.76
  -7 -25   0    4.16    2.33
  -7  25   0   -0.71    2.11
  -8 -25   0    7.69    3.11
  -8 -25   0    5.03    2.62
   8 -25   0    6.18    4.95
  -8  25   0   12.15    2.74
  -9 -25   0   13.53    2.85
   9 -25   0    8.77    3.61
  -9 -25   0   10.25    3.47
  -9  25   0   11.43    2.80
  10 -25   0   17.07    4.06
 -10  25   0   14.71    3.13
   0 -26   0   65.92    4.52
   0 -26   0   67.42    5.12
   0  26   0   64.96    4.90
  -1 -26   0   17.02    2.95
   1 -26   0   17.57    3.20
  -1 -26   0   11.94    1.95
   1  26   0   14.74    2.76
  -1  26   0   18.14    2.87
   2 -26   0    2.53    2.12
  -2 -26   0   -1.38    2.14
   2 -26   0   -1.19    2.29
  -2 -26   0   -2.60    2.07
   2  26   0   -1.85    1.91
  -2  26   0    1.67    2.08
   3 -26   0    5.29    2.55
  -3 -26   0    3.33    2.33
  -3 -26   0    4.76    2.60
   3  26   0    6.55    2.31
  -3  26   0    1.99    2.10
  -4 -26   0   73.88    5.10
   4 -26   0   69.26    5.62
  -4 -26   0   76.05    5.74
  -4  26   0   72.50    5.34
   5 -26   0   35.26    4.93
  -5 -26   0   40.98    4.35
  -5 -26   0   48.03    4.93
  -5  26   0   42.00    4.69
  -6 -26   0   54.03    5.40
  -6 -26   0   45.94    4.51
   6 -26   0   39.19    5.09
  -6  26   0   43.92    4.87
  -7 -26   0    4.57    2.76
  -7 -26   0   -2.62    2.22
   7 -26   0    3.97    2.86
  -7  26   0    2.07    2.26
   8 -26   0    2.29    3.28
  -8 -26   0   10.14    3.17
  -8 -26   0    4.78    2.81
  -8  26   0    2.44    2.52
  -9 -26   0    1.75    2.88
   9 -26   0    6.38    3.28
  -9 -26   0    0.31    2.77
  -9  26   0    4.79    2.81
   0 -27   0   -1.54    1.82
   0 -27   0    5.16    2.68
   0  27   0   -0.24    2.07
  -1 -27   0    8.66    2.60
   1 -27   0    2.74    2.64
  -1 -27   0    4.14    2.04
   1 -27   0    3.42    2.65
  -1  27   0    4.17    2.55
   1  27   0    5.35    2.39
  -2 -27   0   72.87    5.47
   2 -27   0   77.89    5.68
  -2 -27   0   79.76    5.38
  -2  27   0   75.05    5.53
   2  27   0   79.77    5.49
  -3 -27   0    0.82    2.55
  -3 -27   0   -0.20    2.37
   3 -27   0    1.22    2.53
   3  27   0    3.06    2.13
  -3  27   0   -0.89    2.36
  -4 -27   0   24.78    4.21
  -4 -27   0   30.00    4.92
   4 -27   0   25.68    3.86
  -4  27   0   30.36    4.60
   4  27   0   31.07    3.92
  -5 -27   0   22.43    3.76
   5 -27   0   19.84    3.60
  -5 -27   0   25.65    4.33
  -5  27   0   25.26    3.67
  -6 -27   0    7.18    2.93
  -6 -27   0   -0.02    2.50
   6 -27   0    5.92    2.91
  -6  27   0    7.74    2.76
  -7 -27   0    1.40    2.55
  -7 -27   0    2.54    3.03
   7 -27   0   -1.49    3.01
  -8 -27   0   33.81    4.65
  -8 -27   0   45.86    5.77
   8 -27   0   29.05    4.48
  -8  27   0   26.71    3.75
   0 -28   0   42.62    5.14
   0  28   0   49.76    4.96
   1 -28   0   54.94    5.48
  -1 -28   0   61.19    5.25
   1  28   0   56.72    5.32
  -1  28   0   56.04    5.22
   2 -28   0    6.99    2.69
  -2 -28   0    3.58    2.43
  -2 -28   0    4.93    2.58
   2  28   0    5.82    2.70
  -2  28   0    3.62    2.34
   3 -28   0    6.22    3.04
  -3 -28   0    4.97    2.74
  -3 -28   0    2.63    2.41
  -3  28   0    6.09    2.80
   3  28   0    1.95    2.49
  -4 -28   0   16.17    2.89
   4 -28   0   13.66    3.36
  -4 -28   0   18.21    3.38
  -4  28   0   13.73    3.01
   4  28   0    8.93    2.44
  -5 -28   0   11.44    3.15
  -5 -28   0   16.15    3.19
   5 -28   0   12.89    3.22
  -5  28   0   14.72    3.39
  -6 -28   0   -0.57    2.82
   6 -28   0    8.30    5.45
  -6  28   0   -1.35    2.55
  -7 -28   0   -1.02    2.79
  -7 -28   0    2.04    3.00
   7 -28   0    1.82    3.23
  -7  28   0   -2.24    2.52
   0 -29   0   -2.84    2.77
   0  29   0    0.45    2.60
  -1 -29   0   32.28    4.99
   1 -29   0   34.01    5.26
  -1  29   0   36.06    5.09
   1  29   0   35.53    4.93
  -2 -29   0   -5.85    2.67
   2 -29   0    0.78    2.81
  -2 -29   0    0.03    2.69
  -2  29   0    0.29    2.34
   2  29   0   -2.33    2.43
  -3 -29   0    1.11    2.57
  -3 -29   0    8.99    2.89
   3 -29   0    0.17    2.86
  -3  29   0    1.90    2.66
   3  29   0   -0.06    2.49
  -4 -29   0    5.85    2.91
  -4 -29   0    4.05    2.65
   4 -29   0    4.05    2.94
  -4  29   0    2.02    2.65
  -5 -29   0    0.59    2.85
  -5 -29   0    2.85    2.98
  -5  29   0    0.88    2.59
   6 -29   0    5.23    3.27
  -6 -29   0    9.21    3.08
  -6 -29   0    4.08    3.36
  -6  29   0    6.11    2.94
   0 -30   0   28.42    4.11
   0  30   0   32.88    4.94
   1 -30   0    1.47    2.86
  -1 -30   0    2.70    3.03
   1  30   0    3.65    2.90
  -1  30   0   -3.14    2.54
  -2 -30   0   11.06    3.47
   2 -30   0   15.35    3.50
   2  30   0    7.73    2.73
  -2  30   0   14.15    3.23
   3 -30   0   -1.54    3.14
  -3 -30   0    0.24    2.95
  -3 -30   0    0.76    3.08
  -3  30   0    3.99    2.68
  -4 -30   0    8.00    3.16
  -4 -30   0   10.47    3.26
   4 -30   0    3.56    4.52
  -4  30   0    9.20    2.96
   5 -30   0   38.75    5.84
  -5 -30   0   43.09    5.61
  -5 -30   0   38.55    4.73
  -5  30   0   25.93    4.81
   0 -31   0    3.88    3.16
   0  31   0   -4.46    2.97
   1 -31   0    9.81    3.28
  -1 -31   0   10.56    3.71
   1  31   0   12.26    3.48
  -1  31   0   16.98    3.55
   2 -31   0    9.56    3.74
  -2 -31   0    5.61    3.45
  -2  31   0   14.01    3.54
   2  31   0    7.93    3.00
   3 -31   0    2.70    3.76
  -3 -31   0    1.80    3.44
  -3  31   0   -3.87    2.58
 -16   0   1    0.95    1.52
 -16   0   1    4.87    2.78
 -16   0   1    0.79    1.51
 -15   0   1   53.07    2.89
 -15   0   1   48.69    4.92
 -15   0   1   45.53    2.85
 -14   0   1   -0.92    1.01
 -14   0   1   -0.81    1.01
 -14   0   1   -0.83    1.87
 -13   0   1    1.35    1.63
 -13   0   1    0.71    0.99
 -13   0   1    0.84    0.92
 -12   0   1    0.15    0.83
 -12   0   1   -0.63    0.84
 -12   0   1   -0.70    1.42
 -11   0   1   12.13    1.39
 -11   0   1   12.40    1.92
 -11   0   1   13.02    1.29
 -10   0   1   -0.11    0.61
 -10   0   1   -1.67    1.03
  -9   0   1    2.87    0.47
  -9   0   1    3.70    1.28
  -9   0   1    3.08    1.02
  -9   0   1    2.53    0.57
  -8   0   1    1.11    0.96
  -8   0   1    0.74    0.80
  -7   0   1  582.85   17.82
  -5   0   1    1.05    0.59
  -4   0   1   -0.36    0.46
  -3   0   1  393.61   11.50
   3   0  -1  375.84   11.48
  -2   0   1   -0.24    0.24
   2   0  -1   -0.14    0.31
  -1   0  -1  224.97    6.96
  -1   0  -1  228.57    6.85
   2   0   1   -0.07    0.38
  -2   0  -1    0.33    0.32
  -2   0  -1    0.59    0.50
   2   0   1    0.44    0.26
  -2   0  -1    0.46    0.31
   2   0   1    0.91    0.26
  -3   0  -1 2043.29   58.34
  -3   0  -1 1976.78   58.02
  -3   0  -1 1956.62   58.00
   3   0   1 1976.68   57.87
   3   0   1 2042.56   57.88
  -4   0  -1    0.28    0.54
  -4   0  -1   -0.17    0.32
  -4   0  -1    0.07    0.32
  -5   0  -1    0.08    0.63
  -5   0  -1    0.60    0.41
  -5   0  -1    0.66    0.42
  -6   0  -1   -0.20    0.41
  -6   0  -1   -0.08    0.44
  -6   0  -1    0.79    0.84
  -7   0  -1   42.20    1.78
  -7   0  -1   39.89    2.44
  -7   0  -1   41.18    1.81
  -7   0  -1   40.21    2.51
  -8   0  -1   -0.42    0.53
  -8   0  -1   -1.78    1.15
  -8   0  -1    0.33    0.61
  -8   0  -1   -0.81    0.87
  -9   0  -1   92.86    3.49
  -9   0  -1  101.10    4.53
  -9   0  -1   95.77    3.58
 -10   0  -1   -0.24    0.71
 -10   0  -1   -0.66    0.78
 -10   0  -1   -0.49    1.21
 -11   0  -1   46.43    2.50
 -11   0  -1   47.89    3.55
 -11   0  -1   47.15    2.35
 -12   0  -1   -0.73    1.56
 -12   0  -1    0.73    1.06
 -12   0  -1   -0.65    1.07
 -13   0  -1   13.22    1.72
 -13   0  -1   13.06    2.47
 -14   0  -1   -1.85    1.27
 -14   0  -1    3.70    2.30
 -14   0  -1   -1.05    1.41
 -15   0  -1   91.65    6.21
 -15   0  -1   79.04    4.36
 -15   0  -1   75.15    4.16
 -16   0  -1    0.94    1.62
 -16   0  -1    2.81    1.96
 -16   0  -1    4.69    2.92
 -16  -1   1    7.68    3.02
 -16  -1   1    8.89    1.71
 -16   1   1    5.16    2.90
 -16   1   1    4.99    1.40
 -16   1   1    3.32    1.40
 -15  -1   1    2.96    1.35
 -15  -1   1    3.84    1.37
 -15  -1   1    6.40    2.44
 -15   1   1    6.45    2.48
 -15   1   1    4.77    1.22
 -15   1   1    5.45    1.28
 -14  -1   1   -0.50    1.12
 -14  -1   1    1.08    1.12
 -14  -1   1    0.07    1.90
 -14   1   1   -0.02    0.92
 -14   1   1    0.54    1.92
 -14   1   1   -0.09    0.97
 -13  -1   1    7.04    1.95
 -13  -1   1    4.13    1.13
 -13  -1   1    5.87    1.17
 -13   1   1    5.94    1.03
 -13   1   1    4.65    1.87
 -13   1   1    4.07    0.95
 -12  -1   1   20.82    1.86
 -12  -1   1   22.20    2.97
 -12  -1   1   22.11    1.75
 -12   1   1   21.50    2.82
 -12   1   1   22.31    1.58
 -12   1   1   21.49    1.58
 -11  -1   1   71.08    2.98
 -11  -1   1   76.68    3.97
 -11  -1   1   73.08    2.88
 -11   1   1   73.60    2.72
 -11   1   1   75.08    2.69
 -11   1   1   72.93    4.10
 -10  -1   1   -0.87    1.44
 -10  -1   1   -0.29    1.09
 -10  -1   1    1.26    0.74
 -10  -1   1    1.34    0.62
 -10   1   1    1.57    0.56
 -10   1   1    2.29    1.20
 -10   1   1    0.21    0.52
  -9  -1   1   19.86    2.36
  -9  -1   1   23.51    2.31
  -9  -1   1   19.74    1.33
  -9  -1   1   20.70    1.19
  -9   1   1   22.92    2.44
  -9   1   1   22.53    2.13
  -8  -1   1  139.04    5.19
  -8  -1   1  139.54    4.47
  -8  -1   1  136.38    4.39
  -8  -1   1  142.01    5.19
  -8   1   1  146.16    5.36
  -7  -1   1   61.10    2.12
  -7  -1   1   66.13    2.88
  -7  -1   1   64.92    2.85
  -7  -1   1   63.30    2.17
  -7   1   1   62.94    2.95
  -6  -1   1  146.08    4.90
  -6  -1   1  138.70    4.88
  -6  -1   1  137.72    4.28
  -6  -1   1  138.29    4.30
  -6   1   1  146.63    5.01
  -5  -1   1   64.05    2.49
  -5  -1   1   60.66    2.00
  -5   1   1   66.08    2.62
  -4  -1   1  698.57   20.28
  -4  -1   1  614.29   21.11
   4  -1  -1  726.10   20.75
  -4   1   1  752.17   20.77
  -3  -1   1    4.98    0.43
  -3  -1   1    4.59    0.69
   3  -1  -1    5.03    0.70
  -3   1   1    4.88    0.64
  -2  -1   1 2931.56   97.13
  -2  -1   1 3343.76   97.16
   2  -1  -1 3801.88   97.35
   2   1  -1 3533.34   97.10
   2   1  -1 3179.64   97.10
  -1  -1  -1   66.17    2.13
   1  -1   1   75.35    3.97
  -1  -1  -1   62.14    2.20
  -1   1  -1   59.61    2.18
  -1   1  -1   61.81    2.08
  -2  -1  -1  415.84   12.59
   2  -1   1  409.27   12.33
  -2  -1  -1  429.32   12.47
   2  -1   1  419.88   12.34
  -2  -1  -1  423.96   12.44
   2   1   1  421.51   12.44
  -2   1  -1  411.62   12.40
  -2   1  -1  429.50   12.65
   2   1   1  410.25   12.39
   2   1   1  446.42   12.63
  -2   1  -1  422.08   12.39
  -3  -1  -1   99.51    3.22
  -3  -1  -1  100.94    3.50
  -3  -1  -1  103.29    3.26
   3   1   1  104.26    3.12
  -3   1  -1   95.89    3.16
  -3   1  -1  100.37    3.16
   3   1   1  104.88    3.14
   3   1   1  101.65    3.51
  -3   1  -1   96.19    3.54
  -4  -1  -1  152.09    5.05
  -4  -1  -1  154.19    4.72
  -4  -1  -1  151.88    4.68
  -4   1  -1  144.26    5.08
  -4   1  -1  149.00    4.59
  -4   1  -1  146.73    4.61
  -5  -1  -1   30.48    1.42
  -5  -1  -1   31.52    1.37
  -5  -1  -1   27.05    1.77
  -5   1  -1   29.46    1.88
  -5   1  -1   29.91    1.77
  -5   1  -1   28.68    1.25
  -5   1  -1   28.06    1.27
  -6  -1  -1   52.66    2.62
  -6  -1  -1   56.06    2.14
  -6  -1  -1   56.16    2.12
  -6   1  -1   54.51    2.00
  -6   1  -1   51.95    2.62
  -6   1  -1   53.15    2.01
  -6   1  -1   53.39    2.69
  -7  -1  -1    2.45    0.67
  -7  -1  -1    1.94    0.85
  -7  -1  -1    1.76    0.60
  -7   1  -1    1.57    0.53
  -7   1  -1    3.03    1.07
  -7   1  -1    1.83    0.57
  -8  -1  -1   20.56    2.08
  -8  -1  -1   21.83    1.46
  -8  -1  -1   19.31    2.20
  -8  -1  -1   20.49    1.36
  -8   1  -1   18.92    1.30
  -8   1  -1   22.51    2.26
  -8   1  -1   15.84    2.10
  -8   1  -1   20.08    1.26
  -9  -1  -1   82.14    3.31
  -9  -1  -1   82.72    3.22
  -9  -1  -1   87.24    4.12
  -9   1  -1   82.05    3.18
  -9   1  -1   84.19    3.11
  -9   1  -1   87.95    4.19
 -10  -1  -1    1.10    1.30
 -10  -1  -1    2.15    0.91
 -10  -1  -1    1.52    0.88
 -10   1  -1    1.11    1.33
 -10   1  -1    1.11    0.81
 -10   1  -1    1.45    0.73
 -11  -1  -1    8.41    1.80
 -11  -1  -1    8.44    1.18
 -11  -1  -1    6.14    1.23
 -11   1  -1    7.23    1.84
 -11   1  -1    8.37    1.20
 -12  -1  -1   13.84    1.86
 -12  -1  -1   11.58    2.14
 -12  -1  -1   11.79    1.61
 -12   1  -1   16.95    1.97
 -12   1  -1   11.37    1.84
 -12   1  -1   12.38    2.18
 -13  -1  -1    2.97    1.36
 -13  -1  -1    3.98    1.37
 -13  -1  -1    5.35    2.10
 -13   1  -1    0.07    1.20
 -13   1  -1    1.33    1.17
 -13   1  -1    2.11    1.97
 -14  -1  -1    2.40    2.24
 -14  -1  -1   -1.28    1.43
 -14  -1  -1    1.81    1.57
 -14   1  -1    0.81    1.37
 -14   1  -1    0.46    1.33
 -14   1  -1    4.55    2.44
 -15  -1  -1   12.61    2.12
 -15  -1  -1   15.05    3.18
 -15   1  -1   18.67    2.95
 -15   1  -1   21.17    3.42
 -15   1  -1   13.10    1.94
 -16  -1  -1   24.61    4.10
 -16  -1  -1   17.12    2.45
 -16  -1  -1   24.47    3.42
 -16   1  -1   19.56    3.27
 -16   1  -1   25.78    3.91
 -16   1  -1   16.82    2.24
 -16  -2   1    1.56    2.54
 -16  -2   1    1.56    1.62
 -16   2   1    4.28    2.86
 -16   2   1    0.83    1.30
 -16   2   1    0.81    1.20
 -15  -2   1    4.10    1.47
 -15  -2   1    4.13    2.37
 -15  -2   1    2.31    1.37
 -15   2   1    5.36    1.22
 -15   2   1    3.14    2.34
 -15   2   1    4.76    1.20
 -14  -2   1    2.02    1.23
 -14  -2   1    6.14    2.07
 -14  -2   1    1.35    1.26
 -14   2   1    1.32    0.96
 -14   2   1    0.22    0.93
 -14   2   1    0.95    1.91
 -13  -2   1   39.62    3.58
 -13  -2   1   34.40    2.41
 -13  -2   1   32.06    2.32
 -13   2   1   31.22    3.46
 -13   2   1   32.93    1.91
 -13   2   1   36.94    1.92
 -12  -2   1   -0.16    0.98
 -12  -2   1    1.75    1.42
 -12  -2   1   -0.68    0.92
 -12   2   1   -0.90    1.43
 -12   2   1    0.27    0.65
 -12   2   1    0.29    0.67
 -11  -2   1   87.49    4.24
 -11  -2   1   82.59    3.36
 -11   2   1   83.41    2.87
 -11   2   1   82.82    2.90
 -11   2   1   82.56    4.38
 -10  -2   1    4.20    1.49
 -10  -2   1    0.16    0.68
 -10  -2   1   -0.24    0.78
 -10  -2   1   -0.04    1.16
 -10   2   1    1.20    1.14
  -9  -2   1   30.86    2.32
  -9  -2   1   29.72    1.48
  -9  -2   1   25.53    1.61
  -9   2   1   30.47    2.63
  -8  -2   1   44.28    2.41
  -8  -2   1   41.67    1.87
  -8  -2   1   42.20    1.75
  -8  -2   1   42.07    2.39
  -8   2   1   46.68    2.82
  -7  -2   1    2.83    0.77
  -7  -2   1    2.37    0.63
  -7  -2   1    1.68    0.79
  -7  -2   1    1.82    0.47
  -7   2   1    3.61    1.00
  -6  -2   1   32.87    1.36
  -6  -2   1   32.67    1.45
  -6  -2   1   35.73    1.85
  -6  -2   1   35.69    1.84
  -6   2   1   35.14    2.07
  -5  -2   1  648.49   19.76
  -5  -2   1  653.42   19.73
  -5  -2   1  666.15   20.05
  -5  -2   1  699.04   20.06
   5  -2  -1  664.29   20.23
  -5   2   1  712.86   20.28
  -4  -2   1  135.51    4.22
   4  -2  -1  124.35    4.40
  -4  -2   1  130.96    4.21
  -4  -2   1  124.93    4.04
  -4  -2   1  130.13    4.01
  -4   2   1  135.29    4.44
  -3  -2   1   46.44    1.63
   3  -2  -1   46.10    1.95
  -3  -2   1   43.83    1.67
  -3  -2   1   49.99    1.70
   3   2  -1   45.51    1.50
   3   2  -1   50.03    1.49
  -3   2   1   42.79    2.12
  -2  -2   1  870.34   25.51
  -2  -2   1  881.03   25.49
  -2  -2   1  886.74   25.39
   2  -2  -1  858.25   25.63
   2   2  -1  890.09   25.48
  -2   2   1  866.93   25.34
   2   2  -1  898.88   25.46
  -2   2   1  835.40   25.34
  -2   2   1  882.46   25.63
   1  -2  -1   73.21    2.45
  -1  -2   1   85.83    2.61
   1  -2  -1   82.34    2.60
   1  -2  -1   68.58    2.44
  -1   2   1   80.52    2.52
  -1  -2  -1    5.02    0.60
  -1  -2  -1    4.69    0.57
   1  -2   1    4.04    0.43
   1   2   1    3.89    0.45
  -1   2  -1    4.17    0.56
  -1   2  -1    4.93    0.50
   1   2   1    5.23    0.56
  -2  -2  -1  145.08    4.60
  -2  -2  -1  145.54    4.48
   2  -2   1  145.33    4.33
  -2  -2  -1  142.42    4.51
  -2   2  -1  127.67    5.27
   2   2   1  142.59    4.43
   2   2   1  149.37    4.59
  -2   2  -1  138.52    4.39
  -2   2  -1  150.86    4.39
  -3  -2  -1  587.24   17.42
  -3  -2  -1  578.34   17.60
  -3  -2  -1  582.83   17.45
   3   2   1  619.04   17.64
  -3   2  -1  583.93   17.30
  -3   2  -1  569.07   17.31
   3   2   1  614.85   17.37
   3   2   1  558.52   17.46
  -3   2  -1  624.67   17.74
  -4  -2  -1    0.27    0.51
  -4  -2  -1    0.17    0.41
  -4  -2  -1    0.60    0.39
   4   2   1    0.58    0.54
   4   2   1    0.27    0.28
  -4   2  -1    0.23    0.56
  -4   2  -1    0.40    0.32
  -4   2  -1    0.48    0.31
  -5  -2  -1   52.87    2.07
  -5  -2  -1   52.18    2.42
  -5  -2  -1   53.16    2.12
  -5   2  -1   53.89    1.91
  -5   2  -1   52.04    1.92
  -5   2  -1   57.97    2.57
  -6  -2  -1  100.96    3.54
  -6  -2  -1  100.37    3.98
  -6  -2  -1  105.17    3.60
  -6   2  -1  108.71    4.15
  -6   2  -1  103.13    3.36
  -6   2  -1  101.41    4.12
  -6   2  -1  102.28    3.38
  -7  -2  -1   26.95    1.59
  -7  -2  -1   25.02    1.89
  -7  -2  -1   25.41    1.47
  -7   2  -1   25.49    1.29
  -7   2  -1   23.34    2.45
  -7   2  -1   26.41    2.17
  -7   2  -1   27.98    1.37
  -8  -2  -1    1.83    1.02
  -8  -2  -1    1.20    0.76
  -8  -2  -1    1.20    0.68
  -8   2  -1   -0.04    1.13
  -8   2  -1    2.55    0.62
  -8   2  -1    1.74    0.57
  -8   2  -1    1.17    1.05
  -9  -2  -1  133.11    4.63
  -9  -2  -1  134.29    4.76
  -9  -2  -1  135.00    5.43
  -9   2  -1  128.05    4.42
  -9   2  -1  130.04    4.49
  -9   2  -1  133.39    5.62
 -10  -2  -1   26.38    2.73
 -10  -2  -1   25.18    2.01
 -10  -2  -1   22.35    1.83
 -10   2  -1   23.97    1.58
 -10   2  -1   22.66    2.65
 -10   2  -1   22.62    1.69
 -11  -2  -1    2.21    1.46
 -11  -2  -1    0.62    0.92
 -11  -2  -1    0.06    1.06
 -11   2  -1    0.12    1.36
 -11   2  -1   -0.93    1.02
 -11   2  -1    0.02    0.84
 -12  -2  -1    2.64    1.63
 -12  -2  -1    0.54    1.18
 -12  -2  -1   -0.52    1.09
 -12   2  -1   -1.06    0.93
 -12   2  -1    1.12    1.61
 -12   2  -1   -0.32    1.02
 -13  -2  -1   29.12    2.78
 -13  -2  -1   44.37    4.18
 -13  -2  -1   29.88    2.75
 -13   2  -1   32.92    2.53
 -13   2  -1   40.64    4.14
 -13   2  -1   32.66    2.40
 -14  -2  -1   76.64    3.95
 -14  -2  -1   65.70    3.95
 -14  -2  -1   76.23    5.30
 -14   2  -1   68.06    3.56
 -14   2  -1   61.74    3.50
 -14   2  -1   64.40    5.22
 -15  -2  -1   16.76    3.33
 -15  -2  -1   10.42    2.09
 -15  -2  -1   19.71    2.38
 -15   2  -1   16.54    1.95
 -15   2  -1   16.10    3.22
 -15   2  -1   14.89    2.56
 -16  -2  -1    1.43    1.80
 -16  -2  -1    5.39    3.26
 -16  -2  -1    0.38    2.10
 -16   2  -1   -2.02    1.57
 -16   2  -1    8.32    3.30
 -16   2  -1   -2.01    1.83
 -16  -3   1    3.31    1.62
 -16  -3   1    2.03    2.94
 -16  -3   1   -0.30    1.64
 -16   3   1    5.53    2.93
 -16   3   1    3.30    1.23
 -15  -3   1    0.71    1.37
 -15  -3   1    3.06    2.31
 -15  -3   1   -0.21    1.45
 -15   3   1    1.69    1.07
 -15   3   1   -2.00    0.99
 -15   3   1    0.40    2.17
 -14  -3   1    4.41    2.11
 -14  -3   1    1.11    1.38
 -14  -3   1    2.93    1.43
 -14   3   1    4.40    1.00
 -14   3   1    6.22    2.12
 -13  -3   1    7.30    1.48
 -13  -3   1    7.39    1.36
 -13   3   1    5.16    0.90
 -13   3   1    6.93    0.97
 -13   3   1    5.73    1.93
 -12  -3   1    7.19    1.31
 -12  -3   1    8.60    1.31
 -12  -3   1    9.27    1.82
 -12   3   1    7.88    1.08
 -12   3   1    8.41    1.88
 -11  -3   1   27.25    2.73
 -11  -3   1   27.96    1.82
 -11  -3   1   26.69    2.08
 -11   3   1   27.72    2.93
 -10  -3   1    0.41    0.90
 -10  -3   1   -0.66    1.35
 -10  -3   1    1.77    1.15
 -10  -3   1    2.01    0.77
  -9  -3   1    4.79    1.19
  -9  -3   1    4.20    0.98
  -9  -3   1    3.73    0.87
  -9  -3   1    3.75    0.75
  -9   3   1    6.02    1.49
  -8  -3   1    0.17    0.62
  -8  -3   1   -0.21    0.83
  -8  -3   1   -0.19    0.79
  -8  -3   1   -0.62    0.47
  -8   3   1    1.25    1.25
  -7  -3   1   74.22    3.20
  -7  -3   1   80.76    3.26
  -7  -3   1   79.33    2.85
  -7  -3   1   86.57    3.32
  -7   3   1   86.89    3.64
   6  -3  -1  228.14    7.77
  -6  -3   1  245.54    7.55
  -6  -3   1  235.97    7.25
  -6  -3   1  243.59    7.54
  -6  -3   1  220.82    7.27
  -6   3   1  240.34    7.82
  -5  -3   1  246.20    7.47
  -5  -3   1  254.37    7.66
   5  -3  -1  240.75    7.92
  -5  -3   1  240.57    7.52
  -5   3   1  244.58    9.07
   4  -3  -1  245.75    7.91
  -4  -3   1  240.85    7.60
  -4  -3   1  249.61    7.61
  -4  -3   1  249.09    7.56
  -4   3   1  256.90    7.93
   4   3  -1  256.18    7.39
  -3  -3   1 1181.83   33.93
   3  -3  -1 1109.97   34.13
  -3  -3   1 1163.99   33.85
  -3  -3   1 1134.49   33.95
   3   3  -1 1206.52   33.88
  -3   3   1 1213.22   34.18
   3   3  -1 1131.58   33.92
  -2  -3   1   34.67    1.57
   2  -3  -1   34.49    1.68
  -2  -3   1   38.42    1.25
   2  -3  -1   38.49    1.22
  -2  -3   1   39.70    1.48
   2   3  -1   39.75    1.25
  -2   3   1   36.92    1.32
   2   3  -1   37.00    1.54
  -2   3   1   35.53    1.70
  -2   3   1   35.54    1.38
   1  -3  -1  169.47    5.27
   1  -3  -1  172.01    5.10
  -1  -3   1  181.16    5.23
  -1  -3   1  154.47    4.99
  -1   3   1  165.59    5.12
   1   3  -1  157.00    5.17
   1   3  -1  178.76    5.01
  -1   3   1  171.37    5.26
   0  -3  -1   70.02    2.43
   0  -3  -1   73.38    2.46
   0  -3   1   69.33    2.33
   0   3  -1   72.38    2.33
   0   3  -1   68.18    2.38
   0   3   1   68.69    2.42
   0   3   1   72.99    2.40
   0   3   1   80.97    4.60
  -1  -3  -1    9.68    0.84
   1  -3   1    8.25    0.65
   1  -3   1    8.16    0.85
  -1  -3  -1    8.02    0.80
  -1  -3  -1    9.33    0.76
   1   3   1    7.60    0.76
  -1   3  -1    8.39    0.70
   1   3   1    8.52    0.75
   1   3   1   11.24    0.80
  -1   3  -1    8.20    0.80
  -1   3  -1    9.96    0.73
  -2  -3  -1  605.49   17.89
  -2  -3  -1  617.75   17.88
  -2  -3  -1  620.57   17.83
   2  -3   1  583.73   17.67
   2  -3   1  598.82   17.67
  -2   3  -1  564.70   17.72
  -2   3  -1  626.20   17.99
   2   3   1  626.47   17.85
   2   3   1  591.75   17.91
  -3  -3  -1   66.87    2.58
   3  -3   1   63.85    2.11
   3  -3   1   69.34    2.11
  -3  -3  -1   70.42    2.51
  -3  -3  -1   68.01    2.44
  -3   3  -1   71.25    2.29
  -3   3  -1   65.04    2.29
   3   3   1   67.74    2.35
   3   3   1   69.10    2.55
   3   3   1   71.81    2.40
  -3   3  -1   67.80    2.68
  -4  -3  -1  336.10   10.49
  -4  -3  -1  336.72   10.34
  -4  -3  -1  337.45   10.29
  -4   3  -1  331.80   10.10
  -4   3  -1  330.74   10.12
   4   3   1  334.04   10.13
   4   3   1  373.36   10.56
  -5  -3  -1   20.54    1.32
  -5  -3  -1   18.28    1.48
  -5  -3  -1   21.40    1.27
  -5   3  -1   20.55    1.02
   5   3   1   20.34    0.90
  -5   3  -1   18.65    1.05
  -5   3  -1   17.68    1.60
   5   3   1   20.45    0.93
  -6  -3  -1   11.54    1.39
  -6  -3  -1   11.47    1.21
  -6  -3  -1   12.50    1.14
  -6   3  -1   13.07    0.90
  -6   3  -1   12.85    0.93
  -6   3  -1   12.37    1.58
  -7  -3  -1   61.31    2.54
  -7  -3  -1   62.70    2.67
  -7  -3  -1   59.63    2.89
  -7   3  -1   63.81    2.29
  -7   3  -1   62.52    2.33
  -7   3  -1   66.12    3.26
  -8  -3  -1   -0.31    0.75
  -8  -3  -1    0.88    0.97
  -8  -3  -1    0.32    0.67
  -8   3  -1    0.47    0.51
  -8   3  -1    0.69    0.56
  -8   3  -1    0.99    1.59
  -8   3  -1    0.46    0.98
  -9  -3  -1  104.39    3.98
  -9  -3  -1  115.90    4.74
  -9  -3  -1  108.65    4.72
  -9  -3  -1  107.44    4.17
  -9   3  -1  103.77    3.77
  -9   3  -1  105.94    3.72
  -9   3  -1  106.66    4.95
 -10  -3  -1   10.27    1.64
 -10  -3  -1    9.72    1.73
 -10  -3  -1    8.97    1.32
 -10   3  -1    9.46    1.38
 -10   3  -1    9.48    1.23
 -10   3  -1    6.11    1.72
 -11  -3  -1   26.00    2.36
 -11  -3  -1   28.43    3.13
 -11  -3  -1   22.85    2.11
 -11   3  -1   27.77    1.93
 -11   3  -1   23.57    3.00
 -11   3  -1   24.16    1.79
 -12  -3  -1    5.26    1.91
 -12  -3  -1    2.54    1.06
 -12  -3  -1    1.95    1.27
 -12   3  -1    2.59    1.01
 -12   3  -1    4.56    1.14
 -12   3  -1    2.73    1.66
 -13  -3  -1   35.91    3.90
 -13  -3  -1   29.20    2.65
 -13  -3  -1   28.33    2.83
 -13   3  -1   30.41    3.83
 -13   3  -1   27.85    2.28
 -13   3  -1   25.96    2.37
 -14  -3  -1   14.55    2.04
 -14  -3  -1   18.46    3.01
 -14  -3  -1   12.82    2.02
 -14   3  -1   17.83    2.39
 -14   3  -1   25.31    4.15
 -14   3  -1   15.53    2.28
 -15  -3  -1   22.74    3.40
 -15  -3  -1   20.89    2.79
 -15  -3  -1   18.72    3.50
 -15   3  -1   15.45    1.97
 -15   3  -1   22.44    3.68
 -15   3  -1   16.67    2.49
 -16  -3  -1    3.07    1.82
 -16  -3  -1   -1.37    3.15
 -16  -3  -1    4.21    2.91
 -16   3  -1    6.05    3.44
 -16   3  -1   -1.38    1.71
 -16   3  -1    0.45    1.57
 -16  -4   1   10.06    2.02
 -16  -4   1    8.41    3.26
 -16  -4   1   11.69    1.89
 -16   4   1    7.55    2.95
 -15  -4   1    3.70    2.42
 -15  -4   1    1.24    1.62
 -15  -4   1    2.17    1.44
 -15   4   1    1.69    1.02
 -15   4   1    1.41    2.34
 -14  -4   1   -0.90    2.01
 -14  -4   1    1.12    1.41
 -14  -4   1    1.91    1.39
 -14   4   1   -1.37    0.88
 -14   4   1   -0.56    0.82
 -14   4   1   -2.00    1.93
 -13  -4   1   78.29    3.62
 -13  -4   1   84.49    4.61
 -13  -4   1   73.01    3.79
 -13   4   1   71.91    4.78
 -12  -4   1    5.51    1.36
 -12  -4   1    6.00    1.73
 -12  -4   1    6.04    1.27
 -12   4   1    5.76    1.86
 -11  -4   1   13.10    1.96
 -11  -4   1   21.10    2.51
 -11  -4   1   17.70    1.70
 -10  -4   1   -1.09    1.36
 -10  -4   1    1.19    1.14
 -10  -4   1    1.37    0.83
 -10  -4   1   -0.66    0.90
  -9  -4   1    3.38    0.94
  -9  -4   1    4.09    0.77
  -9  -4   1    4.21    1.00
  -9  -4   1    4.35    1.12
  -8  -4   1   24.07    1.88
  -8  -4   1   25.82    1.82
  -8  -4   1   23.45    1.48
  -8  -4   1   25.00    1.72
  -8   4   1   23.49    2.38
  -7  -4   1   52.36    2.14
  -7  -4   1   49.67    2.28
  -7  -4   1   51.88    2.40
  -7   4   1   52.19    2.86
  -6  -4   1   79.04    3.04
  -6  -4   1   82.37    3.13
  -6  -4   1   83.21    2.98
   6  -4  -1   82.36    3.53
  -6   4   1   90.08    3.55
  -5  -4   1   27.32    1.40
   5  -4  -1   25.35    1.80
  -5  -4   1   27.85    1.35
  -5  -4   1   24.30    1.45
   5   4  -1   25.56    1.01
  -5   4   1   24.97    1.75
   5   4  -1   28.09    1.04
  -4  -4   1  136.27    4.45
  -4  -4   1  141.03    4.40
   4  -4  -1  139.51    4.80
  -4  -4   1  133.44    4.51
   4   4  -1  137.41    4.31
   4   4  -1  143.22    4.36
  -4   4   1  134.38    4.13
  -4   4   1  131.14    4.13
  -4   4   1  148.64    4.83
  -3  -4   1  365.94   10.90
  -3  -4   1  353.35   10.94
   3  -4  -1  355.60   11.12
  -3  -4   1  380.79   10.75
   3   4  -1  374.48   10.88
  -3   4   1  343.89   10.68
   3   4  -1  365.08   10.84
  -3   4   1  370.23   11.14
  -3   4   1  355.66   10.70
  -2  -4   1 1290.53   36.46
  -2  -4   1 1262.41   36.19
   2  -4  -1 1200.09   36.20
   2  -4  -1 1203.30   36.52
   2  -4  -1 1198.59   36.22
  -2  -4   1 1290.28   36.42
  -2   4   1 1245.13   36.30
   2   4  -1 1314.06   36.45
  -2   4   1 1193.32   36.27
  -2   4   1 1250.76   36.52
   2   4  -1 1261.93   36.18
  -1  -4   1  131.79    3.86
   1  -4  -1  117.69    4.13
   1  -4  -1  122.05    3.93
   1   4  -1  122.89    4.01
  -1   4   1  127.61    4.14
  -1   4   1  119.50    3.96
  -1   4   1  123.76    4.02
   1   4  -1  131.34    4.09
   1   4  -1  130.43    3.86
   0  -4   1   51.46    1.90
   0  -4  -1   49.20    1.99
   0  -4  -1   51.03    2.02
   0  -4   1   52.70    1.97
   0  -4  -1   50.83    1.89
   0  -4   1   51.07    1.87
   0   4   1   52.37    1.99
   0   4  -1   53.40    2.00
   0   4  -1   49.04    1.91
   0   4   1   51.71    1.96
   0   4  -1   51.55    1.95
   0   4   1   49.80    1.92
  -1  -4  -1  294.79    8.84
  -1  -4  -1  304.67    8.84
   1  -4   1  280.05    8.99
   1  -4   1  287.32    8.86
  -1  -4  -1  293.76    8.89
  -1   4  -1  281.17    8.77
  -1   4  -1  269.86    8.75
   1   4   1  300.01    8.88
   1   4   1  297.15    8.82
  -1   4  -1  297.42    8.87
   1   4   1  293.09    8.83
  -2  -4  -1   15.89    1.06
   2  -4   1   14.23    0.83
   2  -4   1   13.11    1.25
  -2  -4  -1   14.46    1.12
   2  -4   1   15.23    0.84
  -2  -4  -1   17.17    1.12
  -2   4  -1   14.06    0.94
   2   4   1   14.01    1.06
  -2   4  -1   13.61    1.19
  -2   4  -1   13.38    0.92
   3  -4   1  388.15   11.32
  -3  -4  -1  380.44   11.60
  -3  -4  -1  387.63   11.70
   3  -4   1  374.51   11.84
  -3  -4  -1  374.37   11.67
   3  -4   1  380.35   11.31
  -3   4  -1  365.95   11.46
   3   4   1  410.63   11.62
   3   4   1  394.28   11.69
  -3   4  -1  398.19   11.87
  -3   4  -1  384.72   11.45
   3   4   1  380.86   11.53
  -4  -4  -1    4.00    0.71
  -4  -4  -1    4.40    0.64
  -4  -4  -1    3.62    0.67
  -4   4  -1    3.79    0.76
   4   4   1    3.18    0.63
  -4   4  -1    2.88    0.48
  -4   4  -1    3.48    0.47
   4   4   1    4.26    0.72
  -5  -4  -1  387.17   11.87
  -5  -4  -1  391.32   11.96
  -5  -4  -1  394.34   12.13
  -5   4  -1  374.10   11.65
  -5   4  -1  392.25   11.64
   5   4   1  386.02   11.65
  -5   4  -1  392.58   12.31
   5   4   1  406.37   11.68
  -6  -4  -1   30.27    1.88
  -6  -4  -1   29.09    1.64
  -6   4  -1   28.94    1.35
  -6   4  -1   29.62    1.38
   6   4   1   29.17    1.86
   6   4   1   28.68    1.15
  -6   4  -1   29.38    2.14
  -7  -4  -1    9.40    1.21
  -7  -4  -1    9.61    1.44
  -7  -4  -1    9.49    1.41
  -7   4  -1    8.48    0.91
  -7   4  -1   10.22    1.06
  -7   4  -1    9.05    1.49
  -8  -4  -1    3.54    0.85
  -8  -4  -1    3.44    1.14
  -8  -4  -1    2.96    0.96
  -8   4  -1    4.09    0.68
  -8   4  -1    3.21    0.67
  -9  -4  -1   12.62    2.03
  -9  -4  -1   12.19    1.54
  -9  -4  -1    9.83    1.38
  -9   4  -1   11.20    1.24
  -9   4  -1    8.80    1.30
  -9   4  -1   14.58    2.49
 -10  -4  -1   -0.36    0.89
 -10  -4  -1    0.45    1.25
 -10  -4  -1   -0.62    0.97
 -10   4  -1    0.80    0.64
 -10   4  -1    1.18    0.76
 -10   4  -1   -1.45    1.25
 -11  -4  -1   48.13    2.88
 -11  -4  -1   46.68    3.02
 -11  -4  -1   54.95    3.68
 -11   4  -1   50.54    2.45
 -11   4  -1   42.95    3.71
 -11   4  -1   55.73    2.51
 -12  -4  -1    3.57    1.25
 -12  -4  -1    1.69    1.74
 -12   4  -1    3.31    1.07
 -12   4  -1    2.81    1.72
 -12   4  -1    2.54    0.98
 -13  -4  -1    1.31    2.06
 -13  -4  -1   -0.11    1.42
 -13   4  -1    0.98    1.08
 -13   4  -1   -0.33    1.15
 -13   4  -1    1.25    1.85
 -14  -4  -1   30.64    3.25
 -14  -4  -1   32.86    3.33
 -14  -4  -1   30.17    3.69
 -14   4  -1   27.99    2.48
 -14   4  -1   28.02    4.29
 -14   4  -1   28.78    2.55
 -15  -4  -1   25.17    3.61
 -15  -4  -1   30.90    3.96
 -15   4  -1   22.82    2.63
 -15   4  -1   34.46    4.93
 -15   4  -1   27.84    2.74
 -16  -4  -1    1.14    2.07
 -16  -4  -1    5.93    3.41
 -16   4  -1   -1.08    1.51
 -16  -5   1   10.00    1.96
 -16  -5   1   13.91    2.27
 -16  -5   1   12.63    3.29
 -16   5   1    7.91    2.87
 -15  -5   1   11.87    1.86
 -15  -5   1    7.80    2.61
 -15   5   1   11.44    2.90
 -14  -5   1   16.67    2.68
 -14  -5   1   15.24    2.63
 -14  -5   1   16.65    2.73
 -14   5   1   15.32    1.55
 -14   5   1   18.21    3.06
 -13  -5   1    0.12    1.72
 -13  -5   1   -0.15    1.30
 -13  -5   1    1.55    1.36
 -13   5   1    0.26    1.81
 -13   5   1   -0.72    0.70
 -12  -5   1   -0.63    1.21
 -12  -5   1    2.17    1.00
 -12  -5   1    2.27    1.57
 -12   5   1    0.62    1.52
 -11  -5   1    8.56    2.13
 -11  -5   1   10.68    1.74
 -11  -5   1    8.11    1.60
 -11  -5   1    6.50    1.38
 -10  -5   1   12.89    2.05
 -10  -5   1   13.48    1.84
 -10  -5   1   12.55    1.53
 -10  -5   1   10.95    1.59
  -9  -5   1   -1.08    0.94
  -9  -5   1   -0.43    1.02
  -9  -5   1    1.43    0.74
  -9  -5   1    0.56    0.82
  -8  -5   1   30.98    1.73
  -8  -5   1   30.68    2.01
  -8  -5   1   30.68    2.02
  -8  -5   1   30.14    1.94
  -8   5   1   29.26    2.56
   7  -5  -1  267.50   10.04
  -7  -5   1  292.90    8.95
  -7  -5   1  287.24    9.08
  -7  -5   1  289.26    9.07
  -7   5   1  292.74    9.57
  -6  -5   1  131.10    4.49
   6  -5  -1  122.57    4.83
  -6  -5   1  128.84    4.36
  -6  -5   1  133.28    4.43
  -6   5   1  129.74    4.92
   5  -5  -1  187.91    6.45
  -5  -5   1  194.10    5.99
  -5  -5   1  180.65    6.10
  -5  -5   1  190.27    6.04
   5   5  -1  192.70    5.84
  -5   5   1  183.23    5.67
  -5   5   1  188.64    5.67
   5   5  -1  181.10    5.92
  -5   5   1  198.23    6.48
  -4  -5   1  364.57   11.32
   4  -5  -1  353.49   11.53
  -4  -5   1  367.91   11.12
  -4  -5   1  371.81   11.26
  -4   5   1  360.58   10.99
   4   5  -1  384.84   11.26
   4   5  -1  392.43   11.14
  -4   5   1  374.64   11.01
  -3  -5   1  238.35    7.44
  -3  -5   1  243.63    7.17
  -3  -5   1  243.96    7.39
   3  -5  -1  224.84    7.10
   3  -5  -1  230.26    7.58
   3  -5  -1  235.07    7.00
   3   5  -1  250.16    7.39
  -3   5   1  237.62    7.21
  -3   5   1  225.62    7.17
   3   5  -1  245.98    7.33
  -3   5   1  238.32    7.57
   2  -5  -1 2306.65   71.73
  -2  -5   1 2408.20   71.67
   2  -5  -1 2483.31   72.06
  -2  -5   1 2658.36   71.95
  -2  -5   1 2631.27   72.00
   2  -5  -1 2467.14   71.72
  -2   5   1 2506.52   72.03
   2   5  -1 2316.08   71.66
   2   5  -1 2730.02   71.99
  -2   5   1 2525.42   71.84
   2   5  -1 2193.10   71.84
  -2   5   1 2446.57   71.79
   1  -5  -1  593.96   18.16
  -1  -5   1  637.00   18.15
  -1  -5   1  614.23   17.91
   1  -5  -1  576.70   18.00
   1   5  -1  665.64   18.16
  -1   5   1  577.27   18.02
  -1   5   1  615.81   18.17
   1   5  -1  600.56   18.07
  -1   5   1  609.89   18.08
   0  -5  -1  101.45    3.57
   0  -5   1  103.95    3.42
   0  -5   1  103.48    3.45
   0  -5  -1   96.67    3.51
   0  -5   1  102.13    3.51
   0  -5  -1  104.63    3.45
   0   5   1  102.61    3.46
   0   5  -1  107.92    3.40
   0   5  -1   99.25    3.45
  -1  -5  -1 2835.85   78.33
  -1  -5  -1 2829.67   78.27
   1  -5   1 2719.61   78.26
   1  -5   1 2702.99   78.15
   1   5   1 2776.41   78.34
  -1   5  -1 2521.10   78.41
   1   5   1 2668.65   78.22
  -1   5  -1 2530.40   78.17
  -1   5  -1 2636.83   78.18
  -2  -5  -1  989.52   28.96
   2  -5   1  930.96   28.97
   2  -5   1  952.67   28.71
  -2  -5  -1 1010.25   28.89
  -2  -5  -1  992.74   28.89
   2  -5   1  957.44   28.70
   2   5   1  978.98   28.85
  -2   5  -1  909.61   28.76
  -2   5  -1 1032.16   29.03
  -2   5  -1  971.56   28.77
   2   5   1  999.11   28.88
   2   5   1 1056.05   28.95
  -3  -5  -1  260.35    8.00
   3  -5   1  256.66    7.66
  -3  -5  -1  254.93    7.94
   3  -5   1  253.91    7.65
  -3  -5  -1  255.96    8.03
   3  -5   1  247.93    8.17
  -3   5  -1  264.63    8.19
  -3   5  -1  238.47    7.79
  -3   5  -1  249.73    7.78
   3   5   1  263.53    7.96
   3   5   1  264.61    8.00
  -5  -5  -1   79.08    2.99
  -5  -5  -1   78.38    3.14
  -5  -5  -1   81.18    3.11
   5   5   1   79.69    2.80
  -5   5  -1   77.37    3.41
  -5   5  -1   73.82    2.74
  -5   5  -1   76.74    2.72
   5   5   1   82.58    2.84
  -6  -5  -1    5.20    0.84
  -6  -5  -1    8.11    1.31
  -6  -5  -1    5.12    1.00
   6   5   1    4.51    0.70
  -6   5  -1    2.59    1.23
   6   5   1    7.94    1.07
   6   5   1    4.94    0.62
  -6   5  -1    5.72    0.82
  -7  -5  -1   69.17    3.08
  -7  -5  -1   71.55    3.21
  -7  -5  -1   70.54    2.93
  -7   5  -1   70.78    2.57
  -7   5  -1   71.01    2.66
  -7   5  -1   68.67    3.58
  -8  -5  -1  175.16    6.47
  -8  -5  -1  173.37    6.10
  -8  -5  -1  174.65    5.96
  -8   5  -1  174.14    5.63
  -8   5  -1  171.97    5.57
  -9  -5  -1    1.87    1.03
  -9  -5  -1    2.03    0.96
  -9  -5  -1    1.60    1.24
  -9   5  -1    1.96    0.74
  -9   5  -1    1.30    0.75
 -10  -5  -1    0.96    1.41
 -10  -5  -1   -0.70    1.05
 -10  -5  -1    1.18    1.37
 -10   5  -1    0.09    0.66
 -10   5  -1    0.41    0.79
 -10   5  -1    1.10    1.54
 -11  -5  -1    6.11    1.33
 -11  -5  -1    4.39    1.73
 -11  -5  -1    4.13    1.34
 -11   5  -1    6.15    1.03
 -11   5  -1    5.25    1.77
 -12  -5  -1    1.18    1.78
 -12  -5  -1    1.75    1.47
 -12  -5  -1    1.85    1.25
 -12   5  -1   -1.78    1.72
 -12   5  -1    1.53    1.03
 -12   5  -1    1.23    0.96
 -13  -5  -1    2.58    2.09
 -13  -5  -1    3.67    1.35
 -13  -5  -1    5.03    1.67
 -13   5  -1    5.42    2.14
 -13   5  -1    3.95    1.22
 -13   5  -1    2.14    1.17
 -14  -5  -1    6.33    2.50
 -14  -5  -1    3.18    1.75
 -14  -5  -1    5.52    1.89
 -14   5  -1    3.89    1.32
 -14   5  -1    4.61    2.36
 -15  -5  -1    8.03    3.67
 -15  -5  -1   15.45    3.24
 -15  -5  -1   11.13    2.38
 -15   5  -1   10.58    1.67
 -15   5  -1   14.79    3.17
 -16  -5  -1    5.93    3.51
 -16  -5  -1    3.01    2.13
 -16   5  -1   -0.17    1.50
 -16   5  -1   -1.36    3.17
 -16   5  -1   -0.84    1.52
 -16  -6   1    2.60    2.23
 -16  -6   1    5.35    3.12
 -16   6   1   -0.71    2.40
 -15  -6   1   19.20    3.26
 -15  -6   1   17.24    2.31
 -15   6   1   13.19    3.04
 -14  -6   1   -2.76    1.51
 -14  -6   1    2.30    1.54
 -14  -6   1    3.15    2.07
 -13  -6   1   16.66    2.52
 -13  -6   1   17.55    2.39
 -13  -6   1   16.14    2.56
 -13   6   1   15.04    2.56
 -13   6   1   17.26    1.49
 -13   6   1   19.18    1.50
 -12  -6   1    2.24    1.12
 -12  -6   1   -0.39    1.57
 -12  -6   1    3.50    1.34
 -12   6   1    3.17    0.72
 -12   6   1    1.38    0.69
 -11  -6   1   69.97    3.55
 -11  -6   1   61.66    3.71
 -11  -6   1   68.52    3.77
 -11  -6   1   70.35    3.33
 -10  -6   1    3.42    1.01
 -10  -6   1    6.21    1.49
 -10  -6   1    4.04    1.27
 -10  -6   1    3.42    1.33
 -10   6   1    4.74    0.65
  -9  -6   1  177.29    6.38
  -9  -6   1  190.91    6.43
  -9  -6   1  177.71    6.38
  -9  -6   1  181.81    6.19
  -9   6   1  183.16    5.63
  -8  -6   1   24.69    1.70
  -8  -6   1   24.10    1.79
  -8  -6   1   22.76    1.96
  -8   6   1   23.66    1.17
  -8   6   1   23.35    1.12
  -7  -6   1  184.26    6.32
  -7  -6   1  188.04    6.21
   7  -6  -1  184.56    6.78
  -7  -6   1  193.52    6.21
  -7   6   1  175.07    5.78
  -7   6   1  198.58    6.89
  -7   6   1  184.93    5.71
  -6  -6   1  299.03    9.16
  -6  -6   1  300.86    9.22
   6  -6  -1  280.75    9.64
  -6   6   1  302.37    9.72
   6   6  -1  306.99    8.90
   6   6  -1  262.42   19.77
   6   6  -1  307.86    8.88
  -6   6   1  290.20    8.81
  -6   6   1  289.13    8.80
   5  -6  -1   56.52    2.90
  -5  -6   1   57.03    2.56
  -5  -6   1   60.83    2.34
  -5  -6   1   61.80    2.48
   5   6  -1   63.78    2.28
  -5   6   1   61.39    2.17
   5   6  -1   64.36    2.35
  -5   6   1   63.79    2.92
   5   6  -1   62.96    2.35
  -5   6   1   57.43    2.16
  -4  -6   1   11.80    0.89
   4  -6  -1    8.73    1.46
  -4  -6   1   11.61    1.24
  -4  -6   1   11.29    1.07
  -4   6   1   12.03    1.36
   4   6  -1   12.06    0.88
  -4   6   1   11.72    0.89
   4   6  -1   12.31    1.06
   4   6  -1   11.87    0.95
  -4   6   1   12.56    0.92
   3  -6  -1  237.59    7.22
   3  -6  -1  226.01    7.73
  -3  -6   1  243.38    7.65
   3  -6  -1  238.46    7.24
  -3  -6   1  245.79    7.58
  -3  -6   1  249.93    7.33
   3   6  -1  258.10    7.62
  -3   6   1  231.24    7.37
   3   6  -1  248.74    7.31
  -3   6   1  230.62    7.39
  -3   6   1  243.72    7.76
   2  -6  -1   83.91    3.20
  -2  -6   1   83.31    2.76
   2  -6  -1   79.27    2.78
   2  -6  -1   82.36    2.83
  -2  -6   1   82.63    3.11
  -2  -6   1   83.37    2.99
  -2   6   1   79.33    2.94
  -2   6   1   80.23    2.87
   2   6  -1   89.14    2.77
   2   6  -1   81.33    2.96
  -2   6   1   78.56    3.10
   2   6  -1   88.67    3.06
  -1  -6   1  165.25    5.18
   1  -6  -1  155.11    5.06
   1  -6  -1  156.77    5.27
  -1  -6   1  162.10    5.24
  -1  -6   1  164.64    5.02
   1   6  -1  165.57    5.00
  -1   6   1  155.99    5.17
   1   6  -1  156.89    5.98
  -1   6   1  146.71    5.08
  -1   6   1  162.97    5.26
   0  -6  -1  468.49   14.20
   0  -6   1  460.26   14.07
   0  -6  -1  457.02   14.19
   0   6  -1  463.91   14.10
   0   6  -1  448.99   14.13
   0   6  -1  489.65   14.26
   0   6   1  492.63   14.32
   0   6   1  490.92   14.20
  -1  -6  -1 1103.29   31.19
   1  -6   1 1025.53   30.99
  -1  -6  -1 1085.40   31.10
  -1  -6  -1 1106.55   31.10
   1  -6   1 1035.28   31.09
   1   6   1 1054.19   31.08
  -1   6  -1 1053.02   31.08
  -1   6  -1 1088.94   31.07
   1   6   1 1086.79   31.08
   1   6   1 1005.24   31.94
  -1   6  -1  979.08   31.01
  -2  -6  -1   34.69    1.81
   2  -6   1   32.00    1.84
   2  -6   1   33.93    1.47
  -2  -6  -1   32.13    1.86
  -2  -6  -1   37.58    1.72
   2  -6   1   35.72    1.49
   2   6   1   35.89    1.76
  -2   6  -1   30.60    1.74
  -2   6  -1   34.41    1.59
  -2   6  -1   34.69    1.59
   2   6   1   36.38    1.62
   2   6   1   36.35    1.67
   3  -6   1  495.43   15.55
  -3  -6  -1  530.45   15.39
  -3  -6  -1  508.68   15.34
   3  -6   1  494.31   15.06
  -3  -6  -1  518.12   15.47
  -3   6  -1  489.51   15.21
   3   6   1  537.01   15.37
  -3   6  -1  503.22   15.21
  -4  -6  -1   37.98    1.87
  -4  -6  -1   37.49    1.99
   4  -6   1   37.02    1.33
  -4  -6  -1   37.99    1.91
   4  -6   1   36.96    1.33
   4  -6   1   34.22    2.15
  -4   6  -1   34.89    1.65
  -4   6  -1   39.51    1.68
   4   6   1   40.02    1.84
   4   6   1   37.36    1.70
  -4   6  -1   37.76    2.19
   4   6   1   38.89    1.81
  -6  -6  -1   84.48    3.51
  -6  -6  -1   91.08    3.55
  -6  -6  -1   81.39    3.31
  -6   6  -1   80.39    3.12
   6   6   1   87.79    3.11
   6   6   1   94.29    3.53
   6   6   1   85.57    3.01
  -6   6  -1   86.36    3.04
  -6   6  -1   84.89    3.90
  -7  -6  -1  208.54    7.13
  -7  -6  -1  199.76    7.03
  -7  -6  -1  209.75    6.93
   7   6   1  211.61    7.15
   7   6   1  214.22    6.37
   7   6   1  211.63    6.42
  -7   6  -1  205.66    6.60
  -7   6  -1  200.51    7.48
  -8  -6  -1   26.66    2.17
  -8  -6  -1   25.50    2.32
  -8  -6  -1   29.19    1.92
  -8   6  -1   27.43    1.53
  -8   6  -1   24.89    1.67
  -9  -6  -1  287.18    9.72
  -9  -6  -1  286.85    9.48
  -9  -6  -1  282.78    9.28
  -9   6  -1  282.42    8.92
  -9   6  -1  281.70    8.85
 -10  -6  -1   31.29    2.69
 -10  -6  -1   38.19    2.58
 -10  -6  -1   36.51    3.04
 -10   6  -1   40.39    1.96
 -10   6  -1   37.59    3.41
 -10   6  -1   35.89    2.08
 -11  -6  -1   -0.08    1.11
 -11  -6  -1   -1.54    1.24
 -11  -6  -1    0.49    1.52
 -11   6  -1   -1.64    1.42
 -11   6  -1    1.45    0.91
 -12  -6  -1    8.00    1.65
 -12  -6  -1   10.77    2.12
 -12  -6  -1   10.56    1.91
 -12   6  -1   11.34    1.74
 -12   6  -1    8.08    2.34
 -13  -6  -1   27.20    3.21
 -13  -6  -1   31.60    2.90
 -13   6  -1   29.21    2.32
 -13   6  -1   25.79    3.98
 -14  -6  -1   40.88    4.23
 -14  -6  -1   33.18    3.60
 -14  -6  -1   45.73    5.03
 -14   6  -1   38.31    2.69
 -14   6  -1   36.88    2.70
 -14   6  -1   32.26    4.29
 -15  -6  -1   66.19    5.62
 -15  -6  -1   61.30    4.70
 -15  -6  -1   55.82    5.88
 -15   6  -1   54.20    3.25
 -15   6  -1   64.12    5.30
 -15   6  -1   55.79    3.40
 -16  -7   1   -0.07    2.77
 -16  -7   1    1.63    1.82
 -16   7   1    1.63    2.57
 -15  -7   1    7.18    2.18
 -15  -7   1    4.46    2.46
 -15  -7   1    4.78    2.05
 -15   7   1    5.71    2.67
 -14  -7   1    5.88    2.32
 -14  -7   1    6.99    1.81
 -14  -7   1    4.53    1.83
 -14   7   1    4.77    2.51
 -14   7   1    8.02    1.13
 -14   7   1    9.18    1.54
 -13  -7   1   -0.28    1.21
 -13  -7   1    1.15    1.44
 -13  -7   1    2.49    1.74
 -13   7   1    0.40    0.86
 -13   7   1   -0.94    0.79
 -13   7   1    0.22    1.73
 -12  -7   1   62.41    3.76
 -12  -7   1   53.96    3.09
 -12  -7   1   51.35    3.37
 -12   7   1   52.30    2.33
 -12   7   1   51.48    2.33
 -11  -7   1   65.84    3.79
 -11  -7   1   67.02    3.63
 -11  -7   1   66.38    3.38
 -11  -7   1   77.03    3.78
 -11   7   1   62.98    2.61
 -11   7   1   66.20    2.61
 -10  -7   1    0.12    1.19
 -10  -7   1    0.19    0.95
 -10  -7   1    0.51    1.31
 -10   7   1   -0.60    0.61
 -10   7   1   -0.20    0.62
  -9  -7   1   22.02    1.89
  -9  -7   1   22.54    1.86
  -9  -7   1   20.43    2.21
  -9   7   1   22.30    1.25
  -9   7   1   21.09    1.32
  -8  -7   1   51.53    2.52
  -8  -7   1   53.12    2.83
  -8  -7   1   52.91    2.47
   8  -7  -1   52.68    3.21
  -8   7   1   49.12    2.01
  -8   7   1   51.13    2.06
  -7  -7   1   13.47    1.32
  -7  -7   1   11.30    1.67
  -7  -7   1   13.34    1.38
   7  -7  -1   12.53    2.06
   7   7  -1   13.82    1.01
  -7   7   1   19.41    2.17
  -7   7   1   12.80    1.02
   7   7  -1   13.14    0.86
  -7   7   1   12.76    1.05
   4   7  -1   51.87   15.20
   3  -7  -1   82.24    3.42
  -3  -7   1   88.95    3.36
   3  -7  -1   86.50    3.04
   3  -7  -1   84.04    2.91
  -3  -7   1   91.93    3.25
  -3  -7   1   92.39    2.98
  -3   7   1   88.22    3.45
  -3   7   1   82.65    3.04
   3   7  -1   88.58    2.92
  -3   7   1   84.34    3.10
  -2  -7   1   48.93    2.25
   2  -7  -1   48.41    1.92
   2  -7  -1   45.26    2.26
  -2  -7   1   48.17    2.09
   2  -7  -1   45.47    1.87
  -2  -7   1   30.29   14.57
  -2  -7   1   47.13    1.84
  -2   7   1   43.99    1.95
   2   7  -1   52.29    2.16
  -2   7   1   47.95    2.20
   2   7  -1   45.87    2.02
   2   7  -1   49.87    1.83
  -2   7   1   48.52    2.06
  -1  -7   1  153.84    5.11
   1  -7  -1  147.98    5.00
   1  -7  -1  153.09    5.22
  -1  -7   1  153.21    4.95
   1  -7  -1  146.23    5.06
  -1  -7   1  179.09   12.73
  -1   7   1  143.11    5.04
   1   7  -1  163.64    5.22
  -1   7   1  153.73    5.13
   1   7  -1  160.64    4.95
  -1   7   1  157.62    5.20
   1   7  -1  150.40    5.09
   0  -7  -1   33.74    1.83
   0  -7   1   35.02    1.75
   0  -7   1   34.58    1.69
   0  -7  -1   34.91    1.67
   0  -7  -1   32.33    1.80
   0  -7   1   35.38    1.67
   0   7  -1   36.70    1.75
   0   7   1   35.72    1.80
   0   7   1   35.32    1.75
   0   7  -1   35.28    1.63
   0   7  -1   35.49    1.71
   0   7   1   35.55    1.73
   1  -7   1  362.30   11.06
   1  -7   1  351.38   11.13
  -1  -7  -1  357.75   11.20
   1  -7   1  358.17   11.02
  -1  -7  -1  362.08   11.13
   1   7   1  377.56   11.22
  -1   7  -1  372.78   11.12
   1   7   1  364.25   11.13
  -1   7  -1  348.18   11.07
  -1   7  -1  364.76   11.12
   1   7   1  372.93   11.11
   2  -7   1   21.71    1.57
  -2  -7  -1   21.60    1.42
   2  -7   1   23.03    1.38
  -2  -7  -1   22.22    1.40
  -2  -7  -1   21.44    1.53
   2  -7   1   21.59    1.21
  -2   7  -1   21.41    1.31
   2   7   1   21.54    1.29
   2   7   1   21.24    1.38
  -2   7  -1   20.90    1.33
  -2   7  -1   22.25    1.51
   2   7   1   22.56    1.48
   3  -7   1   52.56    2.08
   3  -7   1   48.08    1.90
   3  -7   1   43.94    2.37
  -3  -7  -1   52.30    2.21
  -3  -7  -1   49.62    2.19
  -3  -7  -1   49.29    2.33
  -3   7  -1   47.03    2.05
   3   7   1   41.54    2.02
   3   7   1   51.46    2.25
  -3   7  -1   49.63    2.07
   3   7   1   49.51    2.12
  -3   7  -1   48.22    2.37
   4  -7   1  151.23    5.61
   4  -7   1  156.62    4.84
  -4  -7  -1  156.91    5.32
  -4  -7  -1  157.41    5.46
  -4  -7  -1  159.52    5.32
   4  -7   1  155.29    4.83
  -4   7  -1  150.24    5.11
   4   7   1  164.33    5.31
  -4   7  -1  151.52    5.13
   4   7   1  156.17    5.18
   4   7   1  162.24    5.30
  -4   7  -1  157.20    5.58
  -5  -7  -1   34.79    1.98
  -5  -7  -1   35.04    2.08
   5  -7   1   31.41    2.30
  -5  -7  -1   34.75    1.92
  -5   7  -1   37.51    2.32
   5   7   1   37.57    2.25
   5   7   1   34.56    1.91
   5   7   1   37.70    1.87
  -5   7  -1   36.51    1.72
  -5   7  -1   34.06    1.68
  -6  -7  -1   16.71    1.57
  -6  -7  -1   14.54    1.81
  -6  -7  -1   14.49    1.48
   6   7   1   15.85    1.40
  -6   7  -1   15.03    1.19
   6   7   1   14.89    1.10
  -6   7  -1   14.27    1.28
  -6   7  -1   19.52    2.10
   6   7   1   16.19    1.48
  -7  -7  -1    0.91    0.84
  -7  -7  -1   -0.60    0.77
  -7  -7  -1    0.46    0.94
  -7   7  -1    0.65    0.53
   7   7   1    1.28    0.68
   7   7   1   -0.22    0.82
  -7   7  -1    0.21    0.67
   7   7   1   -0.83    0.80
  -8  -7  -1   54.98    2.69
  -8  -7  -1   49.80    2.96
  -8  -7  -1   48.47    2.89
  -8   7  -1   47.20    2.18
  -8   7  -1   48.40    2.31
  -9  -7  -1   60.09    3.03
  -9  -7  -1   59.51    3.32
  -9  -7  -1   59.23    3.44
  -9   7  -1   54.26    2.61
  -9   7  -1   58.59    2.51
 -10  -7  -1   -0.31    1.37
 -10  -7  -1   -0.01    1.19
 -10  -7  -1   -0.40    1.08
 -10   7  -1    0.82    0.87
 -10   7  -1   -0.01    0.69
 -11  -7  -1   13.22    1.76
 -11  -7  -1   15.08    2.03
 -11  -7  -1   14.55    2.17
 -11   7  -1   13.43    1.71
 -11   7  -1   11.70    2.12
 -11   7  -1   12.18    1.71
 -12  -7  -1    6.08    1.63
 -12  -7  -1    8.01    1.88
 -12  -7  -1    8.19    2.13
 -12   7  -1    5.51    2.13
 -12   7  -1    7.01    1.22
 -12   7  -1    7.93    1.29
 -13  -7  -1    0.53    2.01
 -13  -7  -1   -1.58    1.45
 -13  -7  -1    0.56    1.74
 -13   7  -1   -0.36    1.10
 -13   7  -1   -2.36    1.95
 -13   7  -1    1.18    1.12
 -14  -7  -1   10.53    2.25
 -14  -7  -1    7.39    2.55
 -14  -7  -1    7.39    2.25
 -14   7  -1    9.81    1.55
 -14   7  -1    6.30    2.51
 -14   7  -1    9.41    1.53
 -15  -7  -1   13.80    2.47
 -15  -7  -1   10.54    3.09
 -15   7  -1    8.81    1.79
 -15   7  -1   10.02    3.09
 -15   7  -1   10.53    2.15
 -16  -8   1   11.16    2.20
 -16  -8   1    5.90    2.90
 -15  -8   1   10.24    2.58
 -15  -8   1   10.61    2.37
 -15   8   1    9.41    1.32
 -15   8   1    8.63    1.25
 -15   8   1   10.97    3.03
 -14  -8   1    0.39    2.00
 -14  -8   1    1.20    1.67
 -14   8   1    5.62    2.43
 -14   8   1    2.42    1.01
 -14   8   1    0.78    0.98
 -13  -8   1   13.18    1.98
 -13  -8   1   10.39    1.81
 -13  -8   1   10.39    2.12
 -13   8   1   11.55    1.60
 -13   8   1    9.49    1.62
 -12  -8   1    1.35    1.31
 -12  -8   1    2.64    1.53
 -12  -8   1    2.21    1.59
 -12   8   1    2.39    0.92
 -12   8   1    2.14    0.91
 -11  -8   1   44.73    3.18
 -11  -8   1   37.87    2.95
 -11  -8   1   36.11    2.66
 -11  -8   1   35.84    2.99
 -11   8   1   37.10    1.96
 -11   8   1   40.50    2.06
 -10  -8   1   25.16    2.47
 -10  -8   1   24.45    2.52
 -10  -8   1   25.25    2.27
 -10   8   1   25.57    1.62
 -10   8   1   26.40    1.67
  -9  -8   1   11.99    1.69
  -9  -8   1    9.26    1.27
  -9  -8   1    9.87    1.50
  -9   8   1    9.25    1.17
  -9   8   1   10.88    1.26
  -8  -8   1    2.46    0.83
  -8  -8   1    2.24    1.09
  -8  -8   1    2.93    0.91
   8  -8  -1    2.08    1.27
  -8   8   1    1.90    0.60
  -8   8   1    1.92    0.76
  -7  -8   1   -0.52    0.65
  -7  -8   1    0.08    0.87
   7  -8  -1   -0.53    1.13
  -7  -8   1   -0.52    0.60
  -7   8   1    0.38    0.62
   7   8  -1    0.40    0.50
   7   8  -1    0.56    0.58
  -7   8   1    0.55    0.52
  -7   8   1    1.07    1.25
   6  -8  -1   68.46    3.43
  -6  -8   1   68.71    2.73
  -6  -8   1   70.50    2.97
  -6  -8   1   71.87    3.20
  -6   8   1   66.05    2.64
  -6   8   1   65.05    3.43
  -6   8   1   69.57    2.64
   6   8  -1   77.41    2.78
   6   8  -1   69.51    2.80
   5  -8  -1  380.07   12.67
  -5  -8   1  406.17   12.08
  -5  -8   1  397.29   12.45
  -5  -8   1  404.07   12.35
  -5   8   1  400.88   12.70
  -5   8   1  391.03   12.05
  -5   8   1  389.95   12.07
   5   8  -1  421.58   12.29
   5   8  -1  379.42   12.61
   5   8  -1  408.14   12.07
   3  -8  -1  452.81   13.41
   3  -8  -1  425.31   13.14
  -3  -8   1  448.92   13.19
  -3  -8   1  452.63   13.61
   3  -8  -1  418.39   13.65
  -3   8   1  436.68   13.62
   3   8  -1  412.00   13.29
   3   8  -1  478.51   13.58
   3   8  -1  448.42   13.44
  -3   8   1  420.76   13.30
  -3   8   1  447.66   13.38
   2  -8  -1  213.70    7.30
  -2  -8   1  227.18    7.33
  -2  -8   1  237.97    7.27
  -2  -8   1  230.26    6.99
   2  -8  -1  218.54    7.38
   2  -8  -1  215.91    7.23
  -2   8   1  214.97    7.12
  -2   8   1  228.67    7.20
   2   8  -1  221.66    7.19
   2   8  -1  239.21    7.32
   2   8  -1  222.93    7.14
   1  -8  -1   15.17   13.90
   0  -8   1  161.45    5.33
   0  -8  -1  159.63    5.44
   0  -8   1  156.51    5.37
   0  -8  -1  164.13    5.35
   0  -8   1  160.00    5.30
   0  -8  -1  159.12    5.42
   0   8  -1  170.87   13.17
   0   8   1  163.29    5.45
   0   8   1  159.68    5.37
   0   8  -1  164.46    5.27
   0   8  -1  157.48    5.39
   0   8   1  165.62    5.40
   0   8  -1  155.63    5.36
  -1  -8  -1  711.15   21.06
  -1  -8  -1  715.03   21.16
   1  -8   1  697.64   21.00
  -1  -8  -1  705.19   21.07
   1  -8   1  674.87   21.04
   1  -8   1  680.37   20.94
  -1   8  -1  707.09   21.04
  -1   8  -1  685.90   21.35
   1   8   1  746.35   21.19
  -1   8  -1  686.71   21.03
   1   8   1  742.51   21.07
   1   8   1  701.36   21.07
   2  -8   1  271.51    8.95
   2  -8   1  279.41    8.67
  -2  -8  -1  287.20    8.85
  -2  -8  -1  287.31    8.86
  -2  -8  -1  281.27    8.97
  -2   8  -1  258.80    9.80
   2   8   1  286.78    8.80
   2   8   1  288.30    8.85
  -2   8  -1  276.95    8.78
   2   8   1  293.93    8.95
  -2   8  -1  269.38    8.77
   3  -8   1   13.79    1.64
   3  -8   1   15.05    1.11
  -3  -8  -1   15.77    1.47
  -3  -8  -1   16.30    1.40
  -3  -8  -1   12.53    1.48
  -3   8  -1   16.74    1.53
  -3   8  -1   15.05    1.26
   3   8   1   16.23    1.22
  -3   8  -1   14.51    1.27
   3   8   1   15.49    1.26
   3   8   1   18.80    1.49
   5  -8   1   47.22    3.24
  -5  -8  -1   45.35    2.32
  -5  -8  -1   47.21    2.31
  -5  -8  -1   44.74    3.15
   5   8   1   44.92    2.05
  -5   8  -1   46.48    2.09
   5   8   1   44.68    2.22
   5   8   1   44.75    2.19
  -5   8  -1   47.66    2.73
  -5   8  -1   40.30    2.37
  -6  -8  -1   24.57    1.80
  -6  -8  -1   24.12    1.83
  -6  -8  -1   24.76    2.10
   6   8   1   22.35    1.72
  -6   8  -1   24.33    1.62
   6   8   1   25.75    1.64
  -6   8  -1   22.83    1.51
  -6   8  -1   26.38    2.39
   6   8   1   22.41    1.72
  -7  -8  -1   12.81    1.97
  -7  -8  -1   11.55    1.67
  -7  -8  -1   11.84    1.59
   7   8   1   10.90    1.09
  -7   8  -1   10.36    1.23
   7   8   1   11.76    1.66
  -7   8  -1   10.24    1.38
  -8  -8  -1    1.60    1.11
  -8  -8  -1    1.88    0.97
  -8  -8  -1    1.50    1.10
  -8   8  -1    2.62    0.83
   8   8   1    1.56    0.58
  -8   8  -1    0.69    0.69
   8   8   1    2.35    1.12
  -9  -8  -1    3.14    1.35
  -9  -8  -1    1.95    1.28
  -9  -8  -1    2.07    1.10
  -9   8  -1    2.53    0.92
 -10  -8  -1    8.37    1.67
 -10  -8  -1    8.97    1.46
 -10  -8  -1    7.49    1.69
 -10   8  -1    7.24    1.04
 -10   8  -1    7.36    1.18
 -11  -8  -1    6.15    1.76
 -11  -8  -1   14.08    2.24
 -11  -8  -1    7.87    1.86
 -11   8  -1   11.02    2.25
 -11   8  -1    9.01    1.28
 -11   8  -1    8.37    1.26
 -12  -8  -1    4.53    1.90
 -12  -8  -1    6.16    1.91
 -12  -8  -1    8.24    1.70
 -12   8  -1    6.38    1.35
 -12   8  -1    8.77    1.32
 -12   8  -1    4.46    2.07
 -13  -8  -1   46.63    3.94
 -13  -8  -1   50.48    4.34
 -13  -8  -1   43.39    3.61
 -13   8  -1   45.88    4.63
 -13   8  -1   53.21    2.91
 -13   8  -1   44.67    2.90
 -14  -8  -1   35.08    3.45
 -14  -8  -1   34.08    4.50
 -14  -8  -1   33.77    3.82
 -14   8  -1   29.72    2.64
 -14   8  -1   31.13    2.70
 -14   8  -1   31.59    3.98
 -15  -8  -1    9.06    3.11
 -15  -8  -1    6.12    2.22
 -15   8  -1    0.66    3.08
 -16  -9   1   12.52    3.17
 -16  -9   1    3.35    1.96
 -16   9   1    0.33    3.12
 -15  -9   1    6.84    2.48
 -15  -9   1   -0.40    1.69
 -15   9   1    0.11    1.16
 -15   9   1    2.33    1.04
 -15   9   1   -0.85    2.37
 -14  -9   1    1.58    1.61
 -14  -9   1    3.21    1.82
 -14  -9   1    2.43    2.12
 -14   9   1    0.30    2.08
 -14   9   1    2.15    1.09
 -14   9   1    1.60    1.08
 -13  -9   1    6.06    1.83
 -13  -9   1    5.06    1.86
 -13  -9   1    5.42    1.73
 -13   9   1    6.95    1.20
 -13   9   1    6.07    1.22
 -12  -9   1    3.41    1.60
 -12  -9   1    4.41    1.60
 -12  -9   1    3.25    1.45
 -12   9   1    1.88    1.03
 -12   9   1    2.13    1.01
 -11  -9   1  114.43    4.95
 -11  -9   1  117.25    4.90
 -11  -9   1  116.15    5.20
 -11  -9   1  115.71    5.08
 -11   9   1  119.81    4.25
 -11   9   1  115.84    4.19
 -10  -9   1    5.59    1.51
 -10  -9   1    5.47    1.35
 -10   9   1    4.84    0.99
  -9  -9   1   -0.35    1.17
  -9  -9   1    0.61    1.01
   9  -9  -1    1.83    1.48
  -9  -9   1   -0.54    0.92
  -9   9   1    0.24    0.72
  -9   9   1    0.67    0.74
  -8  -9   1    1.20    1.03
   8  -9  -1    0.05    1.35
  -8  -9   1   -0.17    0.77
  -8  -9   1    0.08    0.83
  -8   9   1    0.39    0.61
   8   9  -1    0.91    0.55
  -8   9   1    0.45    0.83
   7  -9  -1   50.48    3.21
  -7  -9   1   49.57    2.35
  -7  -9   1   48.86    2.55
  -7  -9   1   50.46    2.85
  -7   9   1   49.39    2.20
   7   9  -1   52.53    2.80
   7   9  -1   50.25    2.18
  -7   9   1   49.51    2.25
  -6  -9   1   80.72    3.60
  -6  -9   1   81.52    3.36
  -6  -9   1   84.15    3.13
   6  -9  -1   77.66    3.88
   6   9  -1   86.26    3.10
  -6   9   1   77.86    3.06
   6   9  -1   87.12    3.15
   6   9  -1   79.45    3.23
  -6   9   1   83.35    3.84
  -6   9   1   79.23    3.11
  -4   9   1  111.49   16.51
   3  -9  -1  230.78    7.43
  -3  -9   1  250.67    7.82
  -3  -9   1  247.94    7.49
  -3  -9   1  246.09    7.92
   3  -9  -1  225.08    7.97
   3   9  -1  259.81    7.87
  -3   9   1  241.11   18.22
  -3   9   1  230.74    7.90
  -3   9   1  233.80    7.69
  -3   9   1  223.95    7.59
   3   9  -1  244.44    7.47
   3   9  -1  237.78    7.71
   2  -9  -1  263.85    8.97
  -2  -9   1  268.74    8.88
  -2  -9   1  280.76    8.58
   2  -9  -1  267.78    8.61
  -2   9   1  276.42    8.82
   2   9  -1  287.07    8.58
   2   9  -1  278.89    8.82
  -2   9   1  277.24    8.94
   2   9  -1  307.95    9.09
  -2   9   1  263.14    8.72
  -1  -9   1  972.21   28.05
   1  -9  -1  917.19   28.11
  -1  -9   1  930.44   28.10
   1  -9  -1  915.36   27.99
  -1  -9   1  951.15   27.87
   1   9  -1  932.31   28.03
   1   9  -1  986.01   28.14
   1   9  -1  954.48   27.86
  -1   9   1  939.16   28.37
  -1   9   1  935.57   28.01
   0  -9  -1  147.10    5.25
   0  -9  -1  149.36    5.27
   0  -9   1  151.57    5.13
   0  -9   1  153.15    5.12
   0  -9   1  147.49    5.19
   0  -9  -1  135.33   14.90
   0  -9  -1  155.83    5.16
   0   9  -1  147.51    5.18
   0   9   1  163.41   16.77
   0   9   1  155.32    5.21
   0   9  -1  156.71    5.11
   0   9   1  155.21    5.21
   0   9  -1  133.88    6.11
   0   9  -1  180.03   15.21
  -1  -9  -1 1081.26   32.57
   1  -9   1 1062.29   32.50
  -1  -9  -1 1110.73   32.56
   1  -9   1 1062.54   32.57
  -1  -9  -1 1102.24   32.67
   1   9   1 1153.53   32.71
  -1   9  -1 1045.88   32.53
   1   9   1 1168.60   32.60
  -1   9  -1 1117.74   32.61
  -1   9  -1 1096.34   32.67
   1   9   1 1101.23   32.59
  -2  -9  -1   54.50    2.62
   2  -9   1   51.37    2.60
  -2  -9  -1   55.63    2.52
   2  -9   1   53.28    2.27
  -2  -9  -1   54.08    2.76
   2   9   1   57.83    2.50
   2   9   1   62.71    2.45
  -2   9  -1   54.92    2.45
  -2   9  -1   52.80    2.52
  -2   9  -1   53.93    2.46
  -3  -9  -1  164.29    5.70
  -3  -9  -1  162.73    5.52
   3  -9   1  153.38    5.70
  -3  -9  -1  163.86    5.50
   3  -9   1  154.95    5.22
   3  -9   1  155.92    5.33
  -3   9  -1  154.98    5.39
  -3   9  -1  157.41    5.42
  -3   9  -1  159.71    5.67
   3   9   1  165.53    5.46
   3   9   1  164.54    5.48
   3   9   1  162.58    5.58
  -5  -9  -1    1.06    1.17
  -5  -9  -1    0.65    0.76
   5  -9   1    0.58    0.38
  -5  -9  -1    1.32    0.77
   5  -9   1    0.05    0.94
  -5   9  -1    0.43    0.64
   5   9   1    0.55    0.52
   5   9   1    0.06    0.62
  -5   9  -1   -1.64    0.95
  -5   9  -1    0.48    0.66
   5   9   1    0.93    0.75
  -6  -9  -1   35.88    2.57
  -6  -9  -1   33.35    2.17
  -6  -9  -1   35.75    2.19
   6  -9   1   36.95    2.70
   6   9   1   34.90    1.87
  -6   9  -1   33.32    1.90
   6   9   1   38.93    2.47
  -6   9  -1   32.18    1.96
   6   9   1   36.13    2.06
  -6   9  -1   40.42    3.07
  -7  -9  -1  153.98    5.93
  -7  -9  -1  161.78    5.71
  -7  -9  -1  157.23    5.68
   7   9   1  160.86    5.72
  -7   9  -1  149.36    5.35
   7   9   1  156.32    5.25
  -7   9  -1  150.69    5.31
  -8  -9  -1   58.61    3.44
  -8  -9  -1   62.02    3.31
  -8  -9  -1   59.41    3.14
   8   9   1   62.12    2.45
  -8   9  -1   61.12    2.76
  -8   9  -1   60.11    2.69
   8   9   1   58.05    3.14
  -9  -9  -1  111.09    4.81
  -9  -9  -1  106.94    4.90
  -9  -9  -1  112.07    4.63
  -9   9  -1  105.86    4.16
  -9   9  -1  106.55    4.08
 -10  -9  -1    1.32    1.26
 -10  -9  -1   -0.76    1.35
 -10  -9  -1   -0.17    1.37
 -10   9  -1   -0.50    0.84
 -10   9  -1    0.57    0.99
 -11  -9  -1   14.23    2.12
 -11  -9  -1   12.04    2.13
 -11  -9  -1   11.17    1.79
 -11   9  -1   10.07    1.41
 -11   9  -1   13.06    1.96
 -12  -9  -1   -0.85    1.48
 -12  -9  -1    0.65    1.78
 -12  -9  -1    0.28    1.64
 -12   9  -1    1.06    1.16
 -12   9  -1   -0.71    2.06
 -12   9  -1    0.35    1.12
 -13  -9  -1    9.95    2.18
 -13  -9  -1   10.71    2.44
 -13  -9  -1   13.84    2.39
 -13   9  -1   15.75    2.28
 -13   9  -1   14.48    2.36
 -13   9  -1   12.23    2.94
 -14  -9  -1   37.04    4.14
 -14  -9  -1   42.49    4.74
 -14   9  -1   36.09    3.06
 -14   9  -1   32.91    2.66
 -14   9  -1   30.41    4.76
 -15  -9  -1    8.57    3.06
 -15  -9  -1    6.58    2.27
 -15   9  -1    8.28    4.35
 -15   9  -1    5.90    1.80
 -15   9  -1    7.57    1.66
 -15 -10   1    4.60    2.64
 -15 -10   1    4.06    1.89
 -15  10   1    0.33    2.57
 -15  10   1    2.30    1.23
 -15  10   1    1.71    1.27
 -14 -10   1   12.55    2.18
 -14 -10   1    9.89    2.18
 -14 -10   1   14.98    2.56
 -14  10   1   11.64    2.00
 -14  10   1   11.97    1.96
 -13 -10   1    6.20    1.99
 -13 -10   1   10.19    1.93
 -13 -10   1    6.99    2.06
 -13  10   1   10.05    1.37
 -13  10   1    9.71    1.37
 -12 -10   1   12.25    1.86
 -12 -10   1   17.61    2.85
 -12 -10   1   15.11    2.19
 -12  10   1   14.96    1.90
 -12  10   1   13.40    1.80
 -11 -10   1    9.87    1.84
 -11 -10   1   11.70    1.84
 -11 -10   1   16.44    2.29
 -11 -10   1    7.17    1.80
 -11  10   1   11.47    1.65
 -11  10   1   10.68    1.77
 -10 -10   1    6.35    1.62
 -10 -10   1   12.04    2.03
 -10  10   1    6.96    1.15
 -10  10   1    7.06    1.20
  -9 -10   1    3.68    1.42
   9 -10  -1    4.30    1.71
  -9 -10   1    4.54    1.10
  -9 -10   1    4.76    1.28
  -9  10   1    4.24    0.92
  -9  10   1    2.68    0.90
   9  10  -1    4.02    0.62
  -8 -10   1   78.37    3.60
  -8 -10   1   81.86    3.40
   8 -10  -1   77.62    4.30
  -8 -10   1   81.75    3.94
   8  10  -1   83.93    3.06
  -8  10   1   80.48    3.22
  -8  10   1   80.39    3.22
  -7 -10   1   12.68    1.63
  -7 -10   1   14.20    2.07
   7 -10  -1   13.61    2.25
  -7 -10   1   13.60    1.43
  -7  10   1   14.37    1.40
  -7  10   1   13.86    1.55
   7  10  -1   13.14    1.32
  -6 -10   1   40.61    2.38
  -6 -10   1   44.18    2.66
   6 -10  -1   38.24    2.85
  -6 -10   1   43.62    2.08
   6  10  -1   47.08    2.50
  -6  10   1   43.07    2.12
   6  10  -1   43.73    2.00
  -6  10   1   44.70    2.89
  -6  10   1   40.60    2.16
   6  10  -1   42.93    2.10
   5 -10  -1   96.93    3.14
   5 -10  -1   97.67    4.30
  -5 -10   1   97.01    4.61
  -5 -10   1  103.20    3.63
  -5 -10   1  102.73    3.94
  -5  10   1   98.05    3.72
   5  10  -1   99.11    3.72
  -5  10   1   96.51    4.23
  -5  10   1   96.15    3.70
   5  10  -1  105.23    3.54
   5  10  -1  102.54    3.92
  -4 -10   1  132.18    4.58
   4 -10  -1  118.69    4.22
  -4 -10   1  125.78    4.21
   4 -10  -1  116.23    5.24
  -4 -10   1  125.88    4.72
   4 -10  -1  120.16    4.03
  -4  10   1  118.28    4.38
  -4  10   1  121.85    4.61
   4  10  -1  127.13    4.15
   4  10  -1  117.07    4.37
   4  10  -1  119.97    4.53
  -4  10   1  120.18    4.72
  -3 -10   1  168.38    5.49
  -3 -10   1  167.24    5.87
  -3 -10   1  173.19    5.97
   3 -10  -1  160.74    5.46
   3 -10  -1  164.87    5.54
   3 -10  -1  155.29    5.99
  -3  10   1  191.83   19.56
  -3  10   1  159.53    5.66
   3  10  -1  171.99    5.45
  -3  10   1  170.55    5.76
   3  10  -1  172.85    5.87
  -3  10   1  165.06    5.96
   3  10  -1  168.47    5.74
   2 -10  -1  600.34   19.02
   2 -10  -1  604.07   18.65
  -2 -10   1  642.81   18.89
  -2 -10   1  625.06   18.98
  -2 -10   1  643.38   18.64
  -2  10   1  598.00   18.79
  -2  10   1  626.51   19.01
   2  10  -1  606.79   19.39
   2  10  -1  629.99   18.88
   2  10  -1  645.99   18.62
  -2  10   1  623.22   18.88
  -1 -10   1   57.75    2.59
  -1 -10   1   63.51    2.55
  -1 -10   1   60.81    2.76
   1 -10  -1   57.26    2.63
   1 -10  -1   56.88    2.52
   1 -10  -1   61.42    2.88
   1  10  -1   60.13    2.64
  -1  10   1   57.28    2.74
  -1  10   1   59.88    2.76
   1  10  -1   65.46    2.54
  -1  10   1   54.86    2.62
   1  10  -1   62.98    2.83
   0 -10  -1   82.08    3.48
   0 -10   1   80.67   16.53
   0 -10   1   81.73    3.31
   0 -10   1   86.15    3.44
   0 -10   1   86.20    3.60
   0 -10  -1   89.83    3.68
   0 -10  -1   87.16    3.53
   0  10  -1   87.47    3.30
   0  10   1   86.92    3.46
   0  10   1   88.05    3.51
   0  10   1   85.01    3.41
   0  10  -1   90.26    3.52
  -1 -10  -1  386.30   12.19
   1 -10   1  383.41   11.95
  -1 -10  -1  382.78   12.06
   1 -10   1  386.80   12.11
  -1 -10  -1  402.55   12.08
   1 -10   1  400.42   12.06
  -1  10  -1  381.97   12.06
   1  10   1  406.51   12.22
   1  10   1  392.64   12.09
  -1  10  -1  341.05   19.83
  -1  10  -1  390.17   12.11
  -1  10  -1  389.93   12.09
  -2 -10  -1   27.36    1.85
   2 -10   1   22.97    1.93
   2 -10   1   26.70    1.59
  -2 -10  -1   28.16    1.87
  -2 -10  -1   27.21    1.95
  -2  10  -1   26.41    1.76
  -2  10  -1   26.77    1.81
   2  10   1   28.48    1.86
   2  10   1   28.58    1.82
  -2  10  -1   25.93    1.76
  -3 -10  -1  117.74    4.38
  -3 -10  -1  119.42    4.57
   3 -10   1  115.04    4.65
   3 -10   1  121.67    4.13
   3 -10   1  119.77    4.14
   3  10   1  120.70    4.36
  -3  10  -1  115.04    4.32
   3  10   1  119.84    4.62
  -3  10  -1  117.20    4.33
  -3  10  -1  116.73    4.56
   3  10   1  120.66    4.48
  -5 -10  -1   83.76    3.72
   5 -10   1   74.06    3.77
   5 -10   1   76.29    2.70
   5 -10   1   75.13    2.86
  -5 -10  -1   79.82    3.32
   5  10   1   79.55    3.20
  -5  10  -1   79.36    3.78
  -5  10  -1   77.48    3.25
   5  10   1   82.05    3.43
  -5  10  -1   76.30    3.15
   5  10   1   77.99    3.22
  -6 -10  -1    1.80    1.15
  -6 -10  -1    1.68    0.88
   6 -10   1    1.28    1.14
  -6 -10  -1    2.26    1.00
   6  10   1    2.71    0.80
  -6  10  -1    1.28    0.83
  -6  10  -1    1.99    0.74
   6  10   1    1.51    0.77
  -7 -10  -1   10.33    1.64
  -7 -10  -1   12.34    1.81
  -7 -10  -1   15.64    2.30
   7  10   1    8.06    1.24
  -7  10  -1   12.26    1.60
  -7  10  -1   12.08    1.50
  -8 -10  -1   21.42    2.31
  -8 -10  -1   21.17    2.32
  -8 -10  -1   21.22    2.62
   8  10   1   21.01    2.17
  -8  10  -1   17.05    1.75
   8  10   1   18.93    1.50
  -8  10  -1   19.28    1.86
  -9 -10  -1   -1.94    1.34
  -9 -10  -1   -0.83    1.26
  -9 -10  -1   -0.88    1.08
  -9  10  -1    0.28    0.91
  -9  10  -1   -0.31    0.86
 -10 -10  -1   47.15    3.11
 -10 -10  -1   44.40    3.53
 -10 -10  -1   50.98    3.48
 -10  10  -1   41.70    2.56
 -10  10  -1   44.83    2.70
 -11 -10  -1   33.25    3.53
 -11 -10  -1   44.10    3.21
 -11 -10  -1   43.63    3.49
 -11  10  -1   37.59    2.62
 -12 -10  -1    5.21    2.04
 -12 -10  -1    0.68    1.78
 -12 -10  -1    1.40    1.59
 -12  10  -1    3.78    2.33
 -12  10  -1    2.00    1.27
 -12  10  -1    2.80    1.34
 -13 -10  -1   19.22    2.65
 -13 -10  -1   15.46    2.36
 -13  10  -1   13.82    3.08
 -13  10  -1   14.72    2.43
 -13  10  -1   14.42    1.89
 -14 -10  -1   28.84    4.94
 -14 -10  -1   29.75    4.64
 -14  10  -1   28.09    2.64
 -14  10  -1   26.12    2.95
 -14  10  -1   21.92    3.29
 -15 -10  -1   12.84    2.69
 -15 -10  -1   19.12    3.51
 -15  10  -1    8.75    2.89
 -15  10  -1   11.58    1.86
 -15  10  -1   12.19    2.04
 -15 -11   1   -1.86    2.59
 -15 -11   1   -1.48    1.97
 -15  11   1   -1.27    1.36
 -14 -11   1   64.71    4.74
 -14 -11   1   60.16    4.46
 -14  11   1   53.81    3.14
 -14  11   1   60.88    3.18
 -13 -11   1    5.88    1.90
 -13 -11   1    4.57    2.03
 -13 -11   1    7.65    2.19
 -13  11   1    8.31    1.38
 -13  11   1    7.98    1.46
 -12 -11   1   13.48    2.01
 -12 -11   1   17.19    2.93
 -12 -11   1   17.38    2.96
 -12  11   1   14.95    1.95
 -12  11   1   14.92    2.04
 -11 -11   1   13.66    1.89
 -11 -11   1   20.95    2.70
 -11 -11   1   13.37    2.08
 -11  11   1   13.26    1.91
 -11  11   1   11.82    1.87
 -10 -11   1   66.81    3.62
 -10 -11   1   68.15    3.94
 -10  11   1   68.28    3.00
 -10  11   1   65.69    3.04
  -9 -11   1    8.75    1.49
  -9 -11   1   15.06    2.50
   9 -11  -1   11.44    2.19
   9  11  -1   11.01    1.30
  -9  11   1   13.43    1.67
  -9  11   1   16.13    1.74
  -8 -11   1   53.87    2.69
  -8 -11   1   55.24    3.08
  -8 -11   1   52.39    3.31
   8 -11  -1   53.50    3.61
  -8  11   1   53.22    2.65
  -8  11   1   50.87    2.59
   8  11  -1   59.26    2.63
  -7 -11   1   69.40    2.96
  -7 -11   1   66.74    3.59
  -7 -11   1   70.70    3.35
   7 -11  -1   67.95    3.88
   7  11  -1   72.86    3.23
   7  11  -1   67.32    2.95
  -7  11   1   67.63    2.97
  -7  11   1   72.48    3.13
  -6 -11   1    1.16    0.87
  -6 -11   1    0.97    1.07
  -6 -11   1    1.13    0.75
   6 -11  -1   -0.11    1.14
   6  11  -1    0.00    0.59
  -6  11   1    0.77    0.70
  -6  11   1    0.26    0.88
  -5 -11   1    2.22    1.01
  -5 -11   1    1.60    0.74
   5 -11  -1    1.94    1.24
   5 -11  -1    1.98    0.51
  -5 -11   1    2.26    1.11
  -5  11   1    1.13    0.81
  -5  11   1    2.71    1.27
   5  11  -1    4.44    0.96
  -5  11   1    1.27    0.74
   5  11  -1    2.63    0.60
   5  11  -1   16.82   26.49
   4 -11  -1   57.18   22.31
   3 -11  -1  174.33    5.93
   3 -11  -1  182.06    5.99
  -3 -11   1  181.87    5.96
  -3 -11   1  187.08    6.48
  -3 -11   1  189.57    6.30
   3 -11  -1  172.74    6.48
   3  11  -1  182.46    6.35
  -3  11   1  184.36    6.24
  -3  11   1  173.86    6.14
  -3  11   1  178.52    6.44
   3  11  -1  187.01    5.92
   3  11  -1  179.87    6.21
   2 -11  -1  162.98    5.74
  -2 -11   1  177.82    5.77
  -2 -11   1  162.93    6.05
  -2 -11   1  173.69    5.98
   2 -11  -1  177.86    6.23
  -2  11   1  173.38    6.20
  -2  11   1  172.49    6.10
   2  11  -1  179.51    6.12
  -2  11   1  162.28    5.90
   2  11  -1  177.96    5.71
   1 -11  -1  235.68    7.73
  -1 -11   1  230.75    7.57
   1 -11  -1  230.08    7.62
  -1 -11   1  235.92    7.86
   1 -11  -1  226.08    7.86
  -1 -11   1  236.32    7.73
   1  11  -1  225.41    7.72
  -1  11   1  222.18    7.70
  -1  11   1  232.28    7.82
   1  11  -1  244.67    7.58
  -1  11   1  238.09    7.84
   1  11  -1  248.87    7.90
   1  11  -1  244.88   20.27
   0 -11   1  112.91    4.15
   0 -11  -1  108.03    4.29
   0 -11  -1  105.79    4.28
   0 -11  -1  117.64    4.18
   0 -11   1  105.75    4.21
   0 -11   1  110.26    4.15
   0  11  -1  113.29    4.35
   0  11   1  115.67    4.26
   0  11   1  114.31    4.22
   0  11   1  112.85    4.37
   0  11  -1  112.51    4.24
  -1 -11  -1 1355.75   38.05
   1 -11   1 1265.34   37.89
  -1 -11  -1 1303.10   38.16
   1 -11   1 1232.42   38.00
   1 -11   1 1227.67   37.94
  -1 -11  -1 1250.74   37.99
  -1  11  -1 1297.59   38.06
   1  11   1 1352.14   38.03
  -1  11  -1 1220.34   37.98
   1  11   1 1327.80   38.17
   1  11   1 1298.51   38.05
  -1  11  -1 1258.64   37.95
  -2 -11  -1  228.48    7.52
  -2 -11  -1  237.61    7.58
   2 -11   1  190.00   23.03
   2 -11   1  220.11    7.35
   2 -11   1  219.94    7.67
  -2 -11  -1  233.85    7.72
  -2  11  -1  217.83    7.49
   2  11   1  239.83    7.71
  -2  11  -1  227.81    7.58
   2  11   1  228.60    7.54
  -2  11  -1  217.37    8.67
   2  11   1  238.14    7.47
   3 -11   1    0.70    0.72
  -3 -11  -1   -0.13    0.77
  -3 -11  -1    1.20    0.86
  -3 -11  -1    0.82    0.79
   3 -11   1    0.36    0.55
   3 -11   1   -0.10    1.00
   3  11   1    1.38    0.63
  -3  11  -1    1.36    0.69
   3  11   1    0.32    0.60
   3  11   1   -0.32    0.78
  -3  11  -1    0.62    0.75
  -3  11  -1    1.65    0.84
  -4 -11  -1   64.10    3.68
   4 -11   1   56.68    2.73
  -4 -11  -1   64.77    3.10
   4 -11   1   58.69    2.51
   4 -11   1   62.15    3.28
  -4 -11  -1   67.62    2.98
   4  11   1   65.29    2.80
   4  11   1   63.65    2.75
  -4  11  -1   62.88    3.22
  -4  11  -1   59.44    2.81
   4  11   1   65.51    3.07
  -4  11  -1   59.82    2.88
  -5 -11  -1    4.41    1.25
  -5 -11  -1    6.28    1.16
  -5 -11  -1    5.56    1.12
   5 -11   1    6.13    1.49
   5 -11   1    4.79    0.72
   5 -11   1    5.59    0.69
  -5  11  -1    4.96    1.06
   5  11   1    5.65    1.17
  -5  11  -1    5.34    1.51
   5  11   1    4.31    0.89
  -5  11  -1    5.02    0.91
  -6 -11  -1    1.20    0.86
  -6 -11  -1    1.31    1.22
   6 -11   1   -0.30    1.25
  -6 -11  -1    0.54    0.94
  -6  11  -1   -0.21    0.66
  -6  11  -1    0.20    0.81
   6  11   1   -0.37    0.81
   6  11   1   -0.07    0.71
  -7 -11  -1  172.34    6.29
   7 -11   1  169.34    6.80
  -7 -11  -1  177.96    6.61
  -7  11  -1  164.75    5.95
   7  11   1  158.17    6.31
  -7  11  -1  168.25    5.92
   7  11   1  169.35    6.08
  -8 -11  -1  114.79    4.89
  -8 -11  -1  118.85    5.27
  -8 -11  -1  109.05    4.87
  -8  11  -1  115.63    4.43
   8  11   1  123.22    4.75
  -8  11  -1  113.15    4.49
  -9 -11  -1    4.10    1.53
  -9 -11  -1    2.74    1.62
  -9 -11  -1    2.97    1.32
   9  11   1    1.48    0.87
  -9  11  -1    3.22    1.09
  -9  11  -1    2.31    1.07
   9  11   1    5.60    1.34
 -10 -11  -1    1.26    1.64
 -10 -11  -1   -0.05    1.36
 -10 -11  -1    1.00    1.55
 -10  11  -1    0.32    1.03
 -10  11  -1    2.25    1.24
 -11 -11  -1    6.85    1.77
 -11 -11  -1    4.04    1.86
 -11 -11  -1    3.29    1.84
 -11  11  -1    4.88    1.35
 -11  11  -1    4.57    2.04
 -12 -11  -1   19.09    2.64
 -12 -11  -1   21.27    3.54
 -12 -11  -1   16.45    2.33
 -12  11  -1   17.00    2.56
 -12  11  -1   17.14    2.39
 -13 -11  -1   25.17    4.14
 -13 -11  -1   24.87    3.74
 -13  11  -1   27.46    2.91
 -13  11  -1   19.33    2.58
 -13  11  -1   24.72    3.60
 -14 -11  -1    6.08    2.85
 -14 -11  -1    4.11    2.68
 -14  11  -1    3.45    2.51
 -14  11  -1    7.06    1.59
 -14  11  -1    5.47    1.78
 -15 -11  -1    3.52    2.26
 -15 -11  -1    1.14    3.27
 -15  11  -1    2.26    1.52
 -15  11  -1   -3.84    2.74
 -15  11  -1    1.27    1.76
 -15 -12   1    9.36    3.01
 -15 -12   1   13.52    2.68
 -15  12   1   11.95    3.36
 -15  12   1   14.88    1.81
 -15  12   1   12.15    1.77
 -14 -12   1    0.07    2.29
 -14 -12   1    0.99    2.27
 -14  12   1    2.48    1.38
 -14  12   1   -0.40    1.34
 -13 -12   1   27.57    3.70
 -13 -12   1   29.80    3.50
 -13 -12   1   32.22    3.69
 -13  12   1   25.35    2.55
 -13  12   1   32.03    2.63
 -12 -12   1   16.60    2.45
 -12 -12   1   17.06    2.30
 -12 -12   1   19.26    3.06
 -12  12   1   21.71    2.25
 -12  12   1   21.30    2.27
 -11 -12   1  175.47    6.71
 -11 -12   1  181.15    7.01
 -11 -12   1  177.31    7.22
 -11  12   1  178.79    6.30
 -11  12   1  170.73    6.26
 -10 -12   1   12.64    2.03
  10 -12  -1   11.48    2.28
 -10 -12   1   11.54    1.71
 -10  12   1   11.54    1.48
 -10  12   1   10.59    1.35
   9 -12  -1  150.19    6.77
  -9 -12   1  148.02    6.27
  -9 -12   1  163.52    5.65
  -9 -12   1  151.33    6.04
   9  12  -1  154.86    5.23
  -9  12   1  154.36    5.55
  -9  12   1  149.65    5.52
  -8 -12   1   22.98    2.39
  -8 -12   1   16.98    2.61
   8 -12  -1   19.73    2.84
  -8 -12   1   19.33    1.89
   8  12  -1   24.05    1.74
  -8  12   1   16.11    1.94
   8  12  -1   21.12    1.67
  -8  12   1   18.09    1.86
  -7 -12   1  173.14    6.22
  -7 -12   1  166.28    6.44
   7 -12  -1  160.28    6.67
  -7 -12   1  166.31    5.75
   7  12  -1  179.81    5.73
  -7  12   1  157.73    5.80
  -7  12   1  164.02    5.85
   7  12  -1  155.65    6.84
   6 -12  -1    5.82    1.60
  -6 -12   1    7.14    1.51
  -6 -12   1    6.91    1.07
  -6  12   1    7.86    1.32
   6  12  -1    8.23    1.35
  -6  12   1    7.16    1.13
   6  12  -1    7.06    1.07
  -5 -12   1  120.17    4.54
   5 -12  -1  111.42    3.80
   5 -12  -1  102.70    4.82
  -5 -12   1  115.59    4.76
  -5 -12   1  117.26    4.11
   5 -12  -1  106.71    3.78
   5  12  -1  116.69    4.52
   5  12  -1  117.99    4.02
  -5  12   1  106.14    4.30
  -5  12   1  110.47    4.32
   2 -12  -1   28.69    2.24
  -2 -12   1   31.14    2.01
   2 -12  -1   28.06    1.88
  -2 -12   1   31.18    1.95
  -2  12   1   29.17    2.12
  -2  12   1   31.62    2.24
  -2  12   1   28.18    2.00
   2  12  -1   31.63    1.97
   2  12  -1   32.13    2.20
   2  12  -1   32.47    1.76
   1  12  -1   62.98   19.83
   0 -12   1  240.53    8.06
   0 -12  -1  243.88    8.21
   0 -12  -1  237.95    8.18
   0 -12   1  238.20    8.03
   0 -12   1  243.70    8.16
   0 -12  -1  249.70    8.10
   0  12   1  250.03    8.28
   0  12  -1  240.66    8.14
   0  12  -1  253.58    8.05
   0  12  -1  253.49    8.27
   0  12   1  244.96    8.12
   0  12   1  243.80    8.16
   1 -12   1  303.83   10.09
  -1 -12  -1  313.18   10.27
  -1 -12  -1  329.48   10.43
   1 -12   1  330.23   10.25
  -1 -12  -1  323.86   10.32
   1 -12   1  310.68   10.27
   1  12   1  322.86   10.30
  -1  12  -1  311.27   10.18
   1  12   1  325.49   10.24
  -1  12  -1  310.86   10.25
  -2 -12  -1  246.22    8.54
  -2 -12  -1  261.60    8.42
  -2 -12  -1  258.50    8.38
   2 -12   1  249.47    8.23
   2 -12   1  242.43    8.49
  -2  12  -1  247.59    8.39
   2  12   1  260.97    8.55
  -2  12  -1  250.87    8.40
  -2  12  -1  243.89    8.35
   2  12   1  257.92    8.41
   2  12   1  261.09    8.30
  -3 -12  -1   19.60    1.86
   3 -12   1   19.33    1.47
   3 -12   1   16.18    2.30
   3 -12   1   17.84    1.64
  -3 -12  -1   17.40    1.93
  -3 -12  -1   21.04    1.85
   3  12   1   19.43    1.64
  -3  12  -1   19.36    1.93
  -3  12  -1   20.14    2.23
   3  12   1   20.48    1.57
   3  12   1   21.59    2.05
  -3  12  -1   20.96    1.75
  -4 -12  -1    9.49    1.35
   4 -12   1    8.88    1.58
  -4 -12  -1   12.60    2.06
  -4 -12  -1   11.61    1.73
   4 -12   1    8.52    1.30
   4 -12   1    9.91    1.19
   4  12   1    8.98    1.37
   4  12   1   11.03    1.30
  -4  12  -1    8.75    1.29
  -4  12  -1    8.07    1.21
   4  12   1   10.63    1.31
  -5 -12  -1   43.12    3.02
   5 -12   1   47.29    1.96
  -5 -12  -1   47.11    2.67
  -5 -12  -1   43.25    2.93
   5 -12   1   45.83    3.10
  -5  12  -1   40.30    2.41
   5  12   1   45.29    2.33
  -5  12  -1   44.71    2.57
  -6 -12  -1    0.99    0.89
   6 -12   1   -0.20    0.39
  -6 -12  -1    0.84    1.12
   6 -12   1   -1.68    1.19
  -6 -12  -1   -1.09    1.05
  -6  12  -1    0.03    0.87
   6  12   1    0.23    0.89
  -6  12  -1    0.67    0.92
   6  12   1   -0.98    0.68
  -7 -12  -1   20.63    2.68
  -7 -12  -1   20.81    2.46
   7 -12   1   29.69    3.06
  -7 -12  -1   20.50    2.68
  -7  12  -1   22.43    2.02
   7  12   1   24.36    1.78
  -7  12  -1   23.10    2.15
   7  12   1   19.37    2.03
  -8 -12  -1   19.92    2.44
  -8 -12  -1   16.32    2.02
  -8 -12  -1   17.10    2.84
  -8  12  -1   18.53    2.05
  -8  12  -1   19.59    1.96
   8  12   1   16.05    1.64
   8  12   1   17.49    2.14
  -9 -12  -1  141.42    6.21
  -9 -12  -1  141.90    5.82
  -9 -12  -1  147.43    5.87
   9  12   1  146.27    5.01
  -9  12  -1  136.77    5.37
  -9  12  -1  132.33    5.31
 -10 -12  -1    2.88    1.77
 -10 -12  -1    1.58    1.44
 -10 -12  -1   -0.34    1.58
 -10  12  -1    2.58    1.15
 -10  12  -1    0.13    1.18
 -11 -12  -1   29.56    3.30
 -11 -12  -1   23.17    3.38
 -11 -12  -1   22.71    3.37
 -11  12  -1   25.15    2.30
 -11  12  -1   20.61    2.51
 -12 -12  -1    8.59    2.22
 -12 -12  -1    7.39    2.16
 -12 -12  -1    7.52    2.21
 -12  12  -1    8.79    1.62
 -12  12  -1    7.78    1.66
 -13 -12  -1   54.99    4.58
 -13 -12  -1   56.42    4.87
 -13  12  -1   55.60    3.48
 -13  12  -1   51.44    3.62
 -13  12  -1   61.82    5.20
 -14 -12  -1   45.26    4.57
 -14 -12  -1   34.89    4.97
 -14  12  -1   38.33    3.55
 -15 -12  -1   12.88    2.88
 -15 -12  -1   12.52    3.62
 -15  12  -1   16.84    2.88
 -15  12  -1    7.71    3.19
 -15  12  -1   12.86    2.27
 -15 -13   1    0.11    2.25
 -15 -13   1    4.82    3.11
 -15  13   1    1.39    1.65
 -15  13   1    4.35    1.62
 -14 -13   1    6.17    3.17
 -14 -13   1    7.03    2.47
 -14  13   1    6.58    1.62
 -14  13   1    7.87    1.73
 -13 -13   1    5.59    2.07
 -13 -13   1    5.62    2.13
 -13  13   1    3.99    1.54
 -13  13   1    5.20    1.50
 -12 -13   1   39.31    3.71
 -12 -13   1   37.00    3.90
 -12 -13   1   36.62    3.50
 -12  13   1   39.15    2.85
 -12  13   1   38.14    2.93
 -11 -13   1   21.67    3.06
 -11 -13   1   16.60    2.06
 -11 -13   1   22.17    3.25
 -11  13   1   20.28    2.27
 -11  13   1   17.49    2.65
 -10 -13   1    1.50    1.49
 -10 -13   1    0.57    1.56
  10 -13  -1    3.68    1.85
 -10  13   1    1.46    1.10
 -10  13   1   -0.91    1.08
  -9 -13   1   10.72    1.97
  -9 -13   1   14.27    2.38
   9 -13  -1   14.14    2.51
  -9 -13   1   13.74    1.96
  -9  13   1   16.93    2.06
   9  13  -1   13.54    1.63
  -9  13   1   13.72    2.00
  -8 -13   1    1.11    1.43
  -8 -13   1    2.55    1.09
   8 -13  -1    1.16    1.55
  -8 -13   1    2.27    1.29
   8  13  -1    0.38    0.91
  -8  13   1    1.09    0.97
   8  13  -1    2.55    0.89
  -8  13   1   -0.09    1.00
  -7 -13   1    1.75    1.06
   7 -13  -1    0.74    1.48
  -7 -13   1    3.17    1.43
   7  13  -1    2.58    0.87
  -7  13   1    1.32    1.06
   7  13  -1    1.99    0.80
  -7  13   1    2.28    1.03
   6 -13  -1    0.62    1.36
   6 -13  -1    0.41    0.41
  -6 -13   1    0.25    1.30
  -6 -13   1    0.30    1.00
  -6 -13   1    1.48    0.88
   6  13  -1    0.75    0.72
   6  13  -1    0.84    0.77
  -6  13   1    1.58    1.16
  -6  13   1   -0.07    0.95
   5 -13  -1    2.33    0.64
  -5 -13   1    2.50    0.88
  -5 -13   1    1.68    1.23
   5 -13  -1    3.12    1.47
  -5 -13   1    1.01    1.24
   5  13  -1    2.14    0.73
  -5  13   1    1.45    1.13
  -5  13   1    2.97    1.02
  -4 -13   1   55.30    2.54
  -4 -13   1   60.08    3.01
   4 -13  -1   49.58    3.29
   4 -13  -1   51.05    2.47
   4 -13  -1   56.79    2.45
   4  13  -1   57.06    2.96
  -4  13   1   51.75    2.87
   4  13  -1   57.27    2.63
   4  13  -1   55.59    2.73
  -4  13   1   49.50    3.11
  -4  13   1   56.84    2.86
   3 -13  -1  362.76   12.30
   3 -13  -1  372.84   11.78
  -3 -13   1  398.08   12.13
  -3 -13   1  379.15   12.22
  -3 -13   1  378.91   11.74
   3 -13  -1  350.89   11.69
  -3  13   1  375.14   12.04
  -3  13   1  372.10   12.23
   3  13  -1  374.56   12.01
   3  13  -1  399.31   12.24
  -3  13   1  373.13   12.00
  -2 -13   1   93.95    4.10
   2 -13  -1   94.27    3.81
   2 -13  -1   89.80    4.72
  -2 -13   1   97.99    3.82
   2 -13  -1   85.24    3.79
   2  13  -1  102.76    4.19
   2  13  -1  101.25    4.01
  -2  13   1  100.92    4.08
   2  13  -1  104.37    3.79
  -2  13   1   95.43    4.11
  -2  13   1  101.32    4.01
  -1 -13   1   86.50    3.70
   1 -13  -1   89.29    3.69
   1 -13  -1   90.51    3.64
  -1 -13   1   89.99    3.61
   1 -13  -1   86.10    3.89
  -1 -13   1   86.25    3.77
   1  13  -1   88.31    3.86
  -1  13   1   86.46    3.74
  -1  13   1   83.63    3.73
   1  13  -1   89.44    3.48
  -1  13   1   85.29    3.72
   0 -13  -1  327.01   10.55
   0 -13  -1  321.63   10.40
   0 -13  -1  313.34   10.49
   0 -13   1  315.83   10.38
   0 -13   1  322.58   10.38
   0 -13   1  325.31   10.49
   0  13   1  334.59   10.63
   0  13   1  332.12   10.48
   0  13  -1  266.27   25.61
   0  13  -1  331.62   10.35
   0  13  -1  326.49   10.50
   0  13   1  330.94   10.53
   0  13  -1  337.05   10.61
  -1 -13  -1  394.41   13.10
   1 -13   1  401.35   12.90
  -1 -13  -1  404.38   13.00
   1 -13   1  401.08   12.94
   1 -13   1  402.94   13.02
  -1 -13  -1  421.58   13.01
   1  13   1  433.70   13.22
   1  13   1  419.78   12.98
  -1  13  -1  412.21   12.98
  -1  13  -1  418.42   13.09
   1  13   1  412.53   13.04
  -1  13  -1  404.78   13.02
  -2 -13  -1  170.65    6.51
  -2 -13  -1  176.04    6.09
  -2 -13  -1  173.06    6.28
   2 -13   1  170.61    5.95
   2 -13   1  155.65    5.85
   2  13   1  175.06    6.26
   2  13   1  177.17    5.99
  -2  13  -1  163.19    6.13
  -2  13  -1  171.31    6.12
  -2  13  -1  164.55    6.07
   2  13   1  170.25    6.08
   3 -13   1   15.82    1.46
  -3 -13  -1   16.91    1.87
   3 -13   1   19.68    1.75
  -3 -13  -1   12.49    1.88
  -3 -13  -1   15.99    1.87
   3 -13   1   12.57    2.13
  -3  13  -1   13.72    1.89
  -3  13  -1   15.77    1.73
  -3  13  -1   16.07    1.90
   3  13   1   17.14    2.03
   3  13   1   14.44    1.56
   3  13   1   15.42    1.51
  -4 -13  -1  153.54    5.67
  -4 -13  -1  153.89    6.68
   4 -13   1  157.65    5.33
  -4 -13  -1  154.92    5.83
   4 -13   1  152.76    6.09
  -4  13  -1  147.22    6.21
  -4  13  -1  150.74    5.71
   4  13   1  156.16    5.67
   4  13   1  153.15    5.51
   4  13   1  165.87    6.00
  -4  13  -1  160.16    5.70
  -5 -13  -1    0.79    1.00
  -5 -13  -1    0.37    0.96
   5 -13   1    1.20    1.40
  -5 -13  -1    1.43    1.17
  -5  13  -1    0.71    1.00
   5  13   1    0.59    0.69
   5  13   1    0.25    0.85
  -5  13  -1   -0.35    0.80
  -6 -13  -1  146.43    5.90
  -6 -13  -1  134.72    5.83
   6 -13   1  139.19    4.47
  -6 -13  -1  144.25    5.72
   6 -13   1  138.43    6.01
   6  13   1  134.01    5.16
  -6  13  -1  145.81    5.33
   6  13   1  139.06    5.20
  -6  13  -1  136.39    5.29
  -7 -13  -1    9.55    1.68
   7 -13   1   12.28    2.20
  -7 -13  -1   11.33    1.81
  -7 -13  -1   10.76    1.67
   7  13   1    9.36    1.49
  -7  13  -1    9.54    1.40
  -7  13  -1   13.92    1.91
   7  13   1    9.41    1.44
  -8 -13  -1    6.72    1.63
  -8 -13  -1    6.98    1.76
  -8 -13  -1    4.71    1.59
   8  13   1    7.62    1.15
  -8  13  -1    8.46    1.37
  -8  13  -1    7.04    1.35
  -9 -13  -1   32.75    3.40
  -9 -13  -1   33.81    3.06
  -9 -13  -1   23.70    3.01
   9  13   1   31.50    2.11
  -9  13  -1   30.14    2.46
  -9  13  -1   30.75    2.57
 -10 -13  -1   14.56    2.19
 -10 -13  -1   13.24    2.01
 -10 -13  -1   13.33    2.24
 -10  13  -1   13.10    1.80
 -10  13  -1   11.60    1.62
 -11 -13  -1   -1.51    1.72
 -11 -13  -1    0.38    1.73
 -11 -13  -1   -1.90    1.58
 -11  13  -1    0.34    1.37
 -11  13  -1   -1.12    1.08
 -12 -13  -1   16.23    2.63
 -12 -13  -1   17.96    2.70
 -12  13  -1   20.42    2.89
 -12  13  -1   15.90    2.09
 -13 -13  -1    7.12    2.59
 -13 -13  -1   10.24    2.42
 -13  13  -1    7.94    1.90
 -13  13  -1   10.10    1.82
 -14 -13  -1    3.45    2.88
 -14 -13  -1    5.66    2.32
 -14  13  -1   -0.09    2.80
 -14  13  -1    3.73    1.88
 -14  13  -1    2.00    1.68
 -15 -14   1   19.88    3.13
 -15  14   1   20.88    3.10
 -15  14   1   24.96    3.02
 -14 -14   1   -1.52    2.22
 -14 -14   1    2.27    2.21
 -14  14   1    0.79    1.65
 -13 -14   1    2.76    2.17
 -13 -14   1    3.59    2.03
 -13  14   1    1.45    1.56
 -13  14   1    2.58    1.54
 -12 -14   1   24.76    3.88
 -12 -14   1   20.90    3.19
 -12 -14   1   28.92    3.74
 -12  14   1   22.86    2.66
 -12  14   1   22.57    2.70
 -11 -14   1    4.60    1.94
 -11 -14   1    2.14    1.64
 -11 -14   1    3.29    1.81
 -11  14   1    1.80    1.33
  10 -14  -1   77.03    5.01
 -10 -14   1   73.62    4.30
 -10 -14   1   76.77    4.54
 -10  14   1   68.73    3.65
 -10  14   1   75.77    3.70
  10  14  -1   76.71    3.22
   9 -14  -1   19.35    2.94
  -9 -14   1   24.39    2.25
  -9 -14   1   22.37    3.08
  -9 -14   1   20.03    2.83
   9  14  -1   15.00    2.00
  -9  14   1   18.87    2.26
  -9  14   1   22.09    2.33
   9  14  -1   19.26    1.95
  -8 -14   1    4.07    1.26
  -8 -14   1    6.27    1.77
   8 -14  -1    2.91    1.70
   8  14  -1    2.85    1.03
  -8  14   1    4.02    1.25
  -8  14   1    4.31    1.25
   8  14  -1    6.45    1.02
  -7 -14   1    9.47    1.76
  -7 -14   1    7.14    1.23
   7 -14  -1    9.35    2.13
  -7 -14   1    6.76    1.82
  -7  14   1    7.17    1.33
  -7  14   1   10.40    1.49
   7  14  -1    8.68    1.15
   7  14  -1    9.93    1.53
  -6 -14   1    3.16    1.53
  -6 -14   1    5.38    2.49
  -6 -14   1    4.92    1.10
   6 -14  -1    5.79    1.88
  -6  14   1    3.48    1.10
   6  14  -1    6.18    0.97
  -6  14   1    5.80    1.23
   6  14  -1    2.65    1.06
  -5 -14   1  219.87    7.81
   5 -14  -1  196.10    7.86
  -5 -14   1  201.64    6.95
   5 -14  -1  207.74    6.76
  -5 -14   1  219.19    7.56
  -5  14   1  203.56    7.31
   5  14  -1  220.04    6.95
  -5  14   1  209.89    7.36
   5  14  -1  207.17    7.25
   3 -14  -1    9.94    1.44
   3 -14  -1   15.81    1.68
   3 -14  -1   13.53    2.21
  -3 -14   1   12.39    1.58
  -3 -14   1   12.09    1.87
  -3  14   1    8.49    2.06
   3  14  -1   14.81    2.21
   3  14  -1   14.88    1.39
  -3  14   1   13.11    1.99
   3  14  -1   13.39    1.61
  -3  14   1   13.79    1.74
   2 -14  -1  115.99    4.63
   2 -14  -1  126.08    5.14
  -2 -14   1  122.42    4.97
  -2 -14   1  128.15    4.87
  -2 -14   1  126.28    4.66
   2 -14  -1  120.29    4.67
  -2  14   1  116.72    5.39
  -2  14   1  120.77    4.95
   2  14  -1  130.46    4.56
  -2  14   1  122.36    5.02
   2  14  -1  126.54    5.02
   2  14  -1  126.01    4.84
   0 -14  -1  163.70    6.09
   0 -14   1  164.64    6.06
   0 -14  -1  161.32    6.75
   0 -14  -1  166.44    6.18
   0 -14   1  173.14    6.18
   0 -14   1  173.03    6.18
   0  14   1  173.60    6.18
   0  14  -1  178.50    6.37
   0  14   1  168.10    6.16
   0  14  -1  165.95    6.14
   0  14   1  180.39    6.41
   0  14  -1  169.17    6.01
  -1 -14  -1   46.45    2.83
   1 -14   1   44.29    2.54
  -1 -14  -1   45.67    2.66
  -1 -14  -1   43.00    2.60
   1 -14   1   42.38    2.64
   1 -14   1   46.79    2.76
  -1  14  -1   45.86    2.79
   1  14   1   44.44    2.81
  -1  14  -1   45.69    2.59
  -1  14  -1   48.20    2.61
   1  14   1   43.98    2.56
   1  14   1   45.19    2.56
  -2 -14  -1  100.50    4.14
   2 -14   1   92.14    3.90
  -2 -14  -1   94.76    4.31
   2 -14   1   96.96    4.36
   2 -14   1   98.76    4.01
  -2 -14  -1  103.34    4.21
  -2  14  -1   97.67    4.32
  -2  14  -1   89.02    4.59
   2  14   1  101.81    4.04
   2  14   1  101.54    4.12
   2  14   1  102.72    4.31
  -2  14  -1   95.46    4.14
  -3 -14  -1   -0.30    0.98
  -3 -14  -1    1.62    0.94
   3 -14   1    1.17    1.18
  -3 -14  -1    0.51    1.52
   3 -14   1    0.16    0.66
   3  14   1    0.28    0.74
  -3  14  -1    1.18    1.11
   3  14   1    1.88    1.14
   3  14   1    1.69    0.79
  -3  14  -1    0.16    0.92
  -3  14  -1    0.62    1.13
   4 -14   1  129.12    4.65
   4 -14   1  122.38    5.45
  -4 -14  -1  130.45    5.03
  -4 -14  -1  128.34    5.40
  -4 -14  -1  132.95    5.22
  -4  14  -1  122.87    5.00
   4  14   1  135.96    5.05
   4  14   1  123.53    4.82
   4  14   1  138.82    5.77
  -4  14  -1  125.99    5.09
  -5 -14  -1  152.42    5.83
  -5 -14  -1  143.55    6.01
   5 -14   1  138.78    6.04
  -5 -14  -1  150.23    6.01
  -5  14  -1  138.39    5.54
  -5  14  -1  146.78    5.57
   5  14   1  152.99    5.52
   5  14   1  143.41    5.36
  -6 -14  -1   24.00    2.75
   6 -14   1   17.05    1.22
   6 -14   1   19.08    2.77
  -6 -14  -1   16.31    2.76
  -6 -14  -1   18.23    2.51
  -6  14  -1   19.23    2.12
   6  14   1   15.13    1.90
  -6  14  -1   19.53    2.17
  -7 -14  -1   38.22    3.26
  -7 -14  -1   43.34    3.50
   7 -14   1   43.04    3.71
  -7 -14  -1   42.43    3.10
  -7  14  -1   40.21    2.84
  -7  14  -1   42.25    2.81
   7  14   1   42.44    2.56
   7  14   1   43.76    2.64
  -8 -14  -1   22.50    3.18
  -8 -14  -1   17.69    2.69
   8 -14   1   21.53    3.21
  -8 -14  -1   22.35    2.84
   8  14   1   16.64    2.28
   8  14   1   20.26    1.93
  -8  14  -1   20.62    2.28
  -8  14  -1   22.83    2.34
  -9 -14  -1   13.55    2.23
  -9 -14  -1   11.91    2.21
  -9 -14  -1   19.73    2.80
  -9  14  -1   12.89    1.72
   9  14   1   12.41    1.89
  -9  14  -1   12.36    1.74
 -10 -14  -1    4.43    1.84
 -10 -14  -1    6.52    1.95
 -10 -14  -1    5.09    1.92
 -10  14  -1    5.62    1.59
 -10  14  -1    7.77    1.54
  10  14   1    3.11    1.20
 -11 -14  -1   19.31    3.29
 -11 -14  -1   15.22    2.45
 -11 -14  -1   23.54    3.67
 -11  14  -1   20.58    2.77
 -11  14  -1   20.61    2.60
 -12 -14  -1   -1.49    1.95
 -12 -14  -1    2.76    2.07
 -12  14  -1   -0.26    1.59
 -12  14  -1    0.19    1.49
 -13 -14  -1   15.81    2.97
 -13 -14  -1   19.45    3.04
 -13  14  -1   17.01    2.32
 -13  14  -1   19.58    2.98
 -14 -14  -1    2.49    2.34
 -14 -14  -1   -0.49    2.65
 -14  14  -1   -0.01    1.58
 -14  14  -1    1.05    2.84
 -14  14  -1    0.24    1.95
 -14 -15   1    0.23    2.29
 -14 -15   1   -0.39    2.52
 -14  15   1    4.24    1.83
 -14  15   1    4.95    1.74
 -13 -15   1   -1.32    2.19
 -13  15   1   -1.28    1.63
 -13  15   1    1.52    1.53
 -12 -15   1    8.54    2.38
 -12 -15   1    5.62    2.16
 -12  15   1    8.38    1.74
 -12  15   1    7.58    1.86
 -11 -15   1   57.00    4.25
 -11 -15   1   60.16    4.51
 -11 -15   1   45.82    3.63
 -11  15   1   52.12    3.38
 -11  15   1   54.22    3.27
 -10 -15   1   -2.46    1.71
  10 -15  -1    1.76    2.12
 -10 -15   1    1.20    2.47
 -10 -15   1    0.06    1.76
 -10  15   1   -0.49    1.13
 -10  15   1   -1.78    1.27
  10  15  -1    0.34    1.17
   9 -15  -1   10.91    2.51
  -9 -15   1    9.86    2.08
  -9 -15   1    9.25    1.53
  -9  15   1    9.39    1.67
  -9  15   1    9.40    1.64
   9  15  -1    8.84    1.34
   9  15  -1   12.52    2.01
  -8 -15   1    2.40    1.79
  -8 -15   1    4.69    1.66
  -8 -15   1    2.84    1.17
   8 -15  -1    5.05    1.92
  -8  15   1    2.81    1.23
  -8  15   1    2.13    1.29
   8  15  -1    1.54    1.05
   8  15  -1    3.52    1.03
  -7 -15   1    1.94    1.15
   7 -15  -1    1.24    1.71
  -7 -15   1    1.51    1.65
   7  15  -1    3.19    0.92
  -7  15   1    3.09    1.23
  -7  15   1    1.44    1.21
  -6 -15   1    4.93    1.57
   6 -15  -1    2.07    1.61
  -6 -15   1    0.87    1.53
  -6 -15   1    0.08    1.00
  -6  15   1    1.20    1.16
   6  15  -1    1.82    0.83
  -6  15   1    0.92    1.05
  -5 -15   1   27.03    2.04
  -5 -15   1   24.32    2.58
   5 -15  -1   27.17    3.08
  -5 -15   1   25.53    2.92
   5 -15  -1   23.87    1.63
   5  15  -1   27.62    1.73
   5  15  -1   29.32    2.11
  -5  15   1   24.31    2.30
  -5  15   1   25.24    2.34
  -4 -15   1    5.26    2.03
  -4 -15   1    7.15    1.16
  -4 -15   1    6.58    1.50
   4 -15  -1    7.55    1.08
   4 -15  -1    9.07    1.87
   4  15  -1    7.83    1.25
   4  15  -1    8.30    1.25
  -4  15   1    7.01    1.42
  -4  15   1    6.99    1.36
   3 -15  -1   44.62    2.46
  -3 -15   1   50.11    2.62
  -3 -15   1   46.47    2.93
  -3 -15   1   49.43    2.94
   3 -15  -1   42.96    3.12
   3  15  -1   45.23    3.12
   3  15  -1   50.39    2.46
   3  15  -1   46.65    2.72
  -3  15   1   47.61    2.88
  -3  15   1   45.86    2.91
  -2 -15   1  219.53    7.31
   2 -15  -1  210.71    7.35
  -2 -15   1  220.31    7.71
   2 -15  -1  203.18    7.34
  -2 -15   1  219.42    7.57
   2 -15  -1  209.86    7.75
  -2  15   1  207.07    7.65
  -2  15   1  197.16    7.69
  -2  15   1  217.75    7.58
   2  15  -1  222.88    7.22
   2  15  -1  213.91    7.52
   2  15  -1  217.80    7.69
  -1 -15  -1  353.05   11.42
   1 -15   1  354.27   11.38
   1 -15   1  342.75   11.32
   1 -15   1  347.64   11.49
  -1 -15  -1  320.59   12.79
  -1 -15  -1  353.66   11.57
   1  15   1  356.60   11.63
   1  15   1  350.52   11.43
  -1  15  -1  324.07   11.88
  -1  15  -1  354.95   11.41
  -1  15  -1  364.11   11.60
   1  15   1  362.94   11.42
   2 -15   1    7.62    1.58
   2 -15   1    9.25    1.77
  -2 -15  -1    9.93    1.61
  -2 -15  -1    8.78    1.49
  -2 -15  -1    7.56    2.35
   2 -15   1   11.84    1.59
   2  15   1    6.64    1.11
  -2  15  -1   11.64    1.99
  -2  15  -1    8.01    1.33
   2  15   1    8.48    1.31
  -2  15  -1    9.04    1.46
   2  15   1    9.78    1.36
   3 -15   1  259.59    8.93
   3 -15   1  266.97    9.49
  -3 -15  -1  280.02    9.54
  -3 -15  -1  285.94    9.37
   3  15   1  271.24    9.46
   3  15   1  280.45    9.10
  -3  15  -1  267.56    9.28
   3  15   1  270.75    9.24
  -3  15  -1  269.59    9.32
  -4 -15  -1  152.94    6.10
  -4 -15  -1  165.74    7.02
   4 -15   1  139.41    6.01
   4 -15   1  146.09    5.21
   4  15   1  148.39    5.59
  -4  15  -1  138.06    5.65
  -4  15  -1  144.45    5.67
   4  15   1  136.93    5.37
  -5 -15  -1   41.83    2.98
  -5 -15  -1   42.69    3.11
   5 -15   1   43.08    2.15
  -5 -15  -1   43.46    3.23
   5 -15   1   35.24    3.17
   5  15   1   38.47    2.52
  -5  15  -1   43.29    2.79
  -5  15  -1   41.84    2.84
   5  15   1   43.25    2.56
   6 -15   1   68.08    2.70
  -6 -15  -1   72.24    4.17
  -6 -15  -1   67.42    3.96
   6 -15   1   70.03    4.22
  -6 -15  -1   71.52    3.72
  -6  15  -1   64.56    3.56
   6  15   1   67.80    3.31
  -6  15  -1   68.10    3.61
  -7 -15  -1  127.23    5.28
  -7 -15  -1  122.80    5.53
  -7 -15  -1  126.04    5.81
   7 -15   1  121.25    5.98
   7  15   1  116.25    5.57
  -7  15  -1  123.46    5.13
   7  15   1  117.47    4.85
  -7  15  -1  121.29    5.09
  -8 -15  -1   30.95    3.79
   8 -15   1   34.51    3.69
  -8 -15  -1   36.09    3.56
  -8 -15  -1   36.46    3.21
  -8  15  -1   33.91    2.76
  -8  15  -1   37.03    2.83
   8  15   1   36.60    2.39
  -9 -15  -1   27.84    3.53
  -9 -15  -1   24.35    3.29
  -9 -15  -1   26.64    3.14
  -9  15  -1   28.11    2.56
   9  15   1   22.27    2.22
  -9  15  -1   27.23    2.77
 -10 -15  -1    1.81    1.82
 -10 -15  -1    0.49    2.12
 -10 -15  -1   -1.59    1.72
 -10  15  -1    3.30    1.39
 -10  15  -1   -0.32    1.38
 -11 -15  -1    6.27    2.16
 -11 -15  -1    4.27    2.12
 -11  15  -1    2.98    1.64
 -11  15  -1    5.78    1.62
 -12 -15  -1   27.80    4.04
 -12 -15  -1   40.77    4.41
 -12  15  -1   27.77    3.38
 -12  15  -1   27.29    3.22
 -13 -15  -1    5.89    2.63
 -13 -15  -1    4.91    4.21
 -13  15  -1   10.09    2.18
 -14 -15  -1    0.77    2.34
 -14 -15  -1   -1.35    2.84
 -14  15  -1    0.15    2.97
 -14  15  -1    2.04    1.81
 -14 -16   1    9.13    2.71
 -14  16   1    9.12    2.02
 -14  16   1    9.57    2.15
 -13 -16   1    2.92    2.19
 -13 -16   1   -0.89    3.55
 -13  16   1    0.87    1.76
 -13  16   1    1.45    1.89
 -12 -16   1    0.68    2.17
 -12 -16   1    1.82    2.05
 -12  16   1    3.17    1.60
 -12  16   1    1.56    1.77
 -11 -16   1    0.02    1.95
 -11 -16   1   -2.72    1.74
 -11  16   1    1.02    1.43
 -11  16   1    3.77    1.49
  10 -16  -1    1.61    2.13
 -10 -16   1   -0.70    1.49
 -10 -16   1   -0.89    1.92
 -10  16   1    0.13    1.37
 -10  16   1    0.74    1.41
   9 -16  -1    7.76    2.22
  -9 -16   1    4.76    1.54
  -9 -16   1    7.42    1.96
  -9 -16   1    5.55    2.10
  -9  16   1    5.60    1.61
   9  16  -1    5.49    1.49
  -9  16   1    4.39    1.32
   8 -16  -1  144.41    6.67
  -8 -16   1  143.26    6.48
  -8 -16   1  138.72    5.37
  -8  16   1  142.91    5.79
  -8  16   1  143.94    5.77
   8  16  -1  143.18    6.61
   8  16  -1  142.56    5.29
  -7 -16   1  125.96    5.99
  -7 -16   1  136.03    5.06
   7 -16  -1  130.01    6.20
  -7 -16   1  139.21    5.86
   7  16  -1  135.26    5.23
  -7  16   1  126.56    5.38
   7  16  -1  133.82    4.87
  -7  16   1  126.85    5.37
  -6 -16   1   54.64    3.60
  -6 -16   1   51.77    3.79
   6 -16  -1   52.31    3.94
   6 -16  -1   51.39    2.26
  -6 -16   1   51.82    2.78
  -6  16   1   51.05    3.22
   6  16  -1   55.29    2.57
  -6  16   1   50.03    3.25
   5 -16  -1  232.74    7.60
  -5 -16   1  252.77    9.80
  -5 -16   1  242.35    8.70
   5 -16  -1  216.15    8.74
  -5 -16   1  230.91    7.82
  -5  16   1  222.45    8.21
   5  16  -1  231.07    7.71
  -5  16   1  225.37    8.25
   5  16  -1  240.19    8.16
  -4 -16   1  370.48   11.79
  -4 -16   1  364.95   11.93
  -4 -16   1  352.60   11.18
   4 -16  -1  335.95   11.94
   4 -16  -1  325.09   11.07
  -4  16   1  316.75   11.62
   4  16  -1  356.52   11.12
   4  16  -1  362.77   11.58
  -4  16   1  352.67   11.59
   3 -16  -1    0.48    1.30
   3 -16  -1    0.04    0.77
  -3 -16   1    2.91    1.40
  -3 -16   1   -0.59    1.12
  -3 -16   1    0.44    1.01
  -3  16   1    1.34    1.16
  -3  16   1   -1.29    1.04
   3  16  -1    1.05    0.92
   3  16  -1    3.14    1.44
   3  16  -1    1.20    0.99
   2 -16  -1  143.83    5.92
  -2 -16   1  148.96    5.79
  -2 -16   1  137.76    5.73
  -2 -16   1  141.97    5.37
   2 -16  -1  140.91    5.44
  -2  16   1  151.29    5.88
   2  16  -1  141.80    5.60
  -2  16   1  137.45    5.64
   2  16  -1  148.23    5.34
   2  16  -1  151.56    5.89
  -1 -16   1   45.86    2.75
  -1 -16   1   44.60    3.01
   1 -16  -1   39.22    2.73
   1 -16  -1   45.11    2.69
   1 -16  -1   46.24    3.12
  -1 -16   1   42.94    2.84
  -1  16   1   45.07    2.96
   1  16  -1   41.51    3.00
   1  16  -1   43.71    2.44
  -1  16   1   41.50    2.74
  -1  16   1   44.82    2.99
   0 -16   1  101.31    4.53
   0 -16   1  106.22    4.48
   0 -16  -1  102.16    4.46
   0 -16  -1   99.01    4.47
   0 -16   1  106.37    4.57
   0 -16  -1  107.45    4.73
   0  16   1  104.06    4.43
   0  16  -1  108.89    4.41
   0  16   1   99.30    4.41
   0  16  -1  104.20    4.43
   0  16  -1   98.60    4.57
   0  16   1  105.02    4.69
   1 -16   1    2.61    1.23
  -1 -16  -1    2.31    1.13
  -1 -16  -1    2.80    1.33
   1 -16   1    1.50    0.93
  -1 -16  -1    2.97    1.29
   1  16   1    0.70    1.10
  -1  16  -1    1.09    1.16
   1  16   1    4.24    1.06
  -1  16  -1    2.81    1.28
   1  16   1    1.21    1.31
  -1  16  -1    1.40    1.16
   2 -16   1    1.09    0.85
  -2 -16  -1    2.02    1.31
  -2 -16  -1    3.91    1.45
  -2 -16  -1    1.23    1.23
   2 -16   1    0.80    1.34
  -2  16  -1    0.91    1.14
   2  16   1    2.34    1.17
  -2  16  -1   -0.56    1.31
   2  16   1    2.85    1.00
  -2  16  -1    2.75    1.38
   2  16   1    4.55    1.18
  -3 -16  -1  253.93    9.13
  -3 -16  -1  251.25    8.62
   3 -16   1  233.71    8.35
   3 -16   1  241.11    8.86
  -3 -16  -1  251.82    8.80
  -3  16  -1  253.52    8.83
  -3  16  -1  238.63    8.67
   3  16   1  249.58    8.84
   3  16   1  254.85    8.67
   3  16   1  248.11    8.47
  -4 -16  -1   -0.03    1.53
  -4 -16  -1    1.32    1.36
   4 -16   1    1.79    1.52
   4 -16   1    2.02    0.84
  -4 -16  -1   -0.72    1.33
  -4  16  -1    1.78    1.24
   4  16   1    0.08    1.00
  -4  16  -1    0.41    1.76
   4  16   1    1.15    0.88
   5 -16   1   48.29    3.68
  -5 -16  -1   48.41    3.19
  -5 -16  -1   43.35    3.99
   5 -16   1   46.44    2.37
  -5 -16  -1   48.57    3.62
  -5  16  -1   48.06    3.21
   5  16   1   54.75    2.84
   5  16   1   50.11    2.86
  -5  16  -1   48.58    3.18
   6 -16   1   22.85    3.02
  -6 -16  -1   23.41    2.99
  -6 -16  -1   17.38    3.00
   6 -16   1   18.29    1.53
  -6 -16  -1   22.83    2.68
  -6  16  -1   18.46    2.39
   6  16   1   21.53    2.14
   6  16   1   20.48    2.14
  -6  16  -1   21.44    2.48
  -7 -16  -1    0.10    1.52
  -7 -16  -1   -0.52    1.50
  -7 -16  -1   -1.53    1.61
   7 -16   1    0.31    1.74
   7  16   1    0.23    0.94
  -7  16  -1    0.02    1.17
  -7  16  -1    1.03    1.23
   8 -16   1    3.81    2.16
  -8 -16  -1    0.91    1.63
  -8 -16  -1    1.07    1.65
  -8 -16  -1    1.32    1.68
  -8  16  -1    1.20    1.18
  -8  16  -1   -0.31    1.22
  -9 -16  -1   28.25    3.58
  -9 -16  -1   19.36    3.36
  -9 -16  -1   20.17    2.45
  -9  16  -1   19.10    2.70
   9  16   1   20.51    2.49
  -9  16  -1   18.69    2.70
 -10 -16  -1   14.47    2.51
 -10 -16  -1   13.95    2.31
 -10 -16  -1    8.33    2.38
 -10  16  -1   16.09    2.76
 -10  16  -1   11.04    1.82
 -11 -16  -1    2.75    2.07
 -11 -16  -1   -1.84    1.96
 -11  16  -1    1.63    1.59
 -11  16  -1    1.96    1.69
 -12 -16  -1    2.15    2.38
 -12 -16  -1    4.99    2.14
 -12  16  -1   -0.65    1.68
 -12  16  -1    0.31    2.17
 -13 -16  -1   16.45    3.23
 -13 -16  -1   18.68    3.05
 -13  16  -1   19.62    3.96
 -13  16  -1   27.09    3.46
 -14 -16  -1   -1.89    3.17
 -14  16  -1    4.25    2.06
 -14 -17   1    9.85    3.06
 -14  17   1   11.12    2.34
 -13 -17   1    2.18    2.58
 -13 -17   1   -2.36    2.23
 -13  17   1    3.45    1.96
 -13  17   1    0.04    1.81
 -12 -17   1    2.40    2.37
 -12 -17   1    3.05    2.08
 -12  17   1    3.48    1.88
 -12  17   1    1.75    1.63
 -11 -17   1   24.79    3.15
 -11 -17   1   19.28    3.11
 -11  17   1   23.79    2.88
 -11  17   1   23.80    3.01
 -10 -17   1  104.50    5.92
  10 -17  -1  107.88    6.41
 -10 -17   1  117.41    6.13
 -10 -17   1  110.37    4.88
 -10  17   1  108.05    5.08
 -10  17   1  101.85    4.94
  -9 -17   1   83.86    6.93
  -9 -17   1   70.27    4.84
   9 -17  -1   70.14    5.01
   9  17  -1   80.05    3.57
  -9  17   1   69.23    4.04
  -9  17   1   66.98    4.05
  -8 -17   1  119.84    5.73
  -8 -17   1  120.25    4.84
  -8 -17   1  126.98    6.10
   8 -17  -1  116.38    6.11
   8  17  -1  117.27    4.67
  -8  17   1  116.53    5.17
  -8  17   1  122.46    5.28
   8  17  -1  119.60    5.61
  -7 -17   1    0.44    1.80
  -7 -17   1   -0.13    1.11
  -7 -17   1    2.74    1.69
   7 -17  -1    1.27    1.80
  -7  17   1    2.32    1.42
   7  17  -1    3.61    1.05
  -7  17   1    1.22    1.27
   7  17  -1    0.87    1.05
   6 -17  -1   59.86    4.26
   6 -17  -1   53.99    2.58
  -6 -17   1   58.06    3.06
  -6 -17   1   66.50    4.22
  -6 -17   1   68.57    5.97
  -6  17   1   58.63    3.50
  -6  17   1   60.56    3.54
   6  17  -1   59.20    3.19
   6  17  -1   55.72    2.82
  -5 -17   1   97.94    4.94
   5 -17  -1   96.34    3.73
  -5 -17   1   96.05    4.02
  -5 -17   1   95.19    4.73
   5 -17  -1   85.89    5.05
   5  17  -1   99.55    4.26
   5  17  -1   92.44    3.80
  -5  17   1   86.66    4.43
  -5  17   1   96.40    4.51
  -4 -17   1   16.70    2.04
   4 -17  -1   12.97    1.72
  -4 -17   1   17.05    2.76
   4 -17  -1   20.93    3.00
  -4 -17   1   17.92    2.74
   4  17  -1   18.90    1.76
  -4  17   1   16.59    2.84
  -4  17   1   18.69    2.45
   3 -17  -1   56.67    3.34
  -3 -17   1   56.47    2.99
  -3 -17   1   63.58    3.68
   3 -17  -1   56.12    3.72
   3  17  -1   54.43    2.91
  -3  17   1   54.98    3.39
   3  17  -1   53.81    3.13
   2 -17  -1    1.00    0.97
  -2 -17   1   -0.64    1.08
  -2 -17   1   -1.41    1.09
  -2 -17   1    1.14    1.37
   2 -17  -1   -0.22    1.44
   2  17  -1   -0.72    0.97
  -2  17   1    0.86    1.32
   2  17  -1   -2.64    1.41
  -2  17   1   -0.52    1.15
   1 -17  -1   15.50    2.19
  -1 -17   1   11.68    1.67
  -1 -17   1   12.55    2.04
   1 -17  -1   14.27    1.98
  -1 -17   1   16.19    2.52
   1  17  -1   15.14    2.45
   1  17  -1   12.94    1.88
  -1  17   1   11.57    1.67
   1  17  -1   11.96    1.89
   0 -17   1    0.89    1.13
   0 -17   1    1.66    1.32
   0 -17  -1    0.91    1.15
   0 -17  -1    4.33    1.39
   0 -17   1    0.52    1.18
   0 -17  -1   -2.06    1.42
   0  17   1    1.72    1.14
   0  17  -1    0.24    1.06
   0  17   1    0.48    1.29
   0  17   1   -0.05    1.45
   0  17  -1    1.00    1.47
   1 -17   1  160.58    6.31
  -1 -17  -1  164.30    6.40
   1 -17   1  157.10    6.10
  -1 -17  -1  162.20    6.28
  -1 -17  -1  160.07    6.23
   1  17   1  156.26    6.11
   1  17   1  160.39    6.41
  -1  17  -1  158.65    6.28
  -1  17  -1  160.32    6.13
   1  17   1  160.33    6.17
   2 -17   1   14.44    1.88
   2 -17   1   13.29    1.97
  -2 -17  -1   13.64    1.82
  -2 -17  -1   10.35    1.69
  -2 -17  -1   12.78    1.95
   2  17   1   16.39    2.68
   2  17   1   13.74    2.16
   2  17   1   17.05    2.01
  -2  17  -1   11.79    1.78
  -2  17  -1   13.28    2.01
   3 -17   1  246.61    9.04
  -3 -17  -1  255.90    8.79
  -3 -17  -1  256.18    8.99
   3 -17   1  263.39    9.40
  -3 -17  -1  237.48   11.17
   3  17   1  248.19    8.60
   3  17   1  258.36    8.81
  -3  17  -1  224.73    9.55
  -3  17  -1  248.50    8.88
  -4 -17  -1    0.16    1.34
   4 -17   1   -0.13    1.52
   4 -17   1   -0.28    0.78
  -4 -17  -1   -2.92    1.39
  -4 -17  -1   -0.74    1.41
   4  17   1    0.12    1.00
  -4  17  -1    0.12    1.10
  -4  17  -1   -1.88    1.20
   5 -17   1   11.64    1.32
   5 -17   1   12.16    2.32
  -5 -17  -1   11.50    2.06
  -5 -17  -1   11.43    1.88
  -5 -17  -1   10.61    2.07
   5  17   1   13.36    1.60
   5  17   1   12.53    1.91
  -5  17  -1   11.46    1.80
  -5  17  -1   10.48    1.63
   6 -17   1   83.52    3.25
  -6 -17  -1   84.53    4.91
   6 -17   1   78.29    4.75
  -6 -17  -1   84.34    4.77
  -6 -17  -1   82.93    4.25
   6  17   1   88.05    3.96
  -6  17  -1   78.84    4.17
   6  17   1   81.77    3.79
  -6  17  -1   80.02    4.24
   7 -17   1   40.57    3.97
  -7 -17  -1   47.29    3.90
  -7 -17  -1   49.49    3.49
  -7 -17  -1   46.54    3.97
  -7  17  -1   43.70    3.29
   7  17   1   46.59    2.85
  -7  17  -1   45.84    3.16
  -8 -17  -1   38.49    3.42
  -8 -17  -1   35.40    4.05
   8 -17   1   33.57    3.92
  -8 -17  -1   36.98    3.87
   8  17   1   34.81    2.92
  -8  17  -1   36.29    3.09
  -8  17  -1   35.93    3.09
  -9 -17  -1   22.29    3.29
  -9 -17  -1   24.16    3.60
  -9 -17  -1   25.83    4.02
  -9  17  -1   24.18    3.02
  -9  17  -1   21.59    2.74
 -10 -17  -1    2.27    2.02
 -10 -17  -1    3.35    2.18
 -10  17  -1    1.48    1.56
 -10  17  -1    0.90    1.62
 -11 -17  -1    1.60    2.13
 -11 -17  -1    3.80    2.29
 -11  17  -1    2.15    1.75
 -11  17  -1    2.72    1.79
 -12 -17  -1    3.39    2.49
 -12 -17  -1   10.79    2.69
 -12  17  -1    8.96    2.38
 -13 -17  -1   -0.64    2.80
 -13 -17  -1    3.23    2.43
 -13  17  -1    2.95    2.15
 -13 -18   1    6.62    2.70
 -13  18   1    9.82    2.13
 -12 -18   1   13.58    2.43
 -12 -18   1   11.89    2.79
 -12  18   1   16.40    2.99
 -12  18   1   15.01    2.37
  11 -18  -1   27.86    4.56
 -11 -18   1   21.87    3.33
 -11 -18   1   22.42    3.25
 -11  18   1   22.26    3.19
 -11  18   1   25.30    3.12
  10 -18  -1   16.35    3.17
 -10 -18   1   13.39    2.13
 -10 -18   1   11.88    2.68
 -10  18   1   19.75    2.96
 -10  18   1   10.01    1.90
  -9 -18   1   57.16    4.58
  -9 -18   1   51.32    3.70
   9 -18  -1   55.22    4.90
  -9 -18   1   53.66    4.68
  -9  18   1   51.49    3.77
  -9  18   1   48.66    3.56
  -8 -18   1    9.06    2.16
  -8 -18   1    9.78    2.36
   8 -18  -1    7.51    2.29
  -8  18   1    7.43    1.78
   8  18  -1    8.28    1.50
  -7 -18   1   98.73    5.36
   7 -18  -1   93.08    5.52
  -7 -18   1   92.89    4.30
   7  18  -1   94.80    3.97
  -7  18   1   90.62    4.68
   7  18  -1  100.63    4.64
  -7  18   1   95.75    4.63
   6 -18  -1   37.23    2.07
   6 -18  -1   36.81    3.78
  -6 -18   1   31.98    3.58
  -6 -18   1   37.43    2.56
  -6 -18   1   34.50    3.55
  -6  18   1   36.36    2.99
   6  18  -1   31.40    2.25
   6  18  -1   37.69    2.67
  -6  18   1   36.60    3.09
  -5 -18   1   23.33    3.00
   5 -18  -1   18.59    1.81
   5 -18  -1   20.07    2.80
  -5 -18   1   24.52    3.16
  -5 -18   1   20.08    2.12
   5  18  -1   19.95    2.11
  -5  18   1   19.81    2.57
  -5  18   1   19.34    2.61
   5  18  -1   19.88    1.86
  -4 -18   1   80.86    4.37
  -4 -18   1   74.73    4.06
   4 -18  -1   75.60    4.54
   4 -18  -1   66.09    3.33
  -4 -18   1   80.22    4.39
  -4  18   1   77.50    4.10
   4  18  -1   78.62    3.79
  -4  18   1   70.21    3.99
   4  18  -1   73.63    3.37
  -3 -18   1   23.78    2.98
   3 -18  -1   21.11    2.96
  -3 -18   1   18.29    2.90
   3  18  -1   19.37    2.26
  -3  18   1   19.35    2.51
  -3  18   1   22.05    2.82
   3  18  -1   14.36    2.08
   2 -18  -1    7.80    1.88
  -2 -18   1   10.28    1.65
  -2 -18   1   10.59    2.02
  -2 -18   1    7.91    1.46
   2  18  -1    7.76    1.39
  -2  18   1    8.62    1.66
  -2  18   1    7.83    1.72
   2  18  -1   12.41    1.92
   2  18  -1    9.37    1.88
  -1 -18   1    3.04    1.52
  -1 -18   1    0.78    1.24
  -1 -18   1    0.54    1.23
   1 -18  -1    0.23    1.53
   1 -18  -1    3.84    1.29
  -1  18   1    2.55    1.49
  -1  18   1    1.74    1.36
   1  18  -1    3.45    1.60
   1  18  -1    0.52    1.15
   0 -18  -1    5.50    1.74
   0 -18   1    6.37    1.54
   0 -18  -1    3.96    1.30
   0 -18   1    7.18    1.57
   0  18   1    5.38    1.31
   0  18  -1    8.30    1.69
   0  18  -1    3.12    1.45
   0  18  -1    4.58    1.40
   0  18   1    6.49    1.84
  -1 -18  -1   58.36    3.64
  -1 -18  -1   62.17    3.68
   1 -18   1   53.42    3.49
  -1 -18  -1   46.33    3.28
   1 -18   1   55.13    3.24
  -1  18  -1   49.70    3.54
  -1  18  -1   50.26    3.40
   1  18   1   50.63    3.62
   1  18   1   53.84    3.13
   2 -18   1    2.36    1.05
  -2 -18  -1    1.37    1.46
  -2 -18  -1    3.31    1.41
  -2 -18  -1    4.11    1.71
   2 -18   1   -0.52    1.45
   2  18   1    2.25    1.54
   2  18   1    2.69    1.17
  -2  18  -1    2.55    1.41
  -2  18  -1    1.56    1.60
   2  18   1   -0.23    1.61
  -3 -18  -1   -1.31    1.53
  -3 -18  -1   -0.09    1.75
   3 -18   1    0.37    1.50
  -3 -18  -1   -0.32    1.43
  -3  18  -1   -0.29    1.07
   3  18   1    1.98    1.27
  -3  18  -1   -2.06    1.41
   3  18   1   -0.46    0.85
  -4 -18  -1   58.07    4.12
  -4 -18  -1   57.53    4.03
   4 -18   1   62.98    4.09
   4 -18   1   54.77    2.89
  -4 -18  -1   60.34    3.67
  -4  18  -1   60.83    3.70
   4  18   1   62.66    3.40
   4  18   1   60.92    3.22
  -4  18  -1   61.31    3.81
  -5 -18  -1   51.14    3.77
  -5 -18  -1   46.79    3.79
   5 -18   1   46.52    2.64
  -5 -18  -1   47.42    3.35
   5 -18   1   44.66    3.75
  -5  18  -1   48.47    3.35
  -5  18  -1   42.16    3.96
   5  18   1   54.74    3.35
   5  18   1   52.19    3.05
  -6 -18  -1   14.97    2.39
  -6 -18  -1   20.05    2.72
   6 -18   1   19.68    3.16
  -6 -18  -1   19.06    2.90
  -6  18  -1   17.71    2.69
   6  18   1   16.74    2.16
  -6  18  -1   16.79    2.74
  -7 -18  -1    8.00    2.04
   7 -18   1    8.36    2.29
  -7 -18  -1   10.35    2.33
  -7 -18  -1    9.51    2.00
  -7  18  -1    9.15    1.90
   7  18   1    9.46    1.62
  -7  18  -1   12.13    1.92
  -8 -18  -1    1.42    2.54
   8 -18   1    0.42    2.08
  -8 -18  -1    4.40    2.06
  -8 -18  -1    4.21    1.90
  -8  18  -1    3.36    1.63
   8  18   1    3.71    1.28
  -8  18  -1    6.15    1.65
  -9 -18  -1    7.54    2.23
  -9 -18  -1    7.88    2.00
  -9  18  -1    7.63    1.85
  -9  18  -1    8.50    1.91
 -10 -18  -1    6.04    2.19
 -10 -18  -1    4.16    2.24
 -10  18  -1    5.26    1.79
 -10  18  -1    5.22    1.87
 -11 -18  -1    8.31    2.53
 -11  18  -1    4.15    1.92
 -11  18  -1    5.53    1.93
 -12 -18  -1    4.36    3.13
 -12 -18  -1    2.23    2.53
 -12  18  -1    2.73    2.41
 -13 -18  -1    9.72    3.03
 -13 -18  -1   12.22    2.99
 -13  18  -1    8.82    2.51
 -13 -19   1    1.92    2.70
 -13  19   1    1.86    2.00
 -12 -19   1   -1.47    2.26
 -12 -19   1   -0.71    2.45
 -12  19   1   -2.47    2.41
 -11 -19   1   15.88    3.03
 -11 -19   1   10.22    2.26
  11 -19  -1   12.72    3.01
 -11  19   1   11.61    2.18
 -11  19   1   12.46    2.17
 -10 -19   1    9.71    1.99
 -10 -19   1    8.59    2.68
  10 -19  -1    9.35    2.85
 -10  19   1    8.67    1.99
 -10  19   1    9.15    2.01
  -9 -19   1   46.81    4.58
   9 -19  -1   44.60    4.50
  -9 -19   1   47.10    3.38
  -9  19   1   46.85    3.70
  -9  19   1   44.62    3.65
  -8 -19   1    5.50    2.30
  -8 -19   1    1.60    1.65
  -8 -19   1    3.99    2.47
   8 -19  -1    6.00    2.28
   8  19  -1    3.83    1.51
  -8  19   1    4.38    1.73
  -8  19   1    5.53    1.66
   8  19  -1    4.48    1.41
  -7 -19   1  106.06    5.77
  -7 -19   1   97.19    5.30
  -7 -19   1  105.12    5.65
   7 -19  -1  108.59    5.91
  -7  19   1  100.13    5.00
   7  19  -1  100.74    4.22
  -7  19   1  105.30    5.10
   6 -19  -1    0.16    0.94
   6 -19  -1    1.92    2.02
  -6 -19   1    1.53    1.86
  -6 -19   1    0.57    1.54
  -6  19   1   -0.07    1.46
  -6  19   1    1.69    1.51
   6  19  -1    2.30    1.07
  -5 -19   1   27.12    3.39
  -5 -19   1   21.98    3.02
  -5 -19   1   22.11    3.22
   5 -19  -1   20.01    1.96
   5 -19  -1   24.10    3.46
  -5  19   1   23.58    2.90
   5  19  -1   31.48    2.44
   5  19  -1   25.24    2.14
   4 -19  -1   31.88    3.43
  -4 -19   1   38.81    3.54
  -4 -19   1   39.53    3.46
  -4 -19   1   30.95    2.80
   4 -19  -1   32.38    2.39
   4  19  -1   36.02    2.74
   4  19  -1   31.72    2.32
  -4  19   1   36.51    3.07
  -3 -19   1   72.91    3.73
   3 -19  -1   66.73    4.34
  -3 -19   1   77.73    4.49
  -3 -19   1   63.54    4.14
  -3  19   1   71.38    3.99
  -3  19   1   68.10    4.07
   3  19  -1   65.33    3.42
   3  19  -1   64.00    3.68
   2 -19  -1   28.24    3.14
   2 -19  -1   27.13    2.46
  -2 -19   1   30.79    2.84
  -2 -19   1   32.60    3.26
  -2 -19   1   31.46    2.77
   2  19  -1   30.47    2.63
   2  19  -1   31.42    2.62
  -2  19   1   31.35    2.95
  -2  19   1   30.03    4.44
  -1 -19   1  129.97    5.52
   1 -19  -1  133.91    5.87
   1 -19  -1  139.22    5.60
  -1 -19   1  127.28    5.62
   1  19  -1  129.97    5.99
  -1  19   1  132.63    5.74
   1  19  -1  130.06    5.39
  -1  19   1  132.60    5.97
   0 -19  -1   -0.61    1.08
   0 -19  -1    1.08    1.54
   0 -19   1   -0.60    1.37
   0 -19   1   -1.63    1.05
   0  19  -1   -1.70    1.39
   0  19   1   -1.21    1.61
   0  19   1   -2.25    1.13
   0  19  -1    1.50    1.42
   1 -19   1   10.01    1.59
  -1 -19  -1    8.06    2.02
  -1 -19  -1    8.71    1.70
   1 -19   1   10.05    1.96
  -1  19  -1    9.22    2.06
   1  19   1   11.69    2.18
  -1  19  -1    7.54    1.58
  -2 -19  -1   55.65    4.04
   2 -19   1   39.45    3.44
  -2 -19  -1   52.76    3.34
  -2 -19  -1   42.25    3.43
   2 -19   1   37.44    2.81
  -2  19  -1   48.99    3.40
   2  19   1   44.59    3.04
  -3 -19  -1   20.74    2.53
  -3 -19  -1   17.76    2.97
   3 -19   1   19.96    2.99
  -3 -19  -1   21.26    2.82
   3  19   1   17.22    2.28
  -3  19  -1   25.21    2.80
  -3  19  -1   25.10    3.06
   4 -19   1    6.48    2.02
  -4 -19  -1    4.53    1.72
  -4 -19  -1    9.80    2.32
  -4 -19  -1    6.11    1.86
   4 -19   1    4.41    1.14
  -4  19  -1    9.49    1.81
  -4  19  -1    6.65    2.92
   4  19   1    8.76    1.57
  -5 -19  -1   37.80    3.32
   5 -19   1   37.10    2.43
   5 -19   1   36.34    3.72
  -5 -19  -1   35.57    3.72
  -5 -19  -1   43.44    4.06
  -5  19  -1   44.23    3.66
  -5  19  -1   40.51    3.30
   5  19   1   40.58    2.82
  -6 -19  -1   52.75    3.65
  -6 -19  -1   47.07    4.33
  -6 -19  -1   57.24    4.19
   6 -19   1   47.73    4.09
  -6  19  -1   49.32    3.67
   6  19   1   53.10    3.12
  -6  19  -1   53.57    3.83
  -7 -19  -1   33.40    4.49
  -7 -19  -1   46.94    4.10
   7 -19   1   38.33    4.02
  -7 -19  -1   41.28    3.62
  -7  19  -1   41.52    3.54
  -7  19  -1   41.51    3.48
   8 -19   1    0.41    2.26
  -8 -19  -1   -0.06    1.85
  -8 -19  -1    1.38    2.40
  -8 -19  -1    1.42    2.15
   8  19   1    3.23    1.36
  -8  19  -1    0.57    1.60
  -8  19  -1    2.60    1.60
  -9 -19  -1    2.25    2.07
  -9 -19  -1   -2.60    1.94
  -9  19  -1   -0.39    1.67
  -9  19  -1   -0.30    1.71
 -10 -19  -1    2.15    2.17
 -10 -19  -1    7.70    2.37
 -10  19  -1    7.92    1.97
 -10  19  -1    4.67    1.99
 -11 -19  -1   11.26    2.87
 -11 -19  -1   12.18    2.60
 -11  19  -1    9.85    2.33
 -12 -19  -1   29.39    4.30
 -12 -19  -1   31.97    4.69
 -12  19  -1   36.43    4.14
 -13  20   1   10.71    2.55
 -12 -20   1    1.71    3.18
 -12  20   1    4.95    2.15
 -11 -20   1   24.27    3.45
 -11 -20   1   15.45    3.17
  11 -20  -1   27.18    4.63
 -11  20   1   24.95    3.58
 -10 -20   1   39.40    3.62
 -10 -20   1   35.24    4.70
  10 -20  -1   51.47    5.28
 -10  20   1   35.58    3.68
 -10  20   1   45.06    3.85
   9 -20  -1   43.44    4.64
  -9 -20   1   27.92    3.18
  -9 -20   1   37.80    4.57
  -9  20   1   34.98    3.66
  -9  20   1   32.63    3.60
   8 -20  -1    6.29    2.50
  -8 -20   1    6.52    1.76
  -8 -20   1    6.66    2.25
  -8  20   1    4.86    1.72
  -8  20   1    3.95    1.82
  -7 -20   1    1.35    1.55
   7 -20  -1   -1.18    2.16
  -7 -20   1   -0.81    2.24
  -7 -20   1   -0.14    1.75
   7  20  -1   -2.41    1.32
  -7  20   1    1.47    1.55
  -7  20   1   -3.09    1.46
  -6 -20   1   24.69    3.50
   6 -20  -1   21.71    3.61
  -6 -20   1   25.97    3.13
   6 -20  -1   19.71    2.04
  -6 -20   1   27.68    2.85
  -6  20   1   23.02    3.11
   6  20  -1   28.81    2.63
   6  20  -1   20.80    2.25
  -6  20   1   22.25    3.07
   5 -20  -1   32.62    3.63
  -5 -20   1   34.20    3.67
   5 -20  -1   28.22    2.26
  -5 -20   1   35.55    4.06
  -5 -20   1   32.21    2.98
   5  20  -1   24.61    2.36
  -5  20   1   26.92    3.20
  -5  20   1   28.32    3.21
   5  20  -1   34.40    2.67
  -4 -20   1   13.70    2.39
   4 -20  -1    8.45    2.40
   4 -20  -1   10.96    1.40
  -4 -20   1   12.22    2.02
  -4 -20   1    9.38    1.83
  -4  20   1    9.70    1.85
  -4  20   1    8.25    2.07
   4  20  -1    8.82    1.47
   4  20  -1   10.42    1.55
  -3 -20   1    9.45    1.89
   3 -20  -1    5.83    2.05
  -3 -20   1   11.92    2.38
  -3 -20   1    9.77    1.85
  -3  20   1    7.69    1.93
   3  20  -1    8.92    1.56
  -3  20   1    9.60    1.95
   3  20  -1    6.61    1.42
  -2 -20   1    0.52    1.41
   2 -20  -1    1.48    1.72
  -2 -20   1    0.77    1.33
   2 -20  -1   -0.15    0.99
  -2  20   1   -0.76    1.47
  -2  20   1    0.11    1.56
   2  20  -1   -1.02    1.44
   2  20  -1    1.10    1.12
  -1 -20   1    2.58    1.52
   1 -20  -1    0.86    1.19
  -1 -20   1    1.96    1.58
   1 -20  -1   -0.11    1.54
   1  20  -1    0.31    1.25
  -1  20   1    1.46    1.29
   1  20  -1    4.74    1.99
  -1  20   1   -2.06    1.74
   0 -20   1   18.19    2.35
   0 -20  -1   17.94    2.94
   0 -20   1   14.95    2.50
   0 -20  -1   15.29    2.45
   0  20   1   13.84    2.13
   0  20   1   18.15    2.78
   0  20  -1   21.29    3.39
   0  20  -1   21.10    2.80
  -1 -20  -1    0.58    1.63
   1 -20   1    0.13    1.12
  -1 -20  -1    0.05    1.27
   1 -20   1    0.68    1.61
   1  20   1   -2.41    1.96
  -1  20  -1   -1.87    1.51
   1  20   1    0.68    1.21
  -1  20  -1    1.07    1.24
  -2 -20  -1    5.24    1.46
   2 -20   1    2.35    1.74
   2 -20   1    6.18    1.36
  -2 -20  -1    2.20    1.87
   2  20   1    5.94    1.48
  -2  20  -1    4.90    1.68
  -2  20  -1    5.57    1.49
   3 -20   1   23.09    3.28
  -3 -20  -1   25.69    3.16
  -3 -20  -1   31.50    3.17
  -3 -20  -1   23.76    3.94
   3  20   1   26.33    2.53
  -3  20  -1   33.27    3.44
  -3  20  -1   26.76    2.94
  -4 -20  -1   38.52    4.10
   4 -20   1   34.77    3.69
  -4 -20  -1   33.44    3.60
   4 -20   1   29.35    2.33
  -4 -20  -1   34.03    3.33
  -4  20  -1   28.94    3.09
  -4  20  -1   30.04    3.61
   4  20   1   30.55    2.74
  -5 -20  -1   13.45    2.12
  -5 -20  -1   11.88    2.49
   5 -20   1   14.54    1.61
  -5 -20  -1   11.91    2.35
   5 -20   1   10.89    2.47
  -5  20  -1   11.81    2.07
  -5  20  -1   10.08    2.18
   5  20   1   13.23    1.83
  -6 -20  -1   18.12    2.87
  -6 -20  -1   20.15    3.06
  -6 -20  -1   17.38    2.75
   6 -20   1   21.55    3.44
  -6  20  -1   14.79    2.21
  -6  20  -1   18.03    2.49
   6  20   1   21.84    2.46
   7 -20   1   35.92    4.24
  -7 -20  -1   39.82    3.57
  -7 -20  -1   40.53    4.72
  -7 -20  -1   40.96    4.35
  -7  20  -1   38.62    3.53
  -7  20  -1   42.31    3.97
  -8 -20  -1   18.93    2.96
  -8 -20  -1   15.75    2.44
   8 -20   1   14.43    3.17
  -8  20  -1   18.98    3.16
  -8  20  -1   12.35    2.38
  -9 -20  -1   25.72    4.36
  -9 -20  -1   21.26    3.63
  -9  20  -1   27.39    3.53
  -9  20  -1   20.01    3.45
 -10 -20  -1    3.75    2.58
 -10 -20  -1    6.16    2.47
 -10  20  -1    9.51    2.21
 -11 -20  -1   13.78    3.24
 -11 -20  -1   16.49    2.86
 -11  20  -1    8.16    3.82
 -12 -20  -1   21.29    3.63
 -12 -20  -1   21.46    3.29
 -12  20  -1   17.04    2.81
 -12 -21   1    4.37    2.97
 -12  21   1    4.30    2.30
  11 -21  -1    4.72    3.64
 -11 -21   1   -2.07    2.14
 -11 -21   1   -2.13    2.41
 -11  21   1    2.97    2.40
 -10 -21   1    1.03    2.01
  10 -21  -1    3.72    2.59
 -10 -21   1    1.05    2.46
 -10  21   1   -1.17    1.67
  -9 -21   1    6.89    2.01
  -9 -21   1    7.52    2.55
   9 -21  -1   11.54    3.14
  -9  21   1    9.41    2.16
  -9  21   1   12.57    3.02
   8 -21  -1   16.78    3.07
  -8 -21   1   26.80    3.08
  -8 -21   1   15.88    2.84
  -8  21   1   22.14    3.28
  -8  21   1   22.34    3.46
  -7 -21   1   -2.92    1.99
   7 -21  -1    3.61    2.43
  -7 -21   1    2.11    3.20
  -7 -21   1    1.12    1.72
   7  21  -1   -1.32    1.37
  -7  21   1    2.77    1.78
  -7  21   1    0.04    1.60
   6 -21  -1    0.22    1.15
  -6 -21   1    2.31    1.97
   6 -21  -1   -2.20    1.99
  -6 -21   1    0.63    1.60
  -6 -21   1    1.06    2.67
   6  21  -1   -0.47    1.41
  -6  21   1    0.06    1.63
   6  21  -1    2.63    1.32
  -5 -21   1   23.43    4.06
   5 -21  -1   23.88    2.24
   5 -21  -1   32.49    3.73
  -5 -21   1   30.07    3.00
  -5 -21   1   26.44    3.55
   5  21  -1   25.12    2.49
  -5  21   1   27.78    3.29
   5  21  -1   30.45    2.75
  -5  21   1   25.68    3.51
  -4 -21   1   28.97    2.91
   4 -21  -1   25.60    2.40
  -4 -21   1   23.62    3.40
   4 -21  -1   19.84    3.41
   4  21  -1   23.26    2.52
  -4  21   1   24.54    3.25
   4  21  -1   28.78    2.85
  -4  21   1   30.34    3.46
   3 -21  -1   94.60    5.42
  -3 -21   1  111.09    4.97
  -3 -21   1  105.59    5.49
   3  21  -1   98.93    4.88
  -3  21   1  103.99    5.28
  -2 -21   1   10.25    2.04
   2 -21  -1   14.74    2.27
   2 -21  -1    6.41    2.21
  -2 -21   1    8.28    1.87
  -2  21   1    7.36    2.08
  -2  21   1   11.55    2.15
   1 -21  -1    4.35    1.92
   1 -21  -1    6.81    1.53
  -1 -21   1    7.87    1.85
  -1 -21   1    4.40    1.45
  -1  21   1    7.04    2.29
   1  21  -1    4.09    1.72
  -1  21   1    9.09    1.97
   0 -21   1    4.19    1.94
   0 -21  -1    0.85    1.77
   0 -21  -1    2.02    1.36
   0 -21   1   -0.50    1.33
   0  21  -1    4.63    2.13
   0  21  -1    0.13    1.35
   0  21   1    6.15    2.18
   0  21   1    1.35    1.61
  -1 -21  -1  181.19    7.27
   1 -21   1  185.56    7.06
  -1 -21  -1  179.10    7.31
   1 -21   1  179.38    7.30
   1  21   1  180.05    7.25
  -1  21  -1  160.90    7.43
  -1  21  -1  186.13    7.33
  -2 -21  -1    2.55    1.92
  -2 -21  -1    1.28    2.49
   2 -21   1    4.79    1.36
   2 -21   1    1.44    1.69
  -2  21  -1    1.83    1.80
  -2  21  -1    4.57    1.70
   3 -21   1   15.90    2.53
  -3 -21  -1   21.23    3.12
  -3 -21  -1   17.43    2.48
  -3  21  -1   17.46    2.90
   3  21   1   23.72    2.53
   4 -21   1   13.92    2.10
   4 -21   1   24.89    3.41
  -4 -21  -1   23.27    3.12
  -4 -21  -1   22.50    2.91
  -4  21  -1   20.96    3.49
  -4  21  -1   14.55    2.16
   4  21   1   21.60    2.42
  -5 -21  -1    5.18    2.77
   5 -21   1   -1.38    2.03
  -5 -21  -1    2.67    1.76
   5 -21   1    1.80    1.21
  -5 -21  -1    3.85    2.00
  -5  21  -1    2.47    1.64
  -5  21  -1    0.48    2.63
   5  21   1    1.35    1.27
   6 -21   1   41.25    4.14
  -6 -21  -1   45.68    5.11
  -6 -21  -1   41.88    4.19
  -6 -21  -1   36.04    3.66
  -6  21  -1   42.17    3.78
   6  21   1   42.05    3.20
  -6  21  -1   38.09    4.30
  -7 -21  -1   59.34    4.93
   7 -21   1   56.00    4.90
  -7 -21  -1   57.64    4.11
  -7  21  -1   47.90    4.40
  -7  21  -1   63.03    4.27
  -8 -21  -1    1.77    2.37
  -8 -21  -1    5.37    2.12
   8 -21   1    2.36    2.51
  -8  21  -1    2.03    1.92
  -8  21  -1    2.14    2.23
  -9 -21  -1    1.81    2.29
  -9 -21  -1   -4.66    2.17
  -9  21  -1   -2.01    1.84
 -10 -21  -1    1.10    2.43
 -10 -21  -1   -3.84    2.32
 -10  21  -1    2.96    2.03
 -11 -21  -1    3.37    2.76
 -11 -21  -1   -0.46    2.58
 -11  21  -1   -1.57    2.15
 -12 -21  -1   30.53    5.10
 -12 -21  -1   23.33    4.09
 -12  21  -1   33.70    4.55
 -12 -22   1   -2.31    2.73
 -12  22   1    2.01    2.37
 -11 -22   1   -3.72    2.67
  11 -22  -1   12.93    3.33
 -11  22   1    3.48    2.21
 -10 -22   1   33.02    3.61
  10 -22  -1   26.37    4.41
 -10 -22   1   37.04    5.16
 -10  22   1   33.14    4.06
  -9 -22   1    2.33    2.66
  -9 -22   1   10.48    2.15
   9 -22  -1    6.86    2.86
  -9  22   1    5.00    2.17
   8 -22  -1   12.56    3.19
  -8 -22   1    9.63    2.09
  -8 -22   1   11.21    2.89
  -8  22   1    7.80    2.17
   7 -22  -1   30.31    4.47
  -7 -22   1   28.51    3.26
  -7 -22   1   30.59    4.26
  -7  22   1   21.00    3.50
  -7  22   1   31.56    3.57
  -6 -22   1   15.66    3.18
  -6 -22   1    7.37    1.95
   6 -22  -1    4.01    2.56
  -6 -22   1    8.40    2.13
  -6  22   1    9.74    2.05
  -6  22   1    5.54    2.33
   6  22  -1   13.01    1.99
   5 -22  -1   50.45    4.57
  -5 -22   1   46.98    4.20
   5 -22  -1   45.01    2.92
  -5 -22   1   47.46    3.49
  -5  22   1   54.38    4.04
   5  22  -1   47.94    3.38
  -5  22   1   46.29    4.39
  -4 -22   1   64.08    4.60
  -4 -22   1   62.87    4.00
   4 -22  -1   56.52    3.37
   4 -22  -1   55.12    4.57
  -4  22   1   71.58    4.80
  -4  22   1   63.42    4.25
   4  22  -1   65.72    3.82
   3 -22  -1    1.36    2.07
  -3 -22   1    0.19    1.64
  -3 -22   1    0.98    1.66
   3  22  -1    1.08    1.22
  -3  22   1    1.05    1.54
  -3  22   1    0.13    1.96
   2 -22  -1   12.26    2.35
   2 -22  -1   18.49    2.40
  -2 -22   1   14.99    2.22
  -2  22   1   16.11    2.78
  -2  22   1   11.78    1.92
   2  22  -1   12.89    2.26
  -1 -22   1   10.88    2.02
  -1 -22   1    7.67    1.70
   1 -22  -1   14.36    2.43
   1 -22  -1    6.22    2.00
   1  22  -1    9.58    2.02
  -1  22   1    8.96    2.11
  -1  22   1    9.40    2.44
   0 -22   1   82.75    4.69
   0 -22  -1   76.55    4.35
   0 -22   1   77.37    4.30
   0 -22  -1   79.46    4.74
   0  22   1   76.47    4.50
   0  22  -1   78.08    4.57
   0  22  -1   78.65    5.26
   0  22   1   82.58    5.31
   1 -22   1    3.42    1.87
  -1 -22  -1    6.66    2.01
   1 -22   1    6.78    1.47
  -1 -22  -1    3.84    1.53
  -1  22  -1    4.50    1.71
  -1  22  -1    0.79    2.40
   1  22   1    6.65    1.66
   2 -22   1    5.11    1.93
  -2 -22  -1    3.03    1.88
   2 -22   1    5.44    1.36
  -2 -22  -1    2.58    2.12
   2  22   1    5.17    1.73
  -2  22  -1    7.91    2.37
  -2  22  -1    3.21    1.62
  -3 -22  -1   50.80    4.12
  -3 -22  -1   45.39    3.90
   3 -22   1   43.78    4.03
  -3  22  -1   35.61    4.07
   3  22   1   43.28    3.19
  -3  22  -1   42.70    3.84
  -4 -22  -1    0.69    1.82
  -4 -22  -1   -2.27    1.94
   4 -22   1   -1.08    1.14
   4 -22   1    0.61    1.93
   4  22   1    1.86    1.37
  -4  22  -1    6.55    2.34
  -4  22  -1    0.17    1.67
   5 -22   1   38.60    4.24
   5 -22   1   30.85    2.61
  -5 -22  -1   35.64    3.55
  -5 -22  -1   40.01    4.04
  -5  22  -1   36.18    3.72
   5  22   1   37.55    3.08
  -5  22  -1   34.32    4.33
  -6 -22  -1   22.86    3.45
   6 -22   1   32.67    4.19
  -6 -22  -1   25.86    3.89
   6  22   1   22.85    2.80
  -6  22  -1   26.20    3.99
  -6  22  -1   26.09    3.45
  -7 -22  -1   -1.36    1.87
  -7 -22  -1    3.62    2.38
   7 -22   1    0.22    2.49
   7  22   1   -1.17    1.88
  -7  22  -1    0.63    1.81
  -8 -22  -1   28.38    3.73
  -8 -22  -1   19.48    2.81
   8 -22   1   21.69    3.61
  -8  22  -1   27.20    3.86
  -9 -22  -1    0.23    2.22
  -9 -22  -1   -0.99    2.42
  -9  22  -1    2.21    2.07
 -10 -22  -1    6.01    2.53
 -10 -22  -1    4.59    2.76
 -10  22  -1    2.44    3.11
 -11 -22  -1    5.47    4.09
 -11 -22  -1    8.07    2.93
 -11  22  -1    1.59    2.50
 -11 -23   1   11.99    4.28
  11 -23  -1   11.56    3.47
 -11  23   1    6.30    2.46
  10 -23  -1   38.93    5.74
 -10 -23   1   37.79    5.34
 -10 -23   1   47.41    4.13
 -10  23   1   27.60    4.38
  -9 -23   1   19.36    3.44
   9 -23  -1   18.02    3.34
  -9 -23   1   21.24    3.59
  -9  23   1   21.58    3.63
  -8 -23   1    9.85    2.26
   8 -23  -1    9.19    2.87
  -8 -23   1    7.35    2.71
  -8  23   1   10.15    2.48
   7 -23  -1   -0.74    2.40
  -7 -23   1    1.82    2.08
  -7 -23   1   -0.26    1.83
  -7  23   1   -1.72    1.90
  -6 -23   1   45.49    4.53
  -6 -23   1   44.71    3.54
   6 -23  -1   37.60    4.55
  -6  23   1   46.12    4.13
   6  23  -1   38.33    3.40
   5 -23  -1    1.69    2.11
  -5 -23   1    1.55    1.92
  -5 -23   1   -0.81    1.72
  -5  23   1   -0.59    1.57
   5  23  -1   -0.12    1.36
  -5  23   1    0.40    2.15
  -4 -23   1    1.46    1.70
   4 -23  -1   -0.64    2.18
  -4 -23   1   -0.01    1.74
   4  23  -1    2.26    1.37
  -4  23   1    1.20    1.79
  -3 -23   1    5.82    1.85
   3 -23  -1    6.06    2.33
  -3 -23   1    7.03    1.97
  -3  23   1    5.16    2.50
  -3  23   1    7.13    1.89
   3  23  -1    4.50    1.38
   2 -23  -1    7.72    1.60
   2 -23  -1   10.20    2.37
  -2 -23   1    8.56    2.05
  -2 -23   1    7.77    2.26
  -2  23   1    4.94    2.78
   2  23  -1    5.87    1.83
  -2  23   1    4.37    1.67
   1 -23  -1  101.38    4.88
   1 -23  -1   97.80    5.46
  -1 -23   1  101.39    5.07
  -1 -23   1  100.51    5.17
  -1  23   1   95.68    5.23
  -1  23   1   97.65    6.15
   1  23  -1   99.72    5.34
   0 -23  -1    0.57    1.35
   0 -23  -1    0.26    1.86
   0 -23   1   -0.25    1.81
   0 -23   1    0.01    1.46
   0  23  -1    0.69    1.50
   0  23   1    1.39    1.59
  -1 -23  -1    3.71    1.66
   1 -23   1    2.22    1.95
  -1 -23  -1    6.13    2.21
  -1  23  -1    7.73    2.01
   1  23   1    5.10    1.66
  -1  23  -1    7.49    2.63
  -2 -23  -1    4.31    2.01
  -2 -23  -1    5.84    2.08
   2 -23   1    4.70    1.95
   2 -23   1    6.07    1.54
  -2  23  -1   -0.02    2.08
  -2  23  -1    1.06    1.68
   2  23   1    3.34    1.66
   3 -23   1   14.10    2.62
  -3 -23  -1   19.39    3.34
  -3 -23  -1   22.73    3.57
  -3  23  -1   18.72    3.23
  -3  23  -1   19.27    2.96
   3  23   1   19.86    2.92
   4 -23   1   16.42    2.26
   4 -23   1   28.18    3.91
  -4 -23  -1   22.68    3.44
  -4 -23  -1   22.88    3.77
  -4  23  -1   19.57    3.15
   4  23   1   18.76    2.79
  -5 -23  -1    7.88    2.17
   5 -23   1    5.44    2.42
  -5 -23  -1    6.37    2.31
   5  23   1    5.83    1.75
  -5  23  -1    7.05    3.56
  -5  23  -1    5.32    2.10
  -6 -23  -1   33.32    3.76
  -6 -23  -1   33.04    4.44
   6 -23   1   40.66    4.62
  -6  23  -1   37.39    3.92
  -7 -23  -1    2.84    2.15
  -7 -23  -1   -1.10    2.34
   7 -23   1   -0.31    2.46
  -7  23  -1   -0.36    1.95
   8 -23   1    6.69    2.95
  -8 -23  -1    7.82    2.70
  -8 -23  -1    5.76    2.51
  -8  23  -1    7.28    2.37
  -9 -23  -1   14.16    3.25
  -9 -23  -1    9.54    2.66
  -9  23  -1    8.83    2.52
 -10 -23  -1   -3.38    2.54
 -10 -23  -1   -1.65    2.57
 -10  23  -1    2.25    2.34
 -11 -23  -1    2.12    2.89
 -11 -23  -1    0.98    3.02
 -11  23  -1    1.71    2.68
  10 -24  -1    9.07    3.56
 -10 -24   1    8.29    3.11
 -10  24   1    7.09    2.56
  -9 -24   1   11.27    2.85
  -9 -24   1   10.93    2.54
  -9  24   1   12.15    4.32
  -8 -24   1    0.39    2.06
   8 -24  -1    3.74    2.79
  -8 -24   1    2.09    2.44
  -8  24   1    5.42    2.20
   7 -24  -1    6.38    2.90
  -7 -24   1    7.09    2.07
  -7 -24   1    3.45    2.49
  -7  24   1   -1.20    2.04
  -6 -24   1   10.28    2.65
   6 -24  -1    7.07    2.81
  -6 -24   1    6.61    2.08
  -6  24   1    4.55    2.12
   5 -24  -1   19.09    3.08
  -5 -24   1   24.10    3.35
  -5 -24   1   16.17    2.64
   5  24  -1   20.91    3.05
  -5  24   1   22.64    3.68
   4 -24  -1    6.91    2.65
  -4 -24   1    8.34    2.42
  -4  24   1    8.66    2.11
   4  24  -1    8.96    1.58
  -3 -24   1    2.36    1.93
  -3 -24   1    1.88    1.92
   3 -24  -1   -0.15    2.44
  -3  24   1    0.65    1.88
  -3  24   1    1.34    2.57
   3  24  -1    1.31    1.74
  -2 -24   1   78.82    4.68
  -2 -24   1   74.23    5.00
   2 -24  -1   77.45    5.14
   2 -24  -1   78.99    4.28
  -2  24   1   71.65    5.94
   2  24  -1   79.61    4.89
  -2  24   1   75.05    4.90
   1 -24  -1   19.23    2.94
  -1 -24   1   14.74    2.48
  -1 -24   1   12.09    2.06
   1 -24  -1   13.07    2.63
   1  24  -1   13.95    2.50
  -1  24   1   15.81    3.27
  -1  24   1   13.26    2.40
   0 -24   1    4.05    2.16
   0 -24  -1    6.29    2.29
   0 -24  -1    7.15    1.68
   0  24   1    4.79    2.10
   0  24  -1    6.51    2.07
  -1 -24  -1   28.17    3.23
  -1 -24  -1   22.06    3.60
   1 -24   1   22.46    3.05
   1 -24   1   21.62    2.92
  -1  24  -1   20.18    2.85
  -1  24  -1   21.49    3.43
   1  24   1   25.99    3.46
  -2 -24  -1    7.24    2.11
  -2 -24  -1    3.69    2.06
   2 -24   1    4.32    2.11
   2 -24   1    3.17    1.55
  -2  24  -1    9.49    2.94
  -2  24  -1    5.28    2.15
   2  24   1    3.58    1.74
  -3 -24  -1   -2.22    1.93
  -3 -24  -1    2.35    1.89
   3 -24   1   -0.25    2.07
  -3  24  -1    7.38    3.04
  -3  24  -1    3.15    1.85
   3  24   1   -1.49    1.79
  -4 -24  -1    2.20    2.17
  -4 -24  -1   -1.47    2.14
   4 -24   1   -3.02    1.96
  -4  24  -1    0.74    1.86
   5 -24   1    9.86    2.66
  -5 -24  -1   12.60    2.58
  -5 -24  -1   10.21    2.55
   5  24   1   11.44    1.92
  -6 -24  -1    1.41    2.36
  -6 -24  -1    4.02    2.19
   6 -24   1    5.52    2.64
   6  24   1   -0.54    1.75
  -6  24  -1    3.10    1.98
  -7 -24  -1    3.63    2.23
  -7 -24  -1   -2.33    2.36
   7 -24   1   -2.04    2.49
  -7  24  -1   -0.78    2.12
  -8 -24  -1   -0.27    2.41
  -8 -24  -1    0.43    2.66
   8 -24   1    2.86    3.03
  -8  24  -1   -0.44    2.18
  -9 -24  -1    3.45    2.62
  -9 -24  -1    1.60    2.79
  -9  24  -1   -0.51    2.27
 -10 -24  -1    7.18    2.91
 -10 -24  -1    4.72    3.64
 -10  24  -1    3.45    2.57
 -10 -25   1    8.77    4.56
  10 -25  -1   10.80    3.60
 -10  25   1   13.59    2.91
   9 -25  -1   11.80    3.52
  -9 -25   1   21.77    3.71
  -9 -25   1   22.51    3.05
  -9  25   1   17.42    2.89
  -8 -25   1    1.53    2.72
   8 -25  -1    8.51    3.30
  -8 -25   1    1.50    2.19
  -8  25   1    2.96    2.19
  -7 -25   1   42.95    4.99
  -7 -25   1   39.54    4.07
   7 -25  -1   37.59    5.24
  -7  25   1   42.98    4.42
   6 -25  -1    6.40    2.87
  -6 -25   1    3.45    2.39
  -6 -25   1    3.12    2.20
  -6  25   1   -2.35    2.00
   5 -25  -1    8.29    2.75
  -5 -25   1    8.82    2.23
  -5 -25   1    8.29    2.64
  -5  25   1   10.05    2.68
   5  25  -1    9.80    2.09
  -4 -25   1    6.04    2.14
   4 -25  -1    0.71    2.36
  -4 -25   1   -0.08    1.95
  -4  25   1    0.14    1.74
   4  25  -1    2.18    1.48
  -3 -25   1   -1.22    1.95
   3 -25  -1    1.12    2.27
   3  25  -1   -1.03    1.97
  -3  25   1    1.26    2.13
  -2 -25   1    7.38    2.20
  -2 -25   1   11.32    2.43
   2 -25  -1    9.94    1.80
   2 -25  -1   11.54    2.70
  -2  25   1   14.19    2.64
   2  25  -1   12.98    2.55
   1 -25  -1   43.60    3.82
  -1 -25   1   45.85    3.74
  -1 -25   1   50.33    4.30
   1 -25  -1   51.40    4.61
   1  25  -1   47.25    4.31
  -1  25   1   53.74    4.35
   0 -25   1    1.84    2.21
   0 -25  -1    2.55    2.22
   0 -25   1    5.32    1.86
   0 -25  -1    5.22    1.81
   0  25  -1    4.59    2.13
   0  25   1    4.43    2.11
  -1 -25  -1    5.19    1.65
   1 -25   1    5.11    2.32
  -1 -25  -1    6.40    2.49
   1 -25   1    7.05    1.76
  -1  25  -1    3.65    1.96
   1  25   1    4.93    1.94
   2 -25   1   14.84    2.95
  -2 -25  -1   13.93    2.71
  -2 -25  -1   18.93    2.80
   2  25   1    9.71    2.21
  -2  25  -1   14.05    2.42
   3 -25   1    1.46    2.37
  -3 -25  -1    4.47    2.41
  -3 -25  -1    9.26    2.39
  -3  25  -1    3.18    2.26
   3  25   1    8.92    2.33
  -4 -25  -1   -2.68    2.11
   4 -25   1    0.36    2.23
  -4 -25  -1    2.09    2.21
   4  25   1   -1.82    1.56
  -4  25  -1   -0.15    2.01
  -5 -25  -1   27.61    3.80
   5 -25   1   33.07    4.55
  -5 -25  -1   25.41    4.00
  -5  25  -1   35.30    4.38
  -6 -25  -1   -2.41    2.24
  -6 -25  -1   -3.78    2.45
   6 -25   1   -1.13    2.30
  -6  25  -1   -0.80    2.05
   7 -25   1   45.35    5.23
  -7 -25  -1   31.88    5.33
  -7 -25  -1   51.64    4.61
  -7  25  -1   45.01    4.86
  -8 -25  -1   26.49    4.23
  -8 -25  -1   14.78    3.52
  -8  25  -1   15.28    4.34
  -9 -25  -1    3.59    2.87
  -9 -25  -1    3.02    2.92
  -9  25  -1    9.77    2.82
   9 -26  -1   -3.44    3.10
  -9 -26   1    3.36    2.66
  -9  26   1    1.27    2.46
   8 -26  -1    4.65    3.17
  -8 -26   1   -0.95    2.75
  -8 -26   1    3.74    2.47
  -8  26   1    2.61    3.40
  -7 -26   1   13.61    3.04
   7 -26  -1   14.96    3.52
  -7  26   1   18.52    3.03
   6 -26  -1   11.96    3.13
  -6 -26   1   12.96    2.66
  -6 -26   1    8.25    2.52
  -6  26   1   11.96    2.65
   5 -26  -1    3.64    2.73
  -5 -26   1    2.20    2.23
  -5 -26   1    5.96    2.62
  -5  26   1    0.15    2.29
   5  26  -1    3.46    1.94
   4 -26  -1    2.19    2.63
  -4 -26   1    4.32    2.28
  -4 -26   1    6.26    2.54
  -4  26   1    1.19    2.29
  -3 -26   1   30.26    4.53
  -3 -26   1   33.91    3.87
   3 -26  -1   28.13    4.24
   3  26  -1   25.19    3.98
  -3  26   1   31.81    4.24
  -2 -26   1    0.52    2.20
   2 -26  -1   -0.60    2.46
   2 -26  -1   -3.56    2.22
  -2 -26   1    0.95    2.24
  -2  26   1   -0.26    2.13
   2  26  -1   -1.01    1.85
  -1 -26   1   14.10    2.08
  -1 -26   1    8.00    2.47
   1 -26  -1   11.77    2.84
   1  26  -1    8.68    2.24
  -1  26   1    9.27    2.25
   0 -26  -1    2.53    2.42
   0 -26   1    4.67    2.42
   0 -26  -1    5.96    2.03
   0 -26   1    0.30    1.90
   0  26  -1    3.67    2.08
   0  26   1   -0.11    2.09
  -1 -26  -1   -0.26    1.78
   1 -26   1    0.23    1.65
   1 -26   1    1.08    2.22
  -1 -26  -1    1.05    2.28
  -1  26  -1    0.01    1.97
   1  26   1    0.76    1.73
   2 -26   1   11.16    2.67
  -2 -26  -1   10.03    2.69
  -2  26  -1   13.11    2.72
   2  26   1    8.18    2.26
  -3 -26  -1   14.10    2.90
  -3 -26  -1   10.73    2.62
   3 -26   1   14.92    2.98
  -3  26  -1   12.98    2.64
   3  26   1   15.79    2.54
   4 -26   1    3.15    2.44
  -4 -26  -1    3.54    2.32
  -4 -26  -1    3.48    2.36
  -4  26  -1   -1.58    2.04
  -5 -26  -1    1.86    2.51
  -5 -26  -1    4.44    2.58
   5 -26   1    6.82    2.90
   5  26   1    3.33    1.88
  -5  26  -1    8.13    2.60
   6 -26   1    0.47    2.55
  -6 -26  -1    1.72    2.59
  -6 -26  -1   -1.54    2.48
  -6  26  -1   -2.67    2.24
  -7 -26  -1    0.72    3.11
   7 -26   1    7.25    3.25
  -7 -26  -1    6.38    2.83
  -7  26  -1    3.47    2.50
  -8 -26  -1   22.28    3.43
  -8 -26  -1   15.39    3.85
   8 -26   1   18.55    4.04
  -8  26  -1   14.74    3.14
  -9 -26  -1   20.87    3.30
  -9 -26  -1   11.86    3.51
  -9  26  -1   18.49    3.26
  -8 -27   1   12.88    3.21
   8 -27  -1   19.56    4.01
  -8  27   1   14.17    3.19
  -7 -27   1    3.16    2.99
   7 -27  -1    1.09    3.27
  -7 -27   1    7.64    2.63
  -7  27   1    7.58    4.57
  -6 -27   1    9.78    3.07
   6 -27  -1    7.27    2.99
  -6 -27   1    5.35    2.47
  -6  27   1    9.21    2.63
  -5 -27   1   14.20    2.78
   5 -27  -1   17.17    3.62
  -5 -27   1   17.21    3.41
  -5  27   1   14.36    3.15
  -4 -27   1   -3.10    2.44
  -4 -27   1    4.44    2.31
   4 -27  -1    1.37    2.54
  -4  27   1    3.07    2.50
   4  27  -1   -1.44    2.23
  -3 -27   1   12.68    2.77
  -3 -27   1   11.01    2.71
   3 -27  -1   11.87    3.18
  -3  27   1   15.39    2.98
   3  27  -1   11.71    2.56
   2 -27  -1   15.34    3.44
  -2 -27   1   12.59    2.80
  -2 -27   1   10.71    2.69
  -2  27   1   16.88    3.11
   2  27  -1   12.87    2.62
  -1 -27   1    4.29    2.50
   1 -27  -1    5.45    2.52
   1 -27  -1    6.55    2.80
  -1 -27   1    9.88    2.30
   1  27  -1    7.43    2.44
  -1  27   1    3.97    2.17
   0 -27  -1    2.46    2.66
   0 -27   1    5.19    1.93
   0 -27   1   -0.34    2.25
   0 -27  -1    3.30    1.85
   0  27  -1    0.54    2.18
   0  27   1    4.44    2.32
  -1 -27  -1   34.04    4.99
   1 -27   1   28.33    4.24
  -1 -27  -1   30.22    4.33
  -1  27  -1   25.13    4.12
   1  27   1   35.75    4.43
  -2 -27  -1    2.46    2.48
   2 -27   1   -2.11    2.39
  -2 -27  -1    0.50    2.45
   2  27   1    6.42    2.24
  -2  27  -1    2.51    2.20
   3 -27   1    0.72    2.50
  -3 -27  -1    3.71    2.59
  -3 -27  -1   -1.76    2.54
   3  27   1   -0.45    2.05
  -3  27  -1    2.01    2.36
  -4 -27  -1   46.35    5.02
  -4 -27  -1   32.91    4.48
   4 -27   1   29.28    4.91
  -4  27  -1   32.53    4.57
   4  27   1   32.44    4.19
  -5 -27  -1   18.37    3.24
  -5 -27  -1   16.51    3.02
   5 -27   1   21.60    3.65
  -5  27  -1   14.76    3.15
  -6 -27  -1    2.71    2.80
  -6 -27  -1    3.42    2.90
   6 -27   1    1.68    2.97
  -6  27  -1    0.53    2.41
  -7 -27  -1   15.81    3.19
   7 -27   1   20.16    3.82
  -7 -27  -1   10.22    3.31
  -7  27  -1   11.73    4.50
  -8 -27  -1    6.90    3.13
   8 -27   1    4.13    3.15
  -8 -27  -1    1.10    2.99
  -8  27  -1    2.92    2.82
  -7 -28   1   -1.21    3.32
  -7 -28   1   -2.43    2.61
   7 -28  -1    0.63    3.06
  -7  28   1    3.05    2.80
  -6 -28   1    1.29    2.54
   6 -28  -1    0.21    4.31
  -6 -28   1   -2.97    2.88
  -6  28   1    4.64    2.57
  -5 -28   1   12.53    3.18
  -5 -28   1   20.91    3.02
   5 -28  -1   12.42    3.50
  -5  28   1   19.30    3.43
  -4 -28   1    3.60    2.80
   4 -28  -1    5.33    2.89
  -4 -28   1    4.12    2.56
  -4  28   1    6.46    2.85
   4  28  -1    1.36    2.39
  -3 -28   1    5.95    2.62
  -3 -28   1   -0.33    2.59
   3 -28  -1    5.21    3.00
   3  28  -1    2.53    2.41
  -3  28   1    6.72    2.45
  -2 -28   1    6.03    2.61
  -2 -28   1    7.19    2.74
   2 -28  -1    5.91    3.11
   2  28  -1    9.12    2.94
   1 -28  -1    0.79    2.86
  -1 -28   1   -2.12    2.52
   1  28  -1   -3.21    2.31
  -1  28   1   -1.40    1.99
   0 -28   1   28.18    4.24
   0 -28  -1   22.31    3.53
   0  28   1   32.30    4.48
   0  28  -1   21.47    3.37
   1 -28   1   -1.38    2.51
  -1 -28  -1    7.86    3.20
  -1 -28  -1    2.67    2.74
  -1  28  -1   -2.13    2.15
   1  28   1    1.23    2.11
   2 -28   1    8.32    3.04
  -2 -28  -1    5.34    2.54
  -2 -28  -1    4.97    2.73
   2  28   1    1.98    2.47
  -2  28  -1    4.00    2.42
  -3 -28  -1   13.62    3.03
  -3 -28  -1   14.48    3.13
   3 -28   1   10.63    3.18
  -3  28  -1    9.34    2.79
   3  28   1   10.21    2.66
  -4 -28  -1   -1.36    2.52
  -4 -28  -1    3.19    2.68
   4 -28   1    4.59    2.76
   4  28   1    0.88    2.69
  -4  28  -1    2.54    2.67
  -5 -28  -1    5.50    3.00
   5 -28   1    9.85    3.25
  -5 -28  -1   11.72    3.27
  -5  28  -1    7.79    3.01
  -6 -28  -1   20.94    3.74
  -6 -28  -1   15.51    3.17
  -6  28  -1   14.34    4.20
  -7 -28  -1    9.95    3.25
  -7 -28  -1    7.63    3.41
   7 -28   1   12.84    3.87
  -7  28  -1    7.48    3.14
  -6 -29   1   55.05    6.34
   6 -29  -1   55.80    6.19
  -6 -29   1   72.78    5.39
  -6  29   1   56.69    6.19
  -5 -29   1   13.51    3.25
   5 -29  -1   17.32    4.38
  -5 -29   1   23.02    3.43
  -5  29   1   19.00    3.41
  -4 -29   1    3.15    2.95
   4 -29  -1   -0.77    2.89
  -4 -29   1   -1.59    2.67
  -4  29   1    1.87    2.68
  -3 -29   1   21.70    3.54
  -3 -29   1   17.62    3.36
   3 -29  -1   28.81    4.80
  -3  29   1   18.29    3.10
   3  29  -1   16.12    3.12
   2 -29  -1   13.32    3.52
  -2 -29   1   20.49    3.48
   2  29  -1   14.55    3.06
   1 -29  -1   24.71    3.92
  -1 -29   1   28.12    3.63
  -1  29   1   31.76    4.67
   1  29  -1   23.11    3.52
   0 -29   1    2.67    2.65
   0 -29  -1    2.87    3.07
   0  29  -1   -2.09    2.40
   0  29   1    5.24    2.55
   1 -29   1    3.96    2.96
  -1 -29  -1    3.12    2.79
  -1  29  -1    1.03    2.66
   1  29   1   -3.05    2.32
   2 -29   1    0.35    2.91
  -2 -29  -1    1.36    2.75
  -2 -29  -1    2.50    2.40
   2  29   1   -2.73    2.66
  -2  29  -1    0.08    2.68
   3 -29   1   -0.28    2.68
  -3 -29  -1   -1.95    2.78
  -3 -29  -1    5.19    3.03
   3  29   1    3.09    2.49
  -3  29  -1   -2.96    2.50
   4 -29   1   41.18    5.46
  -4 -29  -1   43.64    5.49
  -4 -29  -1   32.39    5.38
  -4  29  -1   45.35    5.51
   5 -29   1   -1.49    4.31
  -5 -29  -1   -0.60    2.81
  -5 -29  -1    8.03    3.25
  -5  29  -1    5.33    2.95
   6 -29   1   20.62    4.13
  -6 -29  -1   16.87    3.68
  -6 -29  -1   20.46    3.89
  -6  29  -1   19.71    3.74
  -5 -30   1    5.62    3.09
   5 -30  -1    7.40    3.63
  -5 -30   1    9.95    3.21
  -5  30   1    1.70    4.65
  -4 -30   1    5.72    3.14
  -4 -30   1    7.94    3.26
   4 -30  -1   13.52    4.26
  -4  30   1    7.58    3.28
   3 -30  -1    7.28    3.38
  -3 -30   1    0.65    2.98
  -3 -30   1   -3.09    2.98
   3  30  -1   -0.52    3.75
  -3  30   1    0.46    2.61
   2 -30  -1   23.17    3.94
  -2 -30   1   23.29    3.71
   2  30  -1   26.53    3.70
  -2  30   1   26.02    3.72
   1 -30  -1   20.54    3.80
  -1 -30   1   29.45    4.91
   1  30  -1   23.32    3.83
  -1  30   1   16.97    3.40
   0 -30   1   -5.31    2.75
   0 -30  -1   -1.52    3.15
   0  30  -1    5.93    3.14
   0  30   1   -2.38    2.67
  -1 -30  -1    1.53    3.01
   1 -30   1    3.37    3.00
   1  30   1    2.28    2.69
  -1  30  -1   -4.30    2.72
  -2 -30  -1   15.62    3.48
   2 -30   1    7.79    3.26
  -2  30  -1   10.65    3.26
   2  30   1    9.90    3.09
   3 -30   1    2.71    3.12
  -3 -30  -1   -0.70    4.11
  -3 -30  -1   -3.61    3.02
  -3  30  -1    4.06    2.95
  -4 -30  -1    3.33    2.91
  -4 -30  -1   -3.46    3.25
  -4  30  -1    5.75    3.14
  -5 -30  -1    1.39    3.32
   5 -30   1    7.04    3.69
  -3 -31   1   -1.21    3.10
   3 -31  -1    3.60    3.24
  -3  31   1    4.64    2.92
  -2 -31   1   14.24    3.44
  -2  31   1   13.38    3.41
   2  31  -1   11.45    3.55
  -1 -31   1   54.20    5.59
   1 -31  -1   39.99    6.14
  -1  31   1   45.09    6.13
   1  31  -1   54.99    6.29
   0 -31   1   -1.43    3.10
   0 -31  -1   -5.26    2.94
   0  31  -1    0.81    3.46
   0  31   1    2.33    3.24
  -1 -31  -1   13.30    3.73
   1 -31   1   18.89    3.75
   1  31   1   13.12    3.23
  -1  31  -1   24.10    4.10
  -2 -31  -1   14.36    3.67
   2 -31   1    3.16    3.32
  -2  31  -1    5.26    3.28
   2  31   1    5.65    3.12
  -3 -31  -1    5.69    3.52
   3 -31   1    4.98    4.28
  -3  31  -1    0.61    3.18
 -16   0   2   12.58    2.98
 -16   0   2    8.92    1.23
 -16   0   2    8.29    1.39
 -15   0   2    0.33    1.00
 -15   0   2    1.27    1.04
 -15   0   2    1.17    2.13
 -14   0   2    0.74    0.90
 -14   0   2    1.13    0.97
 -14   0   2    2.09    1.93
 -13   0   2    0.38    1.53
 -13   0   2   -0.26    0.82
 -13   0   2    0.64    0.84
 -12   0   2    3.68    1.57
 -12   0   2    5.07    0.90
 -12   0   2    4.93    0.86
 -11   0   2   -0.44    1.17
 -11   0   2    0.96    0.61
 -11   0   2    0.45    0.60
 -10   0   2  217.60    7.79
 -10   0   2  217.33    7.76
 -10   0   2  213.57    6.57
  -9   0   2    0.69    1.04
  -8   0   2   38.60    2.29
  -7   0   2    0.24    0.73
  -6   0   2   67.82    2.79
   5   0  -2   -0.07    0.47
  -5   0   2   -0.15    0.47
  -4   0   2   57.18    1.81
  -4   0   2   57.26    2.43
   4   0  -2   60.09    2.21
  -3   0   2    0.13    0.27
  -3   0   2   -0.21    0.31
  -3   0   2   -0.23    0.43
   3   0  -2    0.54    0.42
  -2   0   2 4630.17  131.10
   2   0  -2 4286.29  131.04
   2   0  -2 4976.55  131.08
   2   0  -2 4548.10  131.11
  -2   0   2 4420.44  131.12
  -2   0   2 4314.71  131.07
  -1   0   2    0.38    0.25
  -1   0   2    0.14    0.20
   1   0  -2    0.74    0.27
   1   0  -2    0.16    0.31
  -1   0   2    0.09    0.28
  -1   0  -2   17.32    5.79
  -2   0  -2  265.58    7.91
   2   0   2  257.52    7.87
   2   0   2  266.52    7.89
  -2   0  -2  257.41    7.94
   2   0   2  270.11    8.11
  -2   0  -2  245.63    8.07
  -3   0  -2    0.38    0.39
  -3   0  -2    0.77    0.56
  -3   0  -2   -0.44    0.34
   3   0   2    0.03    0.37
   3   0   2    0.03    0.30
   3   0   2    0.39    0.50
  -4   0  -2  340.02   10.90
  -4   0  -2  347.19   10.51
  -4   0  -2  343.98   10.55
   4   0   2  360.75   10.50
  -6   0  -2    4.21    1.02
  -6   0  -2    4.91    0.72
  -7   0  -2    0.18    0.53
  -7   0  -2   -0.64    0.62
  -7   0  -2   -0.27    0.98
  -8   0  -2   35.72    2.03
  -8   0  -2   36.94    2.78
  -8   0  -2   34.04    1.85
  -9   0  -2    0.89    1.22
  -9   0  -2    0.33    0.83
  -9   0  -2   -0.05    0.74
 -10   0  -2   -1.12    0.87
 -10   0  -2    1.55    1.53
 -10   0  -2   -1.05    0.87
 -11   0  -2   -0.48    0.98
 -11   0  -2    1.93    1.61
 -11   0  -2   -1.67    0.93
 -12   0  -2   -0.14    1.82
 -12   0  -2   -1.59    1.57
 -12   0  -2    0.20    1.14
 -13   0  -2    1.79    2.11
 -13   0  -2    0.47    1.31
 -13   0  -2   -1.90    1.45
 -14   0  -2    7.49    2.57
 -14   0  -2    0.72    1.60
 -14   0  -2   -0.55    1.61
 -15   0  -2    3.93    1.97
 -15   0  -2    1.89    2.77
 -16  -1   2   11.59    1.62
 -16  -1   2   15.10    2.94
 -16  -1   2   12.30    2.03
 -16   1   2   15.57    1.73
 -16   1   2    7.79    2.90
 -16   1   2   11.21    1.46
 -15  -1   2    0.06    2.09
 -15  -1   2    2.08    1.12
 -15  -1   2    0.47    1.15
 -15   1   2    0.28    0.94
 -15   1   2   -0.81    0.94
 -15   1   2    2.22    2.18
 -14  -1   2    5.05    1.17
 -14  -1   2    9.47    2.23
 -14  -1   2    7.90    1.26
 -14   1   2    7.83    1.09
 -14   1   2    8.32    1.42
 -14   1   2    6.74    2.00
 -13  -1   2    0.50    0.89
 -13  -1   2    0.11    1.00
 -13  -1   2    1.85    1.64
 -13   1   2    0.90    0.74
 -13   1   2    0.14    0.77
 -13   1   2    0.24    1.51
 -12  -1   2   34.46    3.02
 -12  -1   2   36.93    2.04
 -12  -1   2   35.30    1.95
 -12   1   2   35.14    3.20
 -11  -1   2   28.61    1.65
 -11  -1   2   28.33    1.71
 -11  -1   2   26.92    2.57
 -11   1   2   27.22    2.78
 -10  -1   2   50.11    3.03
 -10  -1   2   46.72    2.06
 -10  -1   2   52.95    3.15
 -10  -1   2   43.50    2.01
 -10   1   2   48.62    3.29
  -9  -1   2   -0.78    0.51
  -9  -1   2   -0.03    0.73
  -9  -1   2   -0.02    0.39
  -9  -1   2   -0.38    1.03
  -9   1   2    0.34    1.14
  -8  -1   2   73.07    2.51
  -8  -1   2   79.08    3.36
  -8  -1   2   74.67    3.25
  -8  -1   2   74.78    2.56
  -8   1   2   76.74    3.41
  -7  -1   2  118.10    3.71
  -7  -1   2  115.94    3.73
  -7   1   2  126.62    4.54
  -6  -1   2  473.34   14.29
  -6  -1   2  466.07   14.30
  -6  -1   2  510.93   14.81
   6  -1  -2  465.93   14.85
  -6   1   2  524.34   15.37
  -5  -1   2  258.48    7.96
  -5  -1   2  270.34    7.95
   5  -1  -2  259.22    8.38
  -5  -1   2  272.00    8.30
  -5   1   2  281.85    8.46
  -4  -1   2 1546.43   46.14
   4  -1  -2 1558.99   46.43
  -4  -1   2 1628.21   46.32
  -4  -1   2 1609.68   46.14
  -4   1   2 1613.91   46.45
   4   1  -2 1580.35   46.30
   3  -1  -2   24.82    1.29
  -3  -1   2   23.89    1.08
  -3  -1   2   25.89    1.04
  -3  -1   2   23.30    1.22
  -3   1   2   24.43    1.29
   3   1  -2   25.17    0.87
  -3   1   2   23.93    0.93
  -3   1   2   22.92    0.93
   3   1  -2   25.43    0.88
   3   1  -2   25.19    1.08
  -1  -1   2  317.66    9.27
   1  -1  -2  334.89    9.24
   1  -1  -2  321.17    9.30
   1   1  -2  258.32    9.35
  -1   1   2  321.38    9.25
  -1   1   2  292.25    9.40
   1   1  -2  312.33    9.16
   1   1  -2  327.95    9.27
   0  -1  -2  381.48   11.02
   0  -1  -2  325.28   10.97
   0  -1   2  381.97   10.98
   0  -1   2  372.92   11.08
   0  -1  -2  376.94   11.01
   0   1  -2  380.59   11.01
   0   1   2  346.37   10.98
   0   1  -2  375.79   10.96
   0   1   2  386.57   10.98
   0   1  -2  362.79   10.96
   1  -1   2  150.30    4.67
  -1  -1  -2  154.77    4.69
  -1  -1  -2  142.53    4.76
   1  -1   2  154.42    4.77
  -1  -1  -2  145.81    4.72
   1   1   2  141.54    4.65
  -1   1  -2  140.19    4.74
   1   1   2  158.11    4.73
  -1   1  -2  145.25    4.69
  -1   1  -2  157.98    4.68
   2  -1   2 2778.05   77.28
  -2  -1  -2 2548.26   77.11
   2  -1   2 2578.39   77.02
  -2  -1  -2 2583.34   77.23
   2  -1   2 2557.41   76.99
  -2  -1  -2 2756.41   77.09
   2   1   2 2763.54   77.09
  -2   1  -2 2630.48   77.08
  -2   1  -2 2666.38   77.27
  -2   1  -2 2563.25   77.04
   2   1   2 2773.08   77.26
   3  -1   2  203.57    6.13
  -3  -1  -2  198.11    6.24
  -3  -1  -2  200.12    6.29
  -3  -1  -2  194.44    6.48
   3   1   2  208.24    6.20
  -3   1  -2  204.37    6.21
  -3   1  -2  194.91    6.23
   3   1   2  202.35    6.16
  -3   1  -2  193.55    6.51
   3   1   2  208.17    6.52
   4  -1   2  361.44   11.12
  -4  -1  -2  364.65   11.60
  -4  -1  -2  380.64   11.28
  -4  -1  -2  379.78   11.33
   4   1   2  373.74   11.10
  -4   1  -2  361.25   11.24
  -4   1  -2  366.19   11.65
  -4   1  -2  380.44   11.23
   4   1   2  390.05   11.17
  -6  -1  -2   51.86    2.65
  -6  -1  -2   50.98    2.15
  -6   1  -2   50.35    2.67
  -6   1  -2   47.55    2.06
  -7  -1  -2   17.20    1.34
  -7  -1  -2   19.27    2.04
  -7  -1  -2   19.16    1.52
  -7   1  -2   17.32    1.95
  -7   1  -2   14.73    1.99
  -7   1  -2   19.42    1.32
  -7   1  -2   17.67    1.37
  -8  -1  -2    7.33    1.07
  -8  -1  -2    8.33    1.24
  -8  -1  -2    7.24    1.41
  -8   1  -2    6.76    1.50
  -8   1  -2    9.09    1.30
  -8   1  -2    7.95    1.20
  -9  -1  -2  111.71    4.44
  -9  -1  -2  120.27    5.24
  -9  -1  -2  116.84    4.32
  -9   1  -2  121.39    5.31
  -9   1  -2  119.78    4.27
  -9   1  -2  118.99    4.37
 -10  -1  -2   17.50    1.91
 -10  -1  -2   19.10    1.81
 -10  -1  -2   20.63    2.81
 -10   1  -2   17.95    1.80
 -10   1  -2   19.16    1.85
 -10   1  -2   22.24    2.92
 -11  -1  -2   40.45    2.67
 -11  -1  -2   34.23    2.49
 -11  -1  -2   38.10    3.49
 -11   1  -2   39.85    2.42
 -11   1  -2   40.27    3.59
 -11   1  -2   36.58    2.44
 -12  -1  -2   90.91    3.89
 -12  -1  -2   84.93    4.12
 -12  -1  -2   90.90    5.16
 -12   1  -2   88.16    3.99
 -12   1  -2   90.32    4.83
 -12   1  -2   89.50    5.24
 -13  -1  -2   64.73    4.89
 -13  -1  -2   63.31    3.64
 -13  -1  -2   57.97    3.59
 -13   1  -2   55.25    3.45
 -13   1  -2   61.28    3.55
 -13   1  -2   58.35    4.78
 -14  -1  -2    3.84    1.71
 -14  -1  -2    3.84    2.50
 -14   1  -2    3.40    1.68
 -14   1  -2    3.70    2.35
 -14   1  -2    2.05    1.50
 -15  -1  -2   20.11    3.40
 -15  -1  -2   32.36    5.45
 -15  -1  -2   20.05    2.61
 -15   1  -2   25.48    3.39
 -15   1  -2   30.98    5.08
 -16  -2   2    6.97    2.85
 -16  -2   2    5.44    1.54
 -16  -2   2    5.38    1.57
 -16   2   2    9.46    2.95
 -15  -2   2    9.33    2.33
 -15  -2   2    6.81    1.36
 -15  -2   2    5.35    1.41
 -15   2   2    5.29    2.18
 -14  -2   2    1.37    1.13
 -14  -2   2    0.12    1.73
 -14  -2   2   -1.93    1.07
 -14   2   2    1.06    1.80
 -13  -2   2   20.34    2.04
 -13  -2   2   23.71    2.98
 -13  -2   2   16.61    1.86
 -13   2   2   18.55    3.12
 -12  -2   2   49.69    3.41
 -12  -2   2   43.28    2.43
 -12  -2   2   45.28    2.35
 -12   2   2   46.32    3.47
 -11  -2   2   20.74    1.74
 -11  -2   2   25.31    2.95
 -11  -2   2   24.95    2.45
 -11  -2   2   17.76    1.90
 -11   2   2   18.17    2.61
 -10  -2   2  275.68    8.56
 -10  -2   2  281.91    9.50
 -10  -2   2  271.81    8.66
 -10  -2   2  282.00    9.44
  -9  -2   2    0.40    0.54
  -9  -2   2    0.89    0.77
  -9  -2   2    0.09    0.65
  -9  -2   2    0.84    1.01
  -9   2   2   -0.86    1.12
  -8  -2   2    9.79    1.43
  -8  -2   2    9.28    0.85
  -8  -2   2    9.49    1.56
  -8  -2   2    7.31    1.01
  -8   2   2    9.97    1.36
  -7  -2   2   50.21    2.02
   7  -2  -2   50.27    2.53
  -7  -2   2   53.50    2.42
  -7  -2   2   50.25    1.92
  -7  -2   2   55.09    2.39
  -7   2   2   54.63    2.67
  -6  -2   2   23.49    1.53
  -6  -2   2   21.78    1.20
  -6  -2   2   20.40    1.42
   6  -2  -2   25.01    1.74
  -6  -2   2   23.62    1.11
  -6   2   2   26.36    1.80
   5  -2  -2   80.90    3.12
  -5  -2   2   77.32    2.71
  -5  -2   2   81.63    2.67
  -5   2   2   84.99    3.13
  -4  -2   2 1051.43   30.91
   4  -2  -2 1010.01   31.15
  -4  -2   2 1068.28   30.91
  -4  -2   2 1073.48   30.89
  -4   2   2 1090.09   31.19
   3  -2  -2  545.29   16.28
  -3  -2   2  558.58   15.98
  -3  -2   2  544.09   16.12
  -3  -2   2  572.92   16.11
   3   2  -2  573.72   16.04
  -3   2   2  540.39   15.97
  -3   2   2  488.64   16.87
  -2  -2   2   84.52    2.78
  -2  -2   2   82.97    2.46
   2  -2  -2   83.81    2.90
   2  -2  -2   83.77    2.63
  -2  -2   2   86.45    2.75
  -2   2   2   83.19    2.88
  -2   2   2   88.49    6.15
  -2   2   2   81.73    2.68
  -2   2   2   83.19    2.64
   2   2  -2   77.41    2.46
   2   2  -2   71.02    3.14
   2   2  -2   76.22    2.70
  -1  -2   2   19.70    0.79
   1  -2  -2   20.40    0.96
   1  -2  -2   20.97    1.17
  -1  -2   2   22.25    1.12
  -1  -2   2   19.50    1.02
  -1   2   2   18.64    0.99
  -1   2   2   21.59    1.14
   1   2  -2   19.57    1.02
   1   2  -2   21.68    1.07
   1   2  -2   19.14    0.81
  -1   2   2   19.60    0.98
   0  -2  -2  304.13    9.44
   0  -2   2  338.97    9.54
   0  -2   2  316.05    9.41
   0  -2  -2  312.37    9.47
   0  -2   2  317.83    9.85
   0   2  -2  305.28    9.42
   0   2   2  315.02    9.46
   0   2  -2  323.78    9.42
   0   2  -2  307.36    9.36
   0   2   2  291.24    9.42
   0   2   2  319.52    9.41
  -1  -2  -2  884.44   25.59
   1  -2   2  873.62   25.54
   1   2   2  752.44   26.11
  -1   2  -2  902.21   25.51
  -1   2  -2  847.24   25.52
  -1   2  -2  876.68   25.59
   1   2   2  919.32   25.57
   1   2   2  904.91   25.53
  -3  -2  -2    3.79    0.70
  -3  -2  -2    5.10    0.84
   3  -2   2    5.65    0.59
  -3  -2  -2    4.90    0.78
   3  -2   2    4.78    0.65
  -3   2  -2    5.72    0.72
   3   2   2    3.95    0.66
   3   2   2    4.96    0.73
  -3   2  -2    4.34    0.73
   3   2   2    3.97    0.65
  -3   2  -2    3.68    0.70
  -4  -2  -2   36.16    1.96
   4  -2   2   37.78    1.35
  -4  -2  -2   39.25    1.72
  -4  -2  -2   38.64    1.76
   4  -2   2   33.70    1.65
   4   2   2   38.59    1.57
   4   2   2   37.07    1.52
  -4   2  -2   36.26    2.05
  -4   2  -2   38.35    1.59
  -4   2  -2   34.55    1.61
  -6  -2  -2   -0.24    0.77
  -6  -2  -2    0.47    0.60
  -6  -2  -2    0.03    0.69
  -6   2  -2    0.70    0.51
  -6   2  -2    0.12    1.02
  -6   2  -2    0.13    0.83
  -7  -2  -2  109.49    4.00
  -7  -2  -2  107.82    4.47
  -7  -2  -2  110.81    3.90
  -7   2  -2  107.04    4.60
  -7   2  -2  103.21    4.50
  -7   2  -2  105.89    3.82
  -7   2  -2  109.43    3.77
  -8  -2  -2   93.35    3.55
  -8  -2  -2   92.38    4.22
  -8  -2  -2   89.32    3.64
  -8   2  -2   91.50    3.48
  -8   2  -2   91.76    4.30
  -8   2  -2   90.78    3.39
  -9  -2  -2    4.47    1.13
  -9  -2  -2    6.49    1.49
  -9  -2  -2    5.99    1.02
  -9   2  -2    5.35    0.95
  -9   2  -2    5.18    0.98
  -9   2  -2    4.92    1.62
 -10  -2  -2    1.95    1.11
 -10  -2  -2    3.75    1.54
 -10  -2  -2    1.98    1.00
 -10   2  -2    1.84    0.95
 -10   2  -2    1.80    1.50
 -10   2  -2    2.94    1.01
 -11  -2  -2    1.27    1.08
 -11  -2  -2   -0.09    1.07
 -11  -2  -2    2.13    1.60
 -11   2  -2    1.86    1.02
 -11   2  -2    1.06    1.00
 -11   2  -2    1.61    1.60
 -12  -2  -2    3.27    1.94
 -12  -2  -2   -0.90    1.11
 -12  -2  -2    1.69    1.32
 -12   2  -2    2.40    1.29
 -12   2  -2    1.21    1.82
 -12   2  -2    0.81    1.10
 -13  -2  -2    8.28    2.35
 -13  -2  -2    8.40    2.06
 -13  -2  -2    4.79    1.65
 -13   2  -2    7.76    1.65
 -13   2  -2    5.95    1.51
 -13   2  -2    7.76    2.49
 -14  -2  -2   17.65    3.01
 -14  -2  -2   25.08    3.53
 -14  -2  -2   24.07    3.39
 -14   2  -2   21.37    2.77
 -14   2  -2   22.42    2.84
 -14   2  -2   18.59    3.24
 -15  -2  -2   -0.24    2.89
 -15  -2  -2    0.64    2.16
 -15  -2  -2   -0.21    1.90
 -15   2  -2    2.72    2.68
 -16  -3   2   -0.04    1.57
 -16  -3   2    3.32    2.68
 -16   3   2    2.30    2.67
 -15  -3   2   15.41    1.84
 -15  -3   2   11.53    1.62
 -15  -3   2   18.04    2.77
 -15   3   2   18.79    2.90
 -14  -3   2    7.01    1.36
 -14  -3   2    7.90    2.06
 -14  -3   2    5.28    1.32
 -14   3   2    2.27    1.97
 -13  -3   2    2.65    1.10
 -13  -3   2    1.95    1.13
 -13  -3   2    6.78    1.74
 -13   3   2    3.48    1.74
 -12  -3   2   78.56    4.12
 -12  -3   2   72.48    3.32
 -12  -3   2   73.19    3.20
 -12   3   2   75.64    4.36
 -11  -3   2   12.20    1.77
 -11  -3   2   11.80    1.73
 -11  -3   2   17.98    2.88
 -11  -3   2   14.44    1.34
 -10  -3   2   16.53    2.40
 -10  -3   2   19.26    1.72
 -10  -3   2   17.24    1.39
  -9  -3   2    3.84    0.69
  -9  -3   2    3.69    1.18
  -9  -3   2    3.73    0.98
  -9  -3   2    4.22    0.89
  -9   3   2    7.23    1.47
  -8  -3   2    5.15    0.85
  -8  -3   2    5.41    0.86
  -8  -3   2    7.04    1.08
  -8  -3   2    4.14    0.87
  -8   3   2    8.21    1.43
  -7  -3   2   22.07    1.26
  -7  -3   2   26.42    1.58
   7  -3  -2   24.11    1.86
  -7  -3   2   24.02    1.56
  -7  -3   2   20.41    2.21
  -7   3   2   25.59    1.98
   6  -3  -2  737.68   23.17
  -6  -3   2  740.18   22.74
  -6  -3   2  759.61   22.70
  -6  -3   2  796.50   22.88
  -6  -3   2  789.67   22.88
  -6   3   2  805.41   23.25
  -5  -3   2   25.75    1.25
  -5  -3   2   27.69    1.29
   5  -3  -2   26.44    1.70
  -5  -3   2   24.57    1.34
  -5  -3   2   25.48    1.29
  -5   3   2   26.45    1.66
  -4  -3   2   20.32    0.96
  -4  -3   2   19.47    1.06
  -4  -3   2   21.49    1.20
   4  -3  -2   19.24    1.45
   4   3  -2   20.19    0.91
  -4   3   2   18.81    1.36
   4   3  -2   23.63    0.95
  -2  -3   2   16.09    1.14
   2  -3  -2   17.18    0.84
  -2  -3   2   17.72    1.04
   2  -3  -2   14.98    0.91
   2  -3  -2   17.21    1.39
   2   3  -2   18.08    6.59
  -2   3   2   16.51    0.93
   2   3  -2   17.04    1.01
  -2   3   2   15.50    0.97
  -1  -3   2  144.05    4.55
  -1  -3   2  140.48    4.56
   1  -3  -2  139.91    4.64
   1  -3  -2  142.65    4.48
  -1   3   2  141.81    4.65
  -1   3   2  140.72    4.54
   1   3  -2  144.84    4.56
   1   3  -2  146.06    4.55
   1   3  -2  142.91    4.30
  -1   3   2  143.68    4.49
   0  -3  -2  447.29   13.60
   0  -3  -2  453.77   13.63
   0  -3   2  464.29   13.56
   0  -3   2  460.71   13.56
   0  -3  -2  470.77   13.55
   0   3  -2  450.82   13.57
   0   3  -2  445.06   13.74
   0   3   2  454.26   13.65
   0   3   2  438.37   13.78
   0   3   2  469.21   13.56
  -1  -3  -2  289.47    8.53
  -1  -3  -2  274.76    8.60
  -1  -3  -2  276.73    8.58
  -1   3  -2  284.34    8.49
   1   3   2  286.84    8.58
   1   3   2  273.15    8.61
   1   3   2  283.72    8.51
  -1   3  -2  266.11    8.49
  -2  -3  -2 1246.74   35.70
  -2  -3  -2 1221.01   35.75
  -2  -3  -2 1182.54   35.79
   2  -3   2 1229.29   35.59
   2  -3   2 1204.33   35.56
  -2   3  -2 1237.88   35.62
  -2   3  -2 1149.02   35.62
   2   3   2 1256.14   35.71
   2   3   2 1242.03   35.81
  -3  -3  -2    1.04    0.53
   3  -3   2    0.55    0.33
   3  -3   2    1.09    0.37
  -3  -3  -2   -0.02    0.58
  -3  -3  -2    0.83    0.52
  -3   3  -2    0.68    0.43
  -3   3  -2    1.53    0.45
   3   3   2    0.62    0.47
   3   3   2    0.82    0.39
   3   3   2    1.23    0.50
  -4  -3  -2    6.57    0.99
  -4  -3  -2    6.12    1.04
  -4  -3  -2    7.15    0.99
   4  -3   2    5.56    0.56
   4  -3   2    6.18    0.54
  -4   3  -2    5.06    0.94
  -4   3  -2    5.86    0.84
   4   3   2    5.70    0.83
  -4   3  -2    7.05    1.00
   4   3   2    6.94    0.97
  -4   3  -2    4.65    0.80
  -5  -3  -2   12.23    1.25
  -5  -3  -2    8.18    1.36
  -5  -3  -2   11.49    1.18
   5   3   2   11.69    0.87
   5   3   2   10.41    0.94
  -5   3  -2   11.85    1.58
  -5   3  -2   13.40    1.02
   5   3   2   11.53    1.37
  -5   3  -2   12.02    1.46
  -5   3  -2   11.06    1.04
  -6  -3  -2  103.19    3.76
  -6  -3  -2  105.32    3.88
  -6  -3  -2  101.72    4.11
   6   3   2  105.09    3.31
  -6   3  -2   95.17    3.72
   6   3   2  104.58    3.41
  -6   3  -2  103.79    3.57
   6   3   2  104.84    4.12
  -6   3  -2  107.13    4.29
  -7  -3  -2   35.53    2.12
  -7  -3  -2   33.82    2.49
  -7  -3  -2   38.23    1.97
  -7   3  -2   35.78    1.77
  -7   3  -2   34.68    2.66
  -7   3  -2   35.25    1.86
  -7   3  -2   36.55    2.64
  -8  -3  -2  245.12    7.83
  -8  -3  -2  237.81    7.96
  -8  -3  -2  240.34    8.45
  -8   3  -2  241.90    7.61
  -8   3  -2  233.66    7.65
  -8   3  -2  237.48    8.63
  -9  -3  -2   25.93    2.18
  -9  -3  -2   30.61    2.74
  -9  -3  -2   28.30    2.05
  -9   3  -2   27.59    1.88
  -9   3  -2   26.79    2.85
  -9   3  -2   27.60    1.83
 -10  -3  -2   91.33    4.68
 -10  -3  -2   97.25    4.22
 -10  -3  -2   93.73    4.12
 -10   3  -2   98.36    4.92
 -10   3  -2   91.65    3.76
 -10   3  -2   95.22    3.72
 -11  -3  -2   20.37    2.99
 -11  -3  -2   14.13    2.01
 -11  -3  -2   15.69    2.31
 -11   3  -2   17.86    3.02
 -11   3  -2   11.83    1.85
 -11   3  -2   13.28    1.72
 -12  -3  -2    6.86    1.61
 -12  -3  -2    8.68    1.49
 -12  -3  -2   11.31    2.19
 -12   3  -2    8.11    1.36
 -12   3  -2    8.80    1.45
 -12   3  -2    7.02    2.23
 -13  -3  -2    9.38    2.62
 -13  -3  -2    8.09    1.80
 -13   3  -2    5.84    1.61
 -13   3  -2    5.72    1.46
 -13   3  -2    7.44    2.42
 -14  -3  -2   56.37    3.97
 -14  -3  -2   59.07    5.45
 -14  -3  -2   61.29    4.18
 -14   3  -2   49.29    3.35
 -14   3  -2   56.74    3.56
 -14   3  -2   62.71    5.41
 -15  -3  -2   -3.14    2.11
 -15  -3  -2   -1.02    1.83
 -15   3  -2   -1.71    1.74
 -15   3  -2    1.57    2.64
 -16  -4   2   23.05    2.40
 -16  -4   2   29.51    4.88
 -16  -4   2   22.55    3.47
 -16   4   2   24.48    3.59
 -15  -4   2    0.50    2.25
 -15  -4   2   -1.80    1.44
 -15  -4   2    2.73    1.31
 -15   4   2    0.55    2.06
 -14  -4   2    6.35    1.94
 -14  -4   2    6.09    1.43
 -14  -4   2    8.46    1.57
 -14   4   2    4.06    2.23
 -13  -4   2    4.09    1.26
 -13  -4   2    2.60    1.66
 -13  -4   2    1.38    1.12
 -13   4   2    2.45    1.79
 -12  -4   2   18.71    3.24
 -12  -4   2   21.30    2.58
 -12  -4   2   20.80    2.13
 -11  -4   2    1.36    1.00
 -11  -4   2    3.02    1.25
 -11  -4   2    2.43    0.84
 -11  -4   2    3.57    1.68
 -10  -4   2  150.11    5.31
 -10  -4   2  144.65    5.69
 -10  -4   2  152.21    5.14
 -10  -4   2  153.73    5.61
  -9  -4   2   26.35    2.07
  -9  -4   2   22.97    1.80
  -9  -4   2   26.51    1.92
  -9  -4   2   21.04    1.49
  -9   4   2   24.42    2.49
  -8  -4   2   72.14    2.96
  -8  -4   2   73.03    3.05
   8  -4  -2   74.25    3.49
  -8  -4   2   76.66    3.15
  -8  -4   2   74.73    2.81
  -8   4   2   75.64    3.69
   7  -4  -2   10.37    1.58
  -7  -4   2   14.92    1.26
  -7  -4   2   13.76    1.33
  -7  -4   2   15.52    1.30
  -7  -4   2   14.49    1.11
  -7   4   2   14.47    1.85
  -6  -4   2   11.29    1.08
  -6  -4   2   14.36    1.12
   6  -4  -2   14.53    1.60
  -6  -4   2   13.61    1.20
  -6  -4   2   15.54    1.11
  -6   4   2   14.77    1.59
  -5  -4   2  324.49   10.29
  -5  -4   2  337.93   10.14
   5  -4  -2  319.97   10.59
  -5  -4   2  338.54   10.26
  -5  -4   2  340.44   10.14
   5   4  -2  353.05   10.00
   5   4  -2  341.69   10.00
  -5   4   2  344.66   10.70
  -4  -4   2  660.55   19.64
   4  -4  -2  660.70   20.15
  -4  -4   2  667.88   19.88
  -4  -4   2  676.87   19.93
  -4  -4   2  666.07   19.67
  -4   4   2  666.85   19.65
  -4   4   2  640.26   19.61
   4   4  -2  707.20   20.38
   4   4  -2  687.91   19.77
  -4   4   2  685.45   20.15
   3  -4  -2  253.15    7.87
  -3  -4   2  262.69    8.22
   3  -4  -2  263.35    8.40
  -3  -4   2  276.14    8.21
  -3   4   2  262.20    8.01
   3   4  -2  280.87    8.15
  -3   4   2  269.72    8.38
   3   4  -2  278.46    8.19
  -3   4   2  260.00    8.05
  -2  -4   2  193.35    5.85
  -2  -4   2  184.12    5.87
   2  -4  -2  186.42    6.00
   2  -4  -2  181.08    5.71
   2  -4  -2  187.69    5.66
  -2   4   2  175.04    5.71
  -2   4   2  188.84    5.98
   2   4  -2  189.49    5.83
  -2   4   2  183.00    5.77
   1  -4  -2  405.16   13.00
   1  -4  -2  432.39   13.06
  -1  -4   2  441.54   12.99
  -1  -4   2  424.58   13.17
   1   4  -2  449.09   12.98
  -1   4   2  425.85   13.06
   1   4  -2  425.60   12.95
  -1   4   2  442.65   12.91
  -1   4   2  427.52   12.95
   1   4  -2  450.62   12.71
   0  -4  -2 3481.53  106.69
   0  -4   2 3804.31  106.69
   0  -4  -2 3879.53  106.67
   0  -4  -2 3920.04  106.78
   0   4  -2 4055.82  107.43
   0   4   2 3552.29  106.65
   0   4  -2 3302.54  106.54
   0   4  -2 3301.27  106.64
   0   4   2 3793.87  106.79
  -1  -4  -2 3086.18   88.53
  -1  -4  -2 3031.80   88.51
   1  -4   2 3121.64   88.40
  -1   4  -2 3090.02   88.51
   1   4   2 3159.10   88.52
  -1   4  -2 2857.27   88.38
  -1   4  -2 2991.37   88.42
   1   4   2 3018.30   88.43
  -2  -4  -2   14.00    1.22
  -2  -4  -2   14.89    1.21
   2  -4   2   15.92    0.98
  -2  -4  -2   16.17    1.18
   2  -4   2   16.15    0.93
  -2   4  -2   15.11    1.08
  -2   4  -2   14.93    1.02
   2   4   2   15.24    1.17
  -2   4  -2   16.28    1.21
   2   4   2   13.82    1.13
   2   4   2   14.63    1.05
  -3  -4  -2  387.10   12.10
  -3  -4  -2  383.88   12.16
  -3  -4  -2  392.07   12.04
   3  -4   2  411.13   11.99
   3  -4   2  409.96   11.99
  -3   4  -2  391.99   11.91
   3   4   2  407.94   12.29
  -3   4  -2  373.69   11.92
   3   4   2  403.04   12.17
   3   4   2  401.74   12.47
  -4  -4  -2  620.43   18.92
  -4  -4  -2  640.22   19.02
   4  -4   2  624.16   18.55
  -4  -4  -2  617.22   19.10
   4  -4   2  642.53   18.56
   4   4   2  653.94   19.54
   4   4   2  646.57   18.85
  -4   4  -2  587.50   18.77
   4   4   2  620.65   18.82
  -4   4  -2  665.15   19.30
  -4   4  -2  643.81   18.78
  -5  -4  -2   35.60    1.93
  -5  -4  -2   35.54    1.85
  -5  -4  -2   36.63    2.12
   5   4   2   34.20    1.72
  -5   4  -2   34.53    1.70
   5   4   2   36.10    1.68
  -5   4  -2   37.60    1.69
  -5   4  -2   39.29    2.34
   5   4   2   38.13    2.06
  -6  -4  -2   32.40    1.80
  -6  -4  -2   30.82    1.93
  -6  -4  -2   31.73    2.06
   6   4   2   29.97    1.36
   6   4   2   30.16    1.45
   6   4   2   34.18    2.14
  -6   4  -2   31.72    2.34
  -6   4  -2   31.03    2.30
  -6   4  -2   29.79    1.65
  -6   4  -2   31.19    1.57
  -7  -4  -2   35.11    1.98
  -7  -4  -2   33.30    2.47
  -7  -4  -2   37.28    2.19
  -7   4  -2   32.85    1.80
  -7   4  -2   30.90    2.49
  -7   4  -2   34.52    2.62
  -7   4  -2   33.65    1.70
  -8  -4  -2  105.17    4.07
  -8  -4  -2  107.04    4.27
  -8  -4  -2  106.50    4.63
  -8   4  -2  102.96    3.86
  -8   4  -2  102.28    4.80
  -8   4  -2  105.18    3.77
  -9  -4  -2  130.62    4.88
  -9  -4  -2  127.70    5.05
  -9  -4  -2  132.45    5.56
  -9   4  -2  127.17    4.56
  -9   4  -2  128.05    4.65
  -9   4  -2  135.02    5.81
 -10  -4  -2   80.43    3.87
 -10  -4  -2   84.62    3.71
 -10  -4  -2   85.84    4.51
 -10   4  -2   79.94    3.42
 -10   4  -2   78.46    4.65
 -10   4  -2   79.64    3.32
 -11  -4  -2   10.13    2.21
 -11  -4  -2   10.20    1.73
 -11  -4  -2   10.17    1.53
 -11   4  -2   13.61    2.41
 -11   4  -2    9.81    1.32
 -11   4  -2   10.96    1.64
 -12  -4  -2    1.24    1.27
 -12  -4  -2    1.97    1.47
 -12  -4  -2    0.31    1.84
 -12   4  -2   -0.40    1.82
 -12   4  -2    1.75    1.17
 -12   4  -2    3.49    1.27
 -13  -4  -2    3.93    1.45
 -13  -4  -2    1.62    2.29
 -13  -4  -2    6.06    1.80
 -13   4  -2    3.22    1.49
 -13   4  -2    3.62    1.28
 -13   4  -2    4.44    2.20
 -14  -4  -2    7.12    2.91
 -14  -4  -2    9.43    1.98
 -14  -4  -2    9.40    2.12
 -14   4  -2    8.00    1.65
 -14   4  -2    8.16    1.75
 -14   4  -2    5.24    2.55
 -15  -4  -2    2.29    1.93
 -15  -4  -2   11.14    3.60
 -15  -4  -2    3.43    2.96
 -15   4  -2   -3.31    2.44
 -15   4  -2   -0.19    2.65
 -16  -5   2    4.56    1.83
 -16  -5   2    2.97    1.60
 -16  -5   2    5.27    2.74
 -16   5   2    2.83    2.62
 -15  -5   2    7.10    1.59
 -15  -5   2    6.99    1.79
 -15  -5   2    7.06    2.50
 -15   5   2    3.08    2.44
 -14  -5   2    7.71    1.64
 -14  -5   2    9.31    1.58
 -14  -5   2    9.53    2.22
 -14   5   2   10.30    2.42
 -13  -5   2   30.29    3.24
 -13  -5   2   31.61    2.57
 -13  -5   2   30.46    2.64
 -13   5   2   33.10    3.59
 -12  -5   2    6.28    1.29
 -12  -5   2    4.90    1.10
 -12  -5   2    6.30    1.62
 -11  -5   2    2.47    1.21
 -11  -5   2    4.08    1.54
 -11  -5   2    1.44    0.90
 -11  -5   2    1.15    1.05
 -10  -5   2   33.64    2.07
 -10  -5   2   35.95    2.34
 -10  -5   2   39.50    2.69
 -10  -5   2   34.75    2.30
  -9  -5   2    4.06    0.82
  -9  -5   2    5.59    1.13
  -9  -5   2    3.93    1.03
  -9  -5   2    3.79    0.96
   8  -5  -2  185.62    6.79
  -8  -5   2  187.51    6.11
  -8  -5   2  186.89    6.20
  -8  -5   2  183.70    6.24
  -8   5   2  187.46    6.85
  -7  -5   2   22.61    1.62
  -7  -5   2   21.05    1.41
  -7  -5   2   20.82    1.38
   7  -5  -2   14.84    2.28
  -7  -5   2   22.66    1.40
  -7   5   2   20.61    2.02
  -6  -5   2   33.35    1.56
   6  -5  -2   32.43    2.19
  -6  -5   2   32.76    1.76
  -6  -5   2   32.63    1.56
  -6  -5   2   33.01    1.65
  -6   5   2   35.33    2.15
  -5  -5   2   14.23    1.35
  -5  -5   2   18.16    0.99
  -5  -5   2   17.39    1.22
   5  -5  -2   17.55    1.63
  -5   5   2   15.52    0.86
   5   5  -2   18.01    1.07
  -5   5   2   18.18    1.55
  -5   5   2   16.26    0.90
   5   5  -2   15.46    1.35
   4  -5  -2  635.65   19.80
  -4  -5   2  654.54   19.22
  -4  -5   2  662.11   19.56
  -4  -5   2  661.16   19.62
   4   5  -2  697.49   19.53
   4   5  -2  670.46   19.79
  -4   5   2  656.12   19.35
  -4   5   2  624.19   19.30
  -3  -5   2   90.59    2.81
   3  -5  -2   94.87    2.96
  -3  -5   2   92.14    3.31
  -3  -5   2   94.83    3.26
   3  -5  -2   94.98    2.92
   3  -5  -2   91.97    3.48
   3   5  -2   96.72    3.27
  -3   5   2   86.22    3.05
  -3   5   2   94.00    3.46
  -3   5   2   92.89    3.13
   3   5  -2   95.10    2.80
   3   5  -2   88.92    3.50
  -2  -5   2   67.54    2.04
   2  -5  -2   63.66    2.25
  -2  -5   2   65.58    2.53
   2  -5  -2   62.30    2.32
  -2  -5   2   71.02    2.48
   2  -5  -2   63.77    2.66
   2   5  -2   65.27    2.03
  -2   5   2   61.33    2.33
  -2   5   2   60.82    2.39
   2   5  -2   64.42    2.42
  -2   5   2   63.59    2.62
  -2   5   2   59.71    8.83
   2   5  -2   65.73    2.47
  -1  -5   2   49.11    1.98
  -1  -5   2   45.45    2.02
   1  -5  -2   47.47    1.87
  -1  -5   2   47.17    1.70
   1  -5  -2   44.51    2.12
  -1   5   2   46.65    1.93
   1   5  -2   46.82    1.97
  -1   5   2   48.64    2.07
  -1   5   2   43.78    1.97
   1   5  -2   50.45    2.16
   0  -5   2   51.25    2.00
   0  -5  -2   49.76    2.14
   0  -5   2   51.35    2.11
   0  -5  -2   52.61    2.27
   0  -5  -2   49.21    2.26
   0   5  -2   49.99    2.09
   0   5   2   51.51    2.09
   0   5  -2   52.91    1.97
   0   5   2   50.80    2.18
   0   5   2   51.65    2.15
  -1  -5  -2   18.84    1.39
   1  -5   2   18.69    1.17
  -1  -5  -2   19.92    1.29
   1  -5   2   19.56    1.19
  -1  -5  -2   18.35    1.37
   1   5   2   20.45    1.27
  -1   5  -2   18.36    1.23
   1   5   2   18.48    1.26
   1   5   2   18.13    1.48
  -1   5  -2   19.38    1.21
  -1   5  -2   19.60    1.22
  -2  -5  -2  230.73    7.40
   2  -5   2  229.11    7.18
   2  -5   2  231.71    7.18
  -2  -5  -2  233.03    7.39
  -2   5  -2  237.89    7.44
   2   5   2  242.96    7.39
  -2   5  -2  235.35    7.25
   2   5   2  228.65    7.28
  -2   5  -2  222.48    7.25
   2   5   2  233.38    7.38
  -3  -5  -2   49.03    2.24
  -3  -5  -2   49.30    2.24
  -3  -5  -2   49.75    2.16
   3  -5   2   48.45    1.89
  -3   5  -2   50.49    2.01
   3   5   2   49.44    2.19
  -3   5  -2   46.13    2.03
   3   5   2   53.39    2.42
  -3   5  -2   50.42    2.33
  -4  -5  -2  820.35   23.97
   4  -5   2  776.41   23.54
  -4  -5  -2  799.34   24.10
   4  -5   2  800.00   23.55
  -4  -5  -2  798.73   24.04
   4   5   2  800.99   23.82
  -4   5  -2  762.12   23.78
   4   5   2  829.06   24.11
   4   5   2  829.14   23.89
  -4   5  -2  826.74   24.26
  -5  -5  -2  155.83    5.28
  -5  -5  -2  149.67    5.46
  -5  -5  -2  152.40    5.36
   5   5   2  154.47    5.04
  -5   5  -2  153.63    5.64
  -5   5  -2  156.00    5.05
   5   5   2  160.79    5.14
   5   5   2  161.42    5.48
  -5   5  -2  148.68    5.08
  -6  -5  -2    0.12    0.76
  -6  -5  -2    0.99    0.81
  -6  -5  -2   -0.09    0.70
   6   5   2    0.55    0.43
  -6   5  -2   -0.31    0.64
  -6   5  -2    0.38    0.96
  -6   5  -2    0.37    0.51
   6   5   2    1.06    0.56
   6   5   2    0.64    0.86
  -7  -5  -2   92.41    3.85
  -7  -5  -2   91.95    4.11
  -7  -5  -2   94.96    3.69
  -7   5  -2   96.57    3.39
   7   5   2   95.94    3.08
   7   5   2   91.62    3.13
   7   5   2   89.71    3.98
  -7   5  -2   88.47    3.44
  -8  -5  -2  107.74    4.67
  -8  -5  -2  107.79    4.13
  -8  -5  -2  102.08    4.28
  -8   5  -2  105.18    4.88
  -8   5  -2  103.45    3.78
  -8   5  -2  101.54    3.86
  -9  -5  -2    8.53    1.74
  -9  -5  -2    7.24    1.29
  -9  -5  -2    6.80    1.41
  -9   5  -2    7.86    1.07
  -9   5  -2    7.12    1.90
  -9   5  -2    9.62    1.57
 -10  -5  -2   28.25    3.02
 -10  -5  -2   27.75    2.39
 -10  -5  -2   27.43    2.53
 -10   5  -2   28.45    2.07
 -10   5  -2   28.55    1.95
 -10   5  -2   25.90    3.22
 -11  -5  -2   16.75    2.44
 -11  -5  -2   17.39    2.31
 -11  -5  -2   16.95    2.57
 -11   5  -2   17.27    2.51
 -11   5  -2   18.46    2.08
 -11   5  -2   17.11    1.90
 -12  -5  -2    0.06    1.37
 -12  -5  -2    0.77    1.46
 -12  -5  -2   -2.95    1.75
 -12   5  -2    1.63    1.20
 -12   5  -2    2.73    1.75
 -12   5  -2    1.27    1.13
 -13  -5  -2   74.84    3.99
 -13  -5  -2   70.51    4.32
 -13  -5  -2   76.97    5.31
 -13   5  -2   79.72    5.28
 -13   5  -2   71.48    3.66
 -13   5  -2   68.12    3.62
 -14  -5  -2   15.18    3.10
 -14  -5  -2    8.75    2.19
 -14  -5  -2   13.18    2.84
 -14   5  -2   12.26    2.82
 -14   5  -2   11.59    1.77
 -15  -5  -2    3.30    2.08
 -15  -5  -2    6.10    3.23
 -15   5  -2    3.35    2.70
 -15   5  -2    2.67    1.87
 -16  -6   2    0.55    1.67
 -16  -6   2    3.75    1.99
 -16  -6   2    5.44    2.94
 -16   6   2   -2.41    2.52
 -15  -6   2   25.84    3.17
 -15  -6   2   27.17    2.94
 -15   6   2   27.14    4.43
 -14  -6   2   16.84    2.54
 -14  -6   2   15.02    2.49
 -14  -6   2   16.90    2.70
 -14   6   2   15.43    2.76
 -13  -6   2   -0.55    1.51
 -13  -6   2    2.31    1.30
 -12  -6   2    1.29    1.12
 -12  -6   2    2.63    1.23
 -12  -6   2   -0.47    1.31
 -12  -6   2    3.65    2.00
 -11  -6   2    0.71    1.20
 -11  -6   2    3.98    1.52
 -11  -6   2    1.73    1.01
 -11  -6   2    2.56    1.15
 -10  -6   2  108.35    4.41
 -10  -6   2  105.26    4.34
 -10  -6   2  107.28    4.30
 -10  -6   2  109.98    4.17
  -9  -6   2   19.21    1.60
  -9  -6   2   16.94    1.68
  -9  -6   2   20.07    1.92
   9  -6  -2   18.50    2.35
  -9  -6   2   14.65    1.76
  -8  -6   2   23.32    1.63
  -8  -6   2   25.62    1.95
  -8  -6   2   24.41    1.65
   8  -6  -2   22.25    2.36
  -8  -6   2   27.73    1.95
  -8   6   2   24.96    1.11
  -8   6   2   28.73    2.48
  -7  -6   2   89.62    3.13
  -7  -6   2   83.50    3.40
  -7  -6   2   88.58    3.12
  -7  -6   2   83.85    3.20
   7  -6  -2   83.77    3.77
  -7   6   2   80.93    2.76
  -7   6   2   73.62    3.09
  -7   6   2   86.73    3.83
   6  -6  -2   68.38    3.19
  -6  -6   2   67.77    2.70
  -6  -6   2   66.84    2.47
  -6   6   2   68.42    3.13
   6   6  -2   65.59    2.40
  -6   6   2   61.91    2.29
  -6   6   2   67.88    2.33
   6   6  -2   69.42    2.36
   4   6  -2   43.76   13.98
   3  -6  -2  350.12   10.22
   3  -6  -2  330.61   10.68
  -3  -6   2  331.57   10.04
  -3  -6   2  344.16   10.50
  -3  -6   2  336.64   10.54
   3  -6  -2  334.46   10.20
   3   6  -2  387.27   10.73
  -3   6   2  321.74   10.30
   3   6  -2  337.46   10.03
  -3   6   2  330.28   10.36
  -3   6   2  352.08   10.77
   2  -6  -2  653.09   20.12
  -2  -6   2  693.51   20.31
  -2  -6   2  675.89   20.53
   2  -6  -2  657.13   20.37
   2  -6  -2  680.02   20.07
  -2  -6   2  689.88   19.88
  -2   6   2  658.67   20.19
   2   6  -2  680.21   19.88
   2   6  -2  698.50   20.25
  -2   6   2  651.84   20.13
  -2   6   2  703.71   20.39
   2   6  -2  719.38   20.30
   1  -6  -2  176.47    5.95
   1  -6  -2  180.68    6.10
  -1  -6   2  195.49    5.76
  -1  -6   2  187.20    6.04
   1  -6  -2  190.26    5.91
   1   6  -2  187.94    6.07
  -1   6   2  181.10    5.93
  -1   6   2  190.12    6.09
   1   6  -2  185.12    5.99
   1   6  -2  191.79    5.73
  -1   6   2  183.58    6.00
   0  -6  -2  448.09   13.93
   0  -6  -2  467.02   13.83
   0  -6   2  448.88   13.73
   0  -6   2  458.18   13.84
   0  -6   2  458.17   13.85
   0  -6  -2  450.91   13.90
   0   6   2  474.02   13.94
   0   6   2  461.47   13.91
   0   6   2  465.23   13.86
   0   6  -2  443.09   13.84
   0   6  -2  472.77   13.88
  -1  -6  -2   22.55    1.49
  -1  -6  -2   37.15   11.79
  -1  -6  -2   23.32    1.53
   1  -6   2   23.42    1.30
   1  -6   2   23.86    1.49
   1  -6   2   14.51    9.29
  -1  -6  -2   23.20    1.41
   1  -6   2   22.50    1.31
  -1   6  -2   23.61    1.37
   1   6   2   23.92    1.41
   1   6   2   26.14    1.51
   1   6   2   23.28    1.37
  -1   6  -2   24.16    1.39
  -1   6  -2   23.48    1.39
   2  -6   2   39.19    2.04
   2  -6   2   42.37    1.98
  -2  -6  -2   42.85    2.07
  -2  -6  -2   44.48    2.03
   2  -6   2   40.50    1.84
  -2  -6  -2   43.57    2.05
   2   6   2   41.94    2.01
  -2   6  -2   44.07    2.05
   2   6   2   44.00    1.93
   2   6   2   55.03   11.89
  -2   6  -2   40.47    1.88
  -2   6  -2   43.17    1.90
   2   6   2   41.65    1.96
  -3  -6  -2   14.75    1.36
   3  -6   2   15.07    0.98
  -3  -6  -2   14.56    1.34
  -3  -6  -2   16.28    1.33
   3   6   2   16.17    1.27
   3   6   2   16.03    1.29
  -3   6  -2   16.35    1.18
  -3   6  -2   15.49    1.21
  -3   6  -2   16.12    1.41
   4  -6   2  301.40    9.33
   4  -6   2  300.94    9.27
   4  -6   2  339.79   14.90
  -4  -6  -2  299.09    9.79
  -4  -6  -2  307.24    9.69
  -4  -6  -2  296.36    9.78
   4   6   2  307.07    9.56
  -4   6  -2  306.67    9.51
  -4   6  -2  295.52    9.53
   4   6   2  314.61    9.78
   4   6   2  314.20    9.65
  -4   6  -2  315.73    9.98
  -5  -6  -2   57.55    2.52
   5  -6   2   60.30   16.49
  -5  -6  -2   54.17    2.68
  -5  -6  -2   52.05    2.58
  -5   6  -2   56.00    2.84
   5   6   2   52.80    2.54
   5   6   2   55.50    2.38
  -5   6  -2   47.21    3.12
   5   6   2   56.10    2.30
  -5   6  -2   56.17    2.28
  -6  -6  -2   65.25    2.79
  -6  -6  -2   61.15    2.97
  -6  -6  -2   60.77    2.91
  -6   6  -2   59.60    2.59
   6   6   2   60.46    2.38
   6   6   2   55.91    2.91
  -6   6  -2   65.05    3.33
  -7  -6  -2    5.61    1.23
  -7  -6  -2    4.86    1.03
  -7  -6  -2    6.14    1.20
  -7   6  -2    5.81    0.85
   7   6   2    7.01    1.23
  -7   6  -2    6.63    1.00
  -8  -6  -2    4.72    1.10
  -8  -6  -2    5.53    1.27
  -8  -6  -2    6.38    1.34
  -8   6  -2    4.78    0.88
  -8   6  -2    4.99    1.00
  -9  -6  -2   53.65    2.90
  -9  -6  -2   45.05    2.98
  -9  -6  -2   49.35    3.33
  -9   6  -2   48.44    2.48
  -9   6  -2   47.64    3.61
  -9   6  -2   46.10    2.37
 -10  -6  -2    2.57    1.61
 -10  -6  -2    1.77    1.34
 -10  -6  -2   -0.06    1.11
 -10   6  -2    1.57    1.40
 -10   6  -2    2.69    1.06
 -10   6  -2    0.12    0.82
 -11  -6  -2    0.52    1.37
 -11  -6  -2    1.25    1.21
 -11  -6  -2    1.64    1.68
 -11   6  -2    1.46    1.02
 -11   6  -2   -1.31    1.66
 -11   6  -2    0.58    1.06
 -12  -6  -2   19.47    2.93
 -12  -6  -2   24.84    3.55
 -12  -6  -2   18.29    2.60
 -12   6  -2   16.27    2.17
 -12   6  -2   22.02    3.49
 -13  -6  -2    4.43    1.76
 -13  -6  -2   10.28    2.55
 -13  -6  -2    3.39    1.85
 -13   6  -2    4.69    2.28
 -13   6  -2    7.91    1.50
 -14  -6  -2    4.28    2.71
 -14  -6  -2   -0.28    2.00
 -14  -6  -2    1.04    1.87
 -14   6  -2    2.33    2.40
 -14   6  -2   -1.58    1.41
 -14   6  -2   -2.23    1.18
 -15  -6  -2    5.89    2.34
 -15  -6  -2    2.06    3.19
 -15   6  -2    6.36    1.84
 -15   6  -2    5.48    1.68
 -15   6  -2   15.20    4.65
 -16  -7   2   16.54    3.11
 -16  -7   2   16.29    2.42
 -16  -7   2   24.53    3.42
 -16   7   2   17.41    3.35
 -15  -7   2    2.15    1.64
 -15  -7   2    2.12    1.86
 -15  -7   2    2.54    2.34
 -15   7   2    0.89    2.32
 -14  -7   2    3.32    2.05
 -14  -7   2   -0.06    1.53
 -14  -7   2    1.32    1.43
 -14   7   2    0.58    2.08
 -13  -7   2    6.34    1.61
 -13  -7   2   12.87    2.15
 -13  -7   2    8.63    1.89
 -12  -7   2    3.21    1.32
 -12  -7   2    2.25    1.50
 -12  -7   2    5.04    1.90
 -12  -7   2    2.79    1.26
 -11  -7   2   42.68    2.94
 -11  -7   2   46.28    2.73
 -11  -7   2   50.33    3.26
 -11   7   2   45.16    1.93
 -10  -7   2    2.13    0.92
 -10  -7   2    1.64    0.99
 -10  -7   2    1.43    1.23
 -10  -7   2    3.25    1.23
 -10   7   2    2.12    0.62
 -10   7   2    2.13    0.63
  -9  -7   2   -0.07    0.79
   9  -7  -2   -0.27    1.13
  -9  -7   2    0.40    1.01
  -9  -7   2   -1.10    0.72
  -9  -7   2    0.50    0.87
  -9   7   2   -0.46    0.51
  -9   7   2   -0.54    0.55
  -8  -7   2   28.75    1.81
  -8  -7   2   28.77    1.74
   8  -7  -2   26.42    2.40
  -8  -7   2   30.42    2.17
  -8  -7   2   30.32    1.77
  -8   7   2   28.31    1.42
  -8   7   2   27.63    1.39
  -7  -7   2   61.70    2.49
  -7  -7   2   64.85    2.94
   7  -7  -2   59.64    3.28
  -7  -7   2   63.45    2.72
  -7   7   2   63.36    2.31
  -7   7   2   61.56    3.26
   7   7  -2   64.04    2.23
  -7   7   2   63.73    2.31
   7   7  -2   61.31    2.26
  -6  -7   2  152.17    5.15
  -6  -7   2  146.81    4.81
  -6  -7   2  147.79    5.31
   6   7  -2  149.34    4.92
  -6   7   2  146.49    4.80
   6   7  -2  153.50    4.87
  -6   7   2  151.32    5.59
   4  -7  -2 1068.79   31.10
  -4  -7   2 1093.20   31.65
  -4  -7   2 1085.84   31.72
   4  -7  -2 1051.54   31.90
   4  -7  -2 1047.74   31.11
  -4  -7   2 1039.02   31.17
   4   7  -2 1117.63   31.62
  -4   7   2 1090.01   31.88
  -4   7   2 1018.44   31.38
   4   7  -2 1100.44   31.55
  -4   7   2 1052.75   31.44
  -3  -7   2   78.25    2.87
   3  -7  -2   71.14    2.49
  -3  -7   2   74.09    2.92
   3  -7  -2   75.12    2.61
   3  -7  -2   73.30    3.10
  -3  -7   2   72.67    2.38
  -3   7   2   74.68    3.07
   3   7  -2   68.45    3.09
  -3   7   2   68.27    2.66
   3   7  -2   69.37    2.36
  -3   7   2   74.23    2.74
   3   7  -2   62.54    2.74
   2  -7  -2   19.51    1.46
  -2  -7   2   22.74    1.41
   2  -7  -2   22.73    1.68
  -2  -7   2   22.65    1.07
   2  -7  -2   21.06    1.32
  -2   7   2   21.03    1.34
   2   7  -2   24.38    1.51
   2   7  -2   23.15    1.38
   2   7  -2   25.35    1.21
  -2   7   2   23.56    1.91
  -2   7   2   19.56    1.38
  -1  -7   2  671.52   23.16
   1  -7  -2  748.95   22.47
  -1  -7   2  784.10   22.12
   1  -7  -2  769.96   22.27
   1  -7  -2  724.97   22.32
  -1   7   2  764.96   22.45
   1   7  -2  740.34   22.35
   1   7  -2  769.11   22.40
  -1   7   2  759.72   22.41
  -1   7   2  759.99   22.33
   1   7  -2  763.09   22.09
   0  -7   2   76.48    2.81
   0  -7   2   72.73    2.72
   0  -7  -2   70.91    2.88
   0  -7  -2   69.66    2.93
   0  -7   2   70.31    2.81
   0  -7  -2   74.59    2.80
   0   7   2   73.14    2.81
   0   7   2   71.11    2.86
   0   7   2   77.28    2.91
   0   7  -2   75.84    2.68
   0   7  -2   69.63    2.79
   0   7  -2   72.39    2.82
   1  -7   2  224.63    7.34
  -1  -7  -2  241.75    7.89
  -1  -7  -2  229.82    7.44
  -1  -7  -2  226.70    7.45
   1  -7   2  229.67    7.29
   1  -7   2  227.85    7.27
  -1   7  -2  218.07    7.59
   1   7   2  229.01    7.34
   1   7   2  237.49    7.46
  -1   7  -2  219.28    7.31
   1   7   2  238.61    7.42
  -1   7  -2  232.55    7.34
  -1   7  -2  242.21   13.66
  -2  -7  -2  993.11   29.04
   2  -7   2  960.23   29.00
  -2  -7  -2  987.71   28.96
   2  -7   2  975.50   28.79
  -2  -7  -2  993.97   28.92
   2   7   2  991.63   28.93
   2   7   2 1030.84   29.01
  -2   7  -2  922.82   28.81
   2   7   2  966.69   28.88
  -2   7  -2  929.47   28.80
   3  -7   2   33.90    1.65
  -3  -7  -2   34.44    1.95
  -3  -7  -2   34.18    1.96
   3  -7   2   33.90    1.57
   3  -7   2   30.68    2.08
   3   7   2   35.67    1.77
   3   7   2   35.48    1.88
  -3   7  -2   36.15    2.03
  -3   7  -2   32.15    1.75
  -3   7  -2   31.53    1.73
  -4  -7  -2  140.27    5.03
  -4  -7  -2  135.94    4.98
  -4  -7  -2  144.27    4.94
   4  -7   2  125.65    4.90
   4  -7   2  136.77    4.47
   4  -7   2  155.68   14.87
   4   7   2  140.49    4.93
   4   7   2  141.26    4.89
  -4   7  -2  142.34    4.73
  -4   7  -2  134.32    4.74
  -4   7  -2  140.46    5.19
  -5  -7  -2   22.38    1.79
  -5  -7  -2   24.02    1.73
   5  -7   2   23.92    1.05
  -5   7  -2   21.47    1.62
  -5   7  -2   23.99    1.50
   5   7   2   25.01    1.56
   5   7   2   25.37    1.71
  -5   7  -2   24.93    2.15
   5   7   2   23.46    1.68
  -6  -7  -2  216.54    7.27
  -6  -7  -2  221.43    7.44
  -6  -7  -2  226.37    7.49
   6   7   2  213.60    7.04
  -6   7  -2  215.17    6.99
   6   7   2  215.16    7.40
  -6   7  -2  212.78    7.06
  -6   7  -2  214.54    7.73
  -7  -7  -2  340.55   10.91
  -7  -7  -2  338.32   11.17
  -7  -7  -2  343.82   11.11
  -7   7  -2  333.66   10.57
  -7   7  -2  325.46   10.63
   7   7   2  342.14   10.45
   7   7   2  357.17   11.21
  -8  -7  -2   -0.44    0.97
  -8  -7  -2    0.22    1.05
  -8  -7  -2    0.68    0.94
  -8   7  -2    1.48    0.88
   8   7   2   -0.63    0.53
   8   7   2    1.09    1.21
  -8   7  -2    0.40    0.66
  -9  -7  -2   36.80    3.04
  -9  -7  -2   35.61    2.57
  -9  -7  -2   36.36    2.80
  -9   7  -2   36.12    2.10
  -9   7  -2   33.20    3.25
  -9   7  -2   34.41    2.18
 -10  -7  -2   89.51    4.15
 -10  -7  -2   86.29    4.32
 -10  -7  -2   89.11    4.69
 -10   7  -2   88.32    3.72
 -10   7  -2   91.15    5.08
 -10   7  -2   92.13    3.66
 -11  -7  -2   90.82    4.70
 -11  -7  -2   96.94    5.13
 -11  -7  -2   98.08    4.41
 -11   7  -2   90.72    5.37
 -11   7  -2   97.38    4.02
 -11   7  -2   91.79    4.20
 -12  -7  -2  184.24    7.76
 -12  -7  -2  184.18    6.97
 -12  -7  -2  184.14    7.40
 -12   7  -2  179.99    6.48
 -12   7  -2  180.09    6.53
 -12   7  -2  175.26    8.11
 -13  -7  -2    6.49    2.33
 -13  -7  -2    7.37    1.94
 -13  -7  -2   10.08    2.12
 -13   7  -2   10.64    2.62
 -13   7  -2   10.22    1.67
 -13   7  -2    7.49    1.55
 -14  -7  -2   41.39    5.08
 -14  -7  -2   46.35    4.09
 -14  -7  -2   43.24    4.46
 -14   7  -2   42.25    4.79
 -14   7  -2   42.68    3.26
 -14   7  -2   39.32    3.05
 -15  -7  -2   14.03    3.45
 -15  -7  -2   14.62    2.77
 -15   7  -2   15.29    2.11
 -15   7  -2   19.56    5.43
 -15   7  -2   13.43    1.96
 -16  -8   2    7.74    2.14
 -16  -8   2    7.22    2.64
 -16   8   2    7.59    3.04
 -15  -8   2   -2.91    1.92
 -15  -8   2    0.15    2.15
 -15  -8   2   -2.42    1.86
 -15   8   2   -2.74    2.40
 -14  -8   2   20.25    3.41
 -14  -8   2   23.10    2.97
 -13  -8   2   -2.14    1.50
 -13  -8   2    1.43    1.36
 -13  -8   2    0.19    1.41
 -12  -8   2   52.68    3.16
 -12  -8   2   53.38    3.43
 -12  -8   2   54.49    3.33
 -12  -8   2   63.05    3.96
 -12   8   2   50.34    2.32
 -12   8   2   56.08    2.30
 -11  -8   2  106.98    5.68
 -11  -8   2  114.92    4.85
 -11  -8   2  111.45    4.73
 -11  -8   2  115.70    4.60
 -11   8   2  107.81    3.87
 -11   8   2  113.12    3.84
 -10  -8   2  110.67    4.67
 -10  -8   2  104.91    4.34
 -10  -8   2  114.61    4.35
 -10  -8   2  110.36    4.43
 -10   8   2  108.36    3.80
 -10   8   2  111.91    3.79
  -9  -8   2    3.83    0.91
   9  -8  -2    3.11    1.59
  -9  -8   2    4.45    1.07
  -9  -8   2    4.47    1.25
  -9  -8   2    3.58    1.06
  -9   8   2    3.07    0.73
  -9   8   2    3.13    0.68
  -8  -8   2   17.25    2.01
  -8  -8   2   19.07    1.69
   8  -8  -2   19.10    2.43
  -8  -8   2   18.50    1.44
  -8   8   2   17.01    1.28
  -8   8   2   16.92    1.25
  -7  -8   2    1.58    0.61
  -7  -8   2    1.51    0.70
  -7  -8   2    1.47    0.97
   7  -8  -2    2.93    1.31
  -7   8   2    1.81    0.64
   7   8  -2    3.03    0.66
  -7   8   2    1.75    0.58
  -7   8   2    2.71    1.14
   7   8  -2    1.04    0.52
  -6  -8   2   58.67    2.91
  -6  -8   2   59.73    2.65
  -6  -8   2   58.59    2.25
   6  -8  -2   58.90    3.18
  -6   8   2   58.50    3.08
  -6   8   2   58.79    2.35
  -6   8   2   55.42    2.36
   6   8  -2   60.03    2.51
   4  -8  -2   54.35    2.87
   4  -8  -2   56.90    2.03
  -4  -8   2   57.32    2.51
   4  -8  -2   52.93    1.97
  -4  -8   2   55.57    2.70
  -4  -8   2   55.12    2.04
  -4   8   2   54.97    2.31
   4   8  -2   49.86   17.47
  -4   8   2   58.38    2.40
   4   8  -2   59.43    2.00
   4   8  -2   57.26    2.52
  -4   8   2   56.62    2.78
   3  -8  -2  224.02    7.70
  -3  -8   2  233.61    7.03
   3  -8  -2  227.66    7.16
  -3  -8   2  224.96    7.55
  -3   8   2  225.25    7.33
   3   8  -2  250.12    7.57
   3   8  -2  236.86    7.44
  -3   8   2  225.54    7.38
   3   8  -2  232.68    7.01
  -3   8   2  232.21    7.68
  -2  -8   2  313.26    9.57
  -2  -8   2  307.95    9.17
   2  -8  -2  283.61    9.66
  -2  -8   2  310.36    9.62
   2  -8  -2  297.22    9.33
  -2   8   2  285.09    9.42
  -2   8   2  303.06    9.67
   2   8  -2  301.96    9.52
  -2   8   2  301.83    9.53
   2   8  -2  323.65    9.63
   2   8  -2  311.14    9.17
   1  -8  -2   70.85   14.81
   0  -8   2  586.30   17.64
   0  -8   2  585.07   17.55
   0  -8  -2  574.77   17.72
   0  -8  -2  602.04   17.65
   0  -8  -2  570.08   17.76
   0  -8   2  582.36   17.67
   0   8   2  617.40   17.84
   0   8  -2  562.94   17.65
   0   8   2  566.50   17.63
   0   8  -2  612.72   17.55
   0   8  -2  586.51   18.03
   2  -8   2   26.61    1.51
   2  -8   2   25.30    1.85
  -2  -8  -2   28.58    1.86
  -2  -8  -2   27.02    1.81
  -2   8  -2   29.43    1.78
  -2   8  -2   27.99    1.68
   2   8   2   30.25    2.76
   2   8   2   29.14    1.72
  -2   8  -2   25.07    1.62
   3  -8   2   28.06    2.02
   3  -8   2   28.59    1.50
  -3  -8  -2   28.05    1.88
  -3  -8  -2   27.78    1.93
  -3  -8  -2   32.58    1.90
  -3   8  -2   27.22    1.70
   3   8   2   34.26    1.77
  -3   8  -2   28.88    1.95
  -3   8  -2   28.22    1.71
   3   8   2   31.42    1.73
   3   8   2   30.05    1.81
  -4  -8  -2   80.71    3.38
  -4  -8  -2   86.08    3.53
  -4  -8  -2   72.13    3.63
   4  -8   2   79.41    2.88
  -4   8  -2   83.79    3.17
   4   8   2   84.10    3.33
  -4   8  -2   76.59    3.15
   4   8   2   87.09    3.35
  -4   8  -2   81.59    3.60
   5  -8   2   44.80    1.72
  -5  -8  -2   45.78    2.41
  -5  -8  -2   45.18    2.76
   5  -8   2   46.15    1.72
  -5  -8  -2   44.54    2.42
  -5   8  -2   47.17    2.16
   5   8   2   47.40    2.15
   5   8   2   44.11    2.28
  -5   8  -2   44.60    2.23
  -5   8  -2   47.59    2.79
   5   8   2   42.09    2.30
  -6  -8  -2   16.90    1.71
  -6  -8  -2   13.54    1.69
  -6  -8  -2   12.19    1.95
  -6   8  -2   15.56    1.38
   6   8   2   15.20    1.95
   6   8   2   15.98    1.28
  -6   8  -2   15.07    2.64
  -6   8  -2   16.08    1.60
   6   8   2   11.61    1.63
  -7  -8  -2   27.14    2.42
  -7  -8  -2   30.85    2.39
  -7  -8  -2   26.55    2.09
  -7   8  -2   25.85    1.98
   7   8   2   31.09    2.19
  -7   8  -2   24.73    1.74
   7   8   2   27.55    1.60
  -8  -8  -2   18.35    2.07
  -8  -8  -2   14.89    2.28
  -8  -8  -2   16.99    2.28
  -8   8  -2   15.47    1.57
   8   8   2   20.73    2.24
   8   8   2   18.55    1.26
  -8   8  -2   17.89    1.79
  -9  -8  -2    1.90    1.46
  -9  -8  -2    2.77    1.22
  -9  -8  -2    1.41    1.38
  -9   8  -2    3.12    1.04
  -9   8  -2    2.40    0.96
 -10  -8  -2   16.69    2.75
 -10  -8  -2   16.37    2.66
 -10  -8  -2   17.75    2.41
 -10   8  -2   19.10    3.11
 -10   8  -2   13.10    1.95
 -10   8  -2   13.57    1.84
 -11  -8  -2   -1.10    1.42
 -11  -8  -2    3.26    1.67
 -11  -8  -2    2.15    1.51
 -11   8  -2    0.32    1.83
 -11   8  -2    0.81    1.10
 -11   8  -2    3.02    1.07
 -12  -8  -2    1.09    1.56
 -12  -8  -2    2.21    1.70
 -12  -8  -2    0.06    1.82
 -12   8  -2    3.86    1.30
 -12   8  -2    1.10    1.29
 -12   8  -2    0.81    2.04
 -13  -8  -2   19.94    3.31
 -13  -8  -2   16.40    2.59
 -13  -8  -2   14.46    2.74
 -13   8  -2   19.21    2.56
 -13   8  -2   11.69    2.71
 -13   8  -2   16.85    2.47
 -14  -8  -2    1.56    2.46
 -14  -8  -2    5.22    2.74
 -14   8  -2    1.37    1.66
 -14   8  -2    6.38    2.49
 -14   8  -2    3.26    1.47
 -15  -8  -2   -0.64    2.26
 -15  -8  -2    3.55    2.86
 -15   8  -2   -1.13    1.65
 -15   8  -2    3.90    2.65
 -15   8  -2    0.74    1.52
 -16  -9   2   10.81    2.93
 -16  -9   2   11.12    2.32
 -15  -9   2    5.29    2.37
 -15   9   2    2.36    2.55
 -14  -9   2    7.45    1.70
 -14  -9   2    8.20    2.10
 -14  -9   2    3.13    1.78
 -14   9   2    6.57    1.12
 -13  -9   2    0.96    1.48
 -13  -9   2   -1.19    1.40
 -13  -9   2    4.00    1.82
 -13   9   2    0.33    0.87
 -13   9   2    0.30    0.84
 -12  -9   2   20.55    3.16
 -12  -9   2   15.69    2.54
 -12  -9   2   13.32    2.00
 -12  -9   2   12.44    1.78
 -12   9   2   14.97    1.54
 -12   9   2   17.02    1.57
 -11  -9   2   42.48    2.62
 -11  -9   2   38.79    2.91
 -11  -9   2   42.56    2.77
 -11  -9   2   35.22    3.05
 -11   9   2   36.95    2.08
 -11   9   2   39.14    2.04
 -10  -9   2   17.03    2.09
 -10  -9   2   17.46    2.42
 -10  -9   2   17.47    1.90
  10  -9  -2   23.93    2.87
 -10  -9   2   22.12    2.02
 -10   9   2   17.72    1.58
 -10   9   2   18.88    1.64
  -9  -9   2    7.16    1.09
  -9  -9   2    8.98    1.23
   9  -9  -2    6.65    1.81
  -9  -9   2    8.17    1.32
  -9  -9   2    6.25    1.46
  -9   9   2    8.43    1.31
  -9   9   2    8.11    1.22
  -8  -9   2    5.39    0.87
   8  -9  -2    4.46    1.51
  -8  -9   2    4.79    1.26
  -8  -9   2    3.08    0.96
   8   9  -2    5.70    0.72
  -8   9   2    5.67    0.83
  -8   9   2    5.03    0.84
  -7  -9   2   50.33    2.88
  -7  -9   2   50.93    2.17
   7  -9  -2   49.24    3.17
  -7  -9   2   51.89    2.58
   7   9  -2   53.47    2.20
  -7   9   2   48.01    2.19
  -7   9   2   48.42    2.22
  -6  -9   2    0.24    1.00
  -6  -9   2    0.13    0.66
   6  -9  -2    0.85    1.18
  -6  -9   2    0.31    0.53
  -6   9   2   -0.29    0.60
   6   9  -2   -0.45    0.53
  -6   9   2   -0.26    0.58
  -6   9   2    1.31    1.15
   6   9  -2    0.22    0.48
   6   9  -2    0.94    0.79
  -5  -9   2   43.06    2.92
  -5  -9   2   46.51    2.26
  -5  -9   2   42.83    1.78
   5  -9  -2   40.08    3.17
   5   9  -2   45.21    2.09
  -5   9   2   41.35    2.08
   5   9  -2   47.00    1.73
  -5   9   2   39.55    2.35
  -5   9   2   38.17    2.55
   5   9  -2   44.03    2.19
  -4  -9   2  135.17    5.01
   4  -9  -2  140.27    4.49
  -4  -9   2  137.00    4.41
   4  -9  -2  133.55    5.20
   4  -9  -2  134.72    4.41
  -4  -9   2  135.60    5.28
  -4   9   2  136.77    4.72
  -4   9   2  139.50    5.17
   4   9  -2  147.39    4.98
   4   9  -2  142.72    4.38
  -4   9   2  133.12    4.75
  -3  -9   2   13.30    1.05
   3  -9  -2   11.18    1.05
   3  -9  -2   11.71    1.80
  -3  -9   2   10.69    1.36
  -3  -9   2   13.77    1.56
   3  -9  -2   12.12    1.16
   3   9  -2   14.13    0.91
   3   9  -2   14.16    1.30
  -3   9   2   11.90    1.36
  -3   9   2   13.56    1.62
   3   9  -2   15.42    1.43
  -3   9   2   11.17    1.28
   2  -9  -2   21.32    1.93
  -2  -9   2   18.87    1.67
  -2  -9   2   22.82    1.71
   2  -9  -2   19.67    1.36
  -2  -9   2   21.80    1.28
  -2   9   2   23.30    1.87
   2   9  -2   23.94    2.14
  -2   9   2   20.37    1.50
   2   9  -2   22.96    1.56
  -2   9   2   17.77    1.58
   1  -9  -2   45.29    2.22
   1  -9  -2   46.53    2.45
   1  -9  -2   45.46    2.15
  -1  -9   2   45.83    2.20
  -1  -9   2   48.75    2.03
  -1   9   2   44.95    2.29
   1   9  -2   45.86    2.20
  -1   9   2   47.94    2.30
  -1   9   2   42.90    2.15
   1   9  -2   45.64    2.25
   1   9  -2   49.05    2.01
   0  -9   2  235.77    7.39
   0  -9  -2  221.13    7.51
   0  -9   2  228.17    7.29
   0  -9   2  222.41    7.41
   0  -9  -2  241.54    7.41
   0  -9  -2  216.03    7.44
   0   9  -2  239.58    7.28
   0   9  -2  224.85    7.53
   0   9   2  221.04    7.55
   0   9  -2  218.06    7.38
   0   9   2  239.43    7.51
   0   9   2  224.22    7.40
  -3  -9  -2   18.58    1.77
  -3  -9  -2   19.35    1.67
   3  -9   2   18.56    1.31
   3  -9   2   18.96    1.34
  -3  -9  -2   20.73    1.78
   3  -9   2   20.45    1.96
   3   9   2   22.93    1.55
   3   9   2   19.64    1.53
   3   9   2   20.14    1.67
  -3   9  -2   20.29    1.79
   3   9   2   26.66   21.97
  -3   9  -2   19.99    1.55
  -3   9  -2   18.57    1.55
   4  -9   2   47.94    2.47
  -4  -9  -2   52.25    2.60
   4  -9   2   52.34    2.14
  -4  -9  -2   50.11    2.68
  -4  -9  -2   54.33    2.60
   4   9   2   56.67    2.65
   4   9   2   42.28    2.30
  -4   9  -2   51.87    2.41
  -4   9  -2   53.21    2.85
   4   9   2   53.66    2.49
  -5  -9  -2   26.14    1.95
   5  -9   2   27.17    1.26
  -5  -9  -2   24.22    2.24
  -5  -9  -2   27.39    2.00
   5  -9   2   25.49    1.31
  -5   9  -2   26.37    1.84
  -5   9  -2   26.29    1.71
   5   9   2   22.65    1.79
  -5   9  -2   25.06    2.29
   5   9   2   26.89    1.64
   5   9   2   26.54    1.99
  -6  -9  -2    9.05    1.45
  -6  -9  -2    7.94    1.44
  -6  -9  -2   10.16    1.64
  -6   9  -2    7.61    1.12
   6   9   2    6.75    1.12
  -6   9  -2    7.88    1.30
   6   9   2    9.61    1.19
  -7  -9  -2   68.66    3.50
  -7  -9  -2   71.34    3.69
  -7  -9  -2   67.43    3.31
  -7   9  -2   67.78    3.10
  -7   9  -2   67.30    2.93
   7   9   2   65.34    3.36
   7   9   2   68.28    2.82
  -8  -9  -2   -0.14    1.25
  -8  -9  -2    1.01    1.28
  -8  -9  -2    3.01    1.21
  -8   9  -2    0.53    0.98
   8   9   2   -1.21    1.20
  -8   9  -2   -0.09    0.80
   8   9   2   -1.00    0.63
  -9  -9  -2    6.26    1.65
  -9  -9  -2    6.19    1.41
  -9  -9  -2    7.19    1.68
  -9   9  -2    6.49    1.15
  -9   9  -2    7.18    1.33
   9   9   2    6.95    0.82
 -10  -9  -2  138.03    5.99
 -10  -9  -2  140.69    6.04
 -10  -9  -2  141.06    5.67
 -10   9  -2  137.81    5.18
 -10   9  -2  134.69    5.22
 -11  -9  -2   -1.00    1.34
 -11  -9  -2    1.27    1.57
 -11  -9  -2    2.26    1.70
 -11   9  -2    0.67    1.04
 -11   9  -2    2.02    1.17
 -11   9  -2    0.49    1.88
 -12  -9  -2   -1.89    1.73
 -12  -9  -2    2.37    1.97
 -12  -9  -2   -0.84    1.60
 -12   9  -2    2.29    1.30
 -12   9  -2    1.27    2.13
 -12   9  -2    0.44    1.36
 -13  -9  -2   -0.18    2.20
 -13  -9  -2    1.75    1.97
 -13  -9  -2   -0.67    1.70
 -13   9  -2    2.43    1.43
 -13   9  -2    1.22    1.45
 -14  -9  -2   32.34    4.93
 -14   9  -2   18.89    3.25
 -14   9  -2   20.69    3.03
 -14   9  -2   15.61    2.67
 -15  -9  -2    3.34    3.23
 -15  -9  -2    3.32    2.40
 -15   9  -2    0.65    1.82
 -15   9  -2   -0.07    1.51
 -15   9  -2   -0.34    2.69
 -16 -10   2   22.93    2.87
 -16  10   2   19.39    3.80
 -15 -10   2   -0.59    1.85
 -15 -10   2    0.31    2.33
 -15  10   2    2.37    1.10
 -14 -10   2    5.52    1.88
 -14 -10   2   -0.28    1.68
 -14 -10   2    1.66    2.02
 -14  10   2    2.53    1.08
 -14  10   2    0.22    0.99
 -13 -10   2    2.55    1.71
 -13 -10   2   -0.12    1.51
 -13 -10   2    0.34    1.61
 -13  10   2    2.03    1.02
 -13  10   2   -0.07    0.95
 -12 -10   2   22.50    3.00
 -12 -10   2   25.66    3.05
 -12 -10   2   23.70    2.74
 -12 -10   2   22.24    2.65
 -12  10   2   23.01    1.88
 -12  10   2   18.69    1.84
 -11 -10   2    2.93    1.38
 -11 -10   2    0.06    1.05
 -11 -10   2    0.39    1.41
 -11 -10   2    2.04    1.13
 -11  10   2    0.44    0.92
 -11  10   2    0.06    0.86
 -10 -10   2   19.78    2.11
 -10 -10   2   18.63    2.10
  10 -10  -2   19.33    3.00
 -10 -10   2   17.42    1.93
 -10 -10   2   19.91    2.59
 -10  10   2   17.47    1.76
 -10  10   2   16.72    2.61
  -9 -10   2   74.20    3.14
  -9 -10   2   72.71    3.48
  -9 -10   2   72.64    3.80
   9 -10  -2   70.22    4.16
  -9  10   2   74.50    3.01
  -9  10   2   67.39    2.93
   9  10  -2   70.56    2.46
  -8 -10   2    1.91    1.21
  -8 -10   2    2.59    0.79
   8 -10  -2    2.89    1.40
  -8 -10   2    1.67    0.96
  -8  10   2    2.66    0.89
  -8  10   2    2.90    0.86
   8  10  -2    1.08    0.63
  -7 -10   2   11.05    1.56
   7 -10  -2    8.76    1.71
  -7 -10   2   12.23    1.21
  -7 -10   2   10.04    1.53
  -7  10   2    8.96    1.37
   7  10  -2   11.12    1.24
  -7  10   2    9.86    1.37
   6 -10  -2    1.21    1.15
  -6 -10   2    0.17    0.58
  -6 -10   2    1.35    0.85
  -6 -10   2   -0.51    1.07
  -6  10   2    0.95    0.70
   6  10  -2    0.95    0.51
  -6  10   2   -0.06    0.67
  -6  10   2    1.34    1.25
   6  10  -2   -0.69    1.00
   6  10  -2    0.14    0.62
  -5 -10   2   55.70    3.55
   5 -10  -2   54.24    3.16
  -5 -10   2   56.32    2.21
  -5 -10   2   60.03    2.76
   5 -10  -2   56.11    1.95
   5  10  -2   56.17    2.68
  -5  10   2   54.15    2.48
  -5  10   2   58.31    3.09
  -5  10   2   56.95    2.55
   5  10  -2   58.41    2.55
  -4 -10   2  446.58   13.29
  -4 -10   2  468.10   13.86
   4 -10  -2  437.38   13.32
  -4 -10   2  446.79   13.93
  -4  10   2  453.88   14.10
   4  10  -2  424.30   13.41
   4  10  -2  442.56   13.71
  -4  10   2  406.67   13.86
   4  10  -2  474.81   13.91
  -4  10   2  437.53   13.67
   3 -10  -2   24.16    1.54
  -3 -10   2   24.41    1.93
   3 -10  -2   23.11    1.44
  -3 -10   2   25.26    1.44
   3 -10  -2   27.27    2.14
  -3  10   2   23.66    1.72
   3  10  -2   26.74    1.82
   3  10  -2   22.88   19.20
  -3  10   2   24.18    1.68
  -3  10   2   23.20    2.05
   3  10  -2   26.94    1.73
  -2 -10   2   61.30    2.71
   2 -10  -2   56.99    3.05
   2 -10  -2   57.16    2.50
  -2 -10   2   60.62    2.38
  -2  10   2   55.31    2.62
   2  10  -2   63.80    2.35
  -2  10   2   59.50    2.90
   2  10  -2   65.23    2.84
   2  10  -2   56.04    2.64
  -2  10   2   58.72    2.76
  -1 -10   2   53.39    2.43
  -1 -10   2   53.84    2.29
   1 -10  -2   51.82    2.38
   1 -10  -2   50.75    2.70
  -1 -10   2   52.49    2.57
   1 -10  -2   50.22    2.50
   1  10  -2   55.42    2.25
  -1  10   2   51.81    2.45
   1  10  -2   52.87    2.56
   1  10  -2   50.70    2.43
  -1  10   2   48.12    2.53
  -1  10   2   50.10    2.55
   0 -10   2  220.31    7.13
   0 -10  -2  213.19    7.35
   0 -10  -2  209.25    8.27
   0 -10   2  195.73    7.96
   0 -10   2  233.88    7.32
   0 -10  -2  215.52    7.31
   0  10  -2  216.90    7.24
   0  10   2  229.58    7.34
   0  10  -2  226.92    7.08
   0  10  -2  223.35    7.29
   0  10   2  222.63    7.35
   0  10   2  216.42    7.24
   1 -10   2  931.87   28.36
  -1 -10  -2  980.61   28.40
  -1 -10  -2  919.66   28.43
   1 -10   2  936.55   28.28
   1 -10   2  962.72   28.34
  -1  10  -2  880.47   28.32
   1  10   2  946.46   28.39
   1  10   2  978.71   28.43
   1  10   2  974.27   28.51
  -1  10  -2  990.54   28.44
  -1  10  -2  955.94   28.34
   2 -10   2    8.34    1.19
  -2 -10  -2   12.30    1.67
  -2 -10  -2   10.22    1.52
  -2 -10  -2    9.73    1.53
   2 -10   2   10.88    1.58
  -2  10  -2   11.43    1.47
  -2  10  -2    7.85    1.10
   2  10   2   13.45    1.32
   2  10   2   12.75    1.41
  -2  10  -2   11.53    1.86
   2  10   2   10.69    1.53
   3 -10   2   19.62    1.89
   3 -10   2   14.94    1.34
   3 -10   2   19.10    1.39
  -3 -10  -2   18.74    1.76
  -3 -10  -2   18.99    1.84
  -3 -10  -2   18.80    1.62
   3  10   2   20.76    1.57
   3  10   2   18.27    1.57
  -3  10  -2   16.99    1.53
  -3  10  -2   18.67    1.77
   3  10   2   20.03    1.77
  -3  10  -2   17.55    1.54
  -4 -10  -2  107.95    4.30
   4 -10   2  106.03    3.73
   4 -10   2   99.43    4.41
  -4 -10  -2  103.62    4.11
  -4 -10  -2  105.77    4.14
   4 -10   2  102.24    3.71
  -4  10  -2   97.00    3.96
  -4  10  -2  105.37    4.35
  -4  10  -2  100.72    3.94
   4  10   2  100.63    3.99
   4  10   2  107.58    4.01
   4  10   2  108.31    4.21
   5 -10   2    8.95    1.54
  -5 -10  -2   10.27    1.48
   5 -10   2   10.31    1.09
  -5 -10  -2    9.81    1.41
   5 -10   2   10.27    0.92
  -5 -10  -2   11.49    1.64
   5  10   2   13.58    1.92
  -5  10  -2    8.24    1.37
  -5  10  -2   10.74    1.53
  -5  10  -2    5.23    1.63
   5  10   2   10.23    1.67
   5  10   2    8.97    1.22
  -6 -10  -2   11.15    1.65
  -6 -10  -2   11.52    1.87
   6  10   2   14.19    1.73
  -6  10  -2   11.40    1.66
  -6  10  -2   12.43    1.51
  -7 -10  -2    3.62    1.36
  -7 -10  -2    1.89    1.13
  -7 -10  -2    3.32    1.32
  -7  10  -2    2.90    1.11
   7  10   2    3.57    1.22
   7  10   2    3.96    0.86
  -7  10  -2    2.47    0.97
  -8 -10  -2   45.38    3.35
  -8 -10  -2   46.38    3.23
  -8 -10  -2   48.63    3.04
   8  10   2   47.48    2.60
  -8  10  -2   44.07    2.55
  -8  10  -2   45.54    2.67
  -9 -10  -2   46.75    3.44
  -9 -10  -2   47.79    3.50
  -9 -10  -2   47.47    3.16
  -9  10  -2   46.77    2.70
   9  10   2   44.14    2.14
  -9  10  -2   48.02    2.78
 -10 -10  -2   33.23    2.97
 -10 -10  -2   29.52    3.31
 -10 -10  -2   32.10    3.27
 -10  10  -2   28.04    2.38
 -10  10  -2   32.70    2.51
 -11 -10  -2   31.59    3.59
 -11 -10  -2   30.42    3.23
 -11 -10  -2   34.31    3.59
 -11  10  -2   37.34    4.05
 -11  10  -2   31.66    2.44
 -11  10  -2   30.44    2.64
 -12 -10  -2   -1.82    1.67
 -12 -10  -2    5.02    2.25
 -12 -10  -2    0.44    1.99
 -12  10  -2    0.13    1.32
 -12  10  -2   -1.42    2.21
 -12  10  -2    2.80    1.35
 -13 -10  -2    1.76    2.45
 -13 -10  -2    2.65    2.18
 -13  10  -2    3.32    1.58
 -13  10  -2    1.37    1.62
 -13  10  -2    0.60    2.43
 -14 -10  -2    7.59    2.42
 -14 -10  -2    6.44    2.91
 -14  10  -2    6.75    1.89
 -14  10  -2   -0.94    2.72
 -15 -10  -2    1.63    3.29
 -15 -10  -2    0.11    2.42
 -15  10  -2    1.43    1.55
 -15  10  -2   -1.26    1.96
 -15  10  -2    7.14    3.01
 -15 -11   2    3.30    2.03
 -15 -11   2   -1.99    2.38
 -15  11   2    2.01    1.19
 -15  11   2    2.99    1.16
 -14 -11   2    5.54    2.35
 -14 -11   2   -3.39    1.70
 -14 -11   2    0.98    2.10
 -14  11   2    0.83    1.15
 -14  11   2    2.31    1.22
 -13 -11   2   73.75    4.63
 -13 -11   2   77.93    4.41
 -13 -11   2   80.84    4.57
 -13  11   2   68.98    3.35
 -13  11   2   82.11    3.40
 -12 -11   2   39.33    3.20
 -12 -11   2   37.19    3.19
 -12 -11   2   37.35    3.48
 -12  11   2   40.01    2.38
 -12  11   2   38.46    2.43
 -11 -11   2    1.07    1.13
 -11 -11   2   -0.67    1.43
 -11 -11   2    2.11    1.35
 -11 -11   2   -0.54    1.38
 -11  11   2    0.13    1.00
 -11  11   2    2.13    1.01
 -10 -11   2   17.91    1.97
 -10 -11   2   18.98    2.33
  10 -11  -2   20.62    3.10
 -10 -11   2   12.28    2.05
 -10 -11   2   15.30    2.10
 -10  11   2   16.01    1.63
 -10  11   2   15.56    1.75
  -9 -11   2  214.50    7.81
  -9 -11   2  213.31    6.98
  -9 -11   2  215.72    7.53
   9 -11  -2  202.24    8.16
  -9  11   2  205.69    7.00
  -9  11   2  214.10    7.01
   9  11  -2  201.92    6.61
   8 -11  -2  156.07    6.54
  -8 -11   2  155.78    5.32
  -8 -11   2  152.82    6.16
  -8 -11   2  162.03    5.91
  -8  11   2  161.18    5.50
  -8  11   2  152.61    5.48
   7 -11  -2    1.04    1.49
  -7 -11   2    3.62    1.14
  -7 -11   2    3.49    0.83
  -7 -11   2    1.38    1.37
   7  11  -2    1.30    0.74
  -7  11   2    2.71    0.90
   7  11  -2    4.00    0.68
  -7  11   2    2.34    0.91
  -6 -11   2    9.26    1.35
   6 -11  -2    8.81    1.64
  -6 -11   2   11.17    1.15
  -6 -11   2    8.77    1.56
   6  11  -2    9.88    1.73
  -6  11   2    9.90    1.40
   6  11  -2   10.34    1.00
  -6  11   2   10.51    1.49
  -5 -11   2    2.89    0.70
  -5 -11   2    2.06    1.21
   5 -11  -2    2.03    1.19
   5  11  -2    3.02    0.95
  -5  11   2    2.80    0.86
  -5  11   2    2.30    0.85
   5  11  -2  -23.36   25.43
  -4 -11   2   81.12    3.54
   4 -11  -2   76.79    3.39
  -4 -11   2   80.02    2.88
   4 -11  -2   77.16    3.76
   4 -11  -2   75.96    2.93
  -4 -11   2   82.54    3.43
  -4  11   2   80.52    3.71
   4  11  -2   82.21    3.49
   4  11  -2   77.21    2.80
  -4  11   2   79.07    3.29
   4  11  -2   79.12    3.25
  -4  11   2   74.49    3.24
   3 -11  -2  266.72    8.45
   3 -11  -2  231.46    9.64
  -3 -11   2  285.04    8.84
  -3 -11   2  275.86    8.34
  -3 -11   2  264.46    8.90
   3 -11  -2  263.08    8.51
  -3  11   2  261.02    8.64
   3  11  -2  283.53    8.33
  -3  11   2  265.74    8.74
   3  11  -2  284.48    8.88
   3  11  -2  265.09    8.72
  -3  11   2  261.11    8.95
  -2 -11   2  158.49    5.48
   2 -11  -2  149.07    5.25
   2 -11  -2  144.60    5.66
  -2 -11   2  147.74    5.53
  -2 -11   2  154.94    5.11
   2 -11  -2  143.91   22.19
  -2  11   2  154.16    5.67
   2  11  -2  151.27    5.41
  -2  11   2  146.16    5.37
  -2  11   2  181.76   24.27
   2  11  -2  158.01    5.09
   2  11  -2  158.36    5.56
   0 -11  -2  181.00    6.36
   0 -11   2  188.82    6.25
   0 -11  -2  183.88    6.22
   0 -11   2  182.38    6.30
   0 -11   2  181.99    6.17
   0 -11  -2  176.76    6.39
   0  11   2  183.84    6.40
   0  11  -2  173.62    6.23
   0  11  -2  188.02    6.36
   0  11   2  180.69    6.26
   0  11   2  180.67    6.31
   1 -11   2   29.58    2.10
   1 -11   2   29.11    1.84
  -1 -11  -2   28.60    2.13
  -1 -11  -2   29.80    2.21
  -1 -11  -2   28.08    2.64
   1 -11   2   30.65    1.97
   1  11   2   32.84    2.54
   1  11   2   32.94    2.00
  -1  11  -2   31.46    1.98
  -1  11  -2   29.55    1.92
   1  11   2   30.46    2.00
  -3 -11  -2    7.43    1.26
  -3 -11  -2    8.83    1.51
   3 -11   2    7.55    1.16
   3 -11   2    8.32    1.26
  -3 -11  -2    7.99    1.25
  -3  11  -2   10.32    1.58
   3  11   2    8.56    1.22
  -3  11  -2    9.09    1.37
   3  11   2    7.29    1.03
   3  11   2    8.22    1.31
  -4 -11  -2  379.65   11.91
   4 -11   2  363.80   12.15
  -4 -11  -2  361.42   12.75
  -4 -11  -2  373.98   12.14
   4 -11   2  360.79   11.45
  -4  11  -2  358.90   11.75
   4  11   2  389.72   12.00
   4  11   2  379.36   11.80
  -4  11  -2  372.79   11.75
  -4  11  -2  371.78   12.11
   4  11   2  370.80   11.80
  -5 -11  -2   60.01    3.33
   5 -11   2   54.41    3.31
  -5 -11  -2   56.68    2.99
   5 -11   2   57.10    2.27
  -5 -11  -2   57.27    3.00
  -5  11  -2   55.79    2.84
  -5  11  -2   57.23    2.76
   5  11   2   56.20    2.79
  -6 -11  -2   39.46    3.02
   6 -11   2   36.71    1.47
  -6 -11  -2   34.73    2.62
  -6 -11  -2   40.51    2.78
  -6  11  -2   35.24    2.36
   6  11   2   34.75    2.09
  -6  11  -2   41.57    2.36
   6  11   2   32.55    2.30
  -7 -11  -2    5.85    1.48
  -7 -11  -2    4.33    1.41
  -7 -11  -2    1.59    1.45
   7  11   2    3.71    1.14
  -7  11  -2    5.14    1.21
  -7  11  -2    3.21    1.04
  -8 -11  -2    4.13    1.68
  -8 -11  -2    3.01    1.47
  -8 -11  -2    3.51    1.35
  -8  11  -2    2.75    1.18
   8  11   2    2.91    1.10
  -8  11  -2    3.34    1.12
  -9 -11  -2   21.10    3.14
  -9 -11  -2   21.97    2.66
  -9 -11  -2   24.92    2.94
   9  11   2   20.57    1.74
  -9  11  -2   21.52    2.31
  -9  11  -2   21.25    2.24
 -10 -11  -2   41.18    3.54
 -10 -11  -2   39.66    3.22
 -10 -11  -2   43.32    3.69
 -10  11  -2   36.04    2.61
 -10  11  -2   36.07    2.85
 -11 -11  -2   17.42    2.57
 -11 -11  -2   15.80    2.50
 -11 -11  -2   16.95    2.33
 -11  11  -2   11.94    2.05
 -11  11  -2   17.76    2.44
 -12 -11  -2   -0.19    2.02
 -12 -11  -2   -1.20    1.97
 -12 -11  -2   -1.64    1.78
 -12  11  -2    2.53    1.55
 -12  11  -2   -0.40    2.27
 -12  11  -2    0.15    1.31
 -13 -11  -2    7.07    2.62
 -13 -11  -2    5.09    2.27
 -13  11  -2    5.77    1.65
 -13  11  -2    4.85    1.84
 -13  11  -2    5.22    2.57
 -14 -11  -2   11.48    3.18
 -14 -11  -2    9.28    2.63
 -14  11  -2    8.67    2.04
 -14  11  -2   -1.24    3.55
 -14  11  -2    5.34    1.96
 -15 -12   2   45.84    4.42
 -15  12   2   52.67    3.12
 -14 -12   2   15.05    2.64
 -14 -12   2   17.64    2.63
 -14  12   2   15.08    2.25
 -14  12   2   17.96    2.26
 -13 -12   2   22.78    3.47
 -13 -12   2   17.17    2.63
 -13 -12   2   20.79    2.46
 -13  12   2   20.12    2.27
 -13  12   2   23.66    2.26
 -12 -12   2    0.31    1.93
 -12 -12   2    0.36    1.70
 -12 -12   2    3.60    1.74
 -12  12   2    0.46    1.09
 -12  12   2   -1.86    1.13
 -11 -12   2    4.96    1.92
  11 -12  -2    8.41    2.24
 -11 -12   2    5.04    1.57
 -11 -12   2    6.90    1.27
 -11 -12   2    6.96    1.72
 -11  12   2    4.70    1.25
 -11  12   2    2.98    1.22
 -10 -12   2   34.05    2.39
 -10 -12   2   34.46    3.35
  10 -12  -2   33.63    3.55
 -10 -12   2   40.48    2.85
 -10  12   2   34.67    2.37
 -10  12   2   37.94    2.38
  -9 -12   2  131.08    4.81
  -9 -12   2  133.34    5.78
  -9 -12   2  137.44    5.43
   9 -12  -2  127.75    6.07
  -9  12   2  126.51    4.95
   9  12  -2  136.96    4.64
  -9  12   2  136.39    4.98
  -8 -12   2   70.85    2.97
   8 -12  -2   68.68    4.14
  -8 -12   2   67.15    3.94
  -8 -12   2   72.26    3.57
  -8  12   2   65.33    3.19
  -8  12   2   67.21    3.18
   8  12  -2   66.33    2.91
  -7 -12   2   58.58    2.51
   7 -12  -2   55.17    3.71
  -7 -12   2   57.88    3.55
  -7 -12   2   63.08    3.18
  -7  12   2   56.32    2.87
   7  12  -2   64.20    2.48
   7  12  -2   57.13    3.26
  -7  12   2   56.01    2.85
  -6 -12   2   10.78    2.16
  -6 -12   2   14.27    2.34
  -6 -12   2   11.56    1.24
   6 -12  -2   11.03    1.99
  -6  12   2   11.22    1.52
  -6  12   2   10.54    1.67
   6  12  -2    9.99    1.47
   6  12  -2   10.40    1.06
  -5 -12   2   -0.43    0.61
  -5 -12   2   -0.74    0.77
  -5 -12   2   -1.54    0.96
   5 -12  -2   -0.28    1.16
   5  12  -2    0.99    0.53
   5  12  -2   -0.74    0.87
  -5  12   2   -0.58    0.78
  -5  12   2   -0.10    0.71
   4 -12  -2   32.20    1.77
   4 -12  -2   29.30    1.70
  -4 -12   2   33.96    1.73
  -4 -12   2   31.71    2.29
  -4 -12   2   35.05    2.26
   4 -12  -2   30.84    2.56
   4  12  -2   33.84    1.56
  -4  12   2   33.09    2.16
   4  12  -2   33.29    2.03
  -4  12   2   30.60    2.55
  -4  12   2   30.91    2.07
   4  12  -2   32.83    2.33
  -3 -12   2   27.28    1.62
  -3 -12   2   27.07    2.13
   3 -12  -2   24.86    1.73
   3 -12  -2   29.18    1.76
  -3 -12   2   27.82    2.00
   3 -12  -2   28.03    2.42
   3  12  -2   30.99    1.57
  -3  12   2   26.87    2.28
   3  12  -2   25.57    1.84
   3  12  -2   27.07    2.18
  -3  12   2   26.74    1.94
   2 -12  -2   -7.15   22.78
   1 -12  -2   96.37    3.92
  -1 -12   2   94.19    3.89
  -1 -12   2   93.92    3.64
   1 -12  -2   89.81    4.08
  -1 -12   2   95.51    3.94
   1 -12  -2   91.62    3.72
  -1 -12   2  110.94   26.59
  -1  12   2   95.39    4.05
   1  12  -2  105.52    3.98
  -1  12   2   92.74    3.83
  -1  12   2   93.81    3.91
   0 -12  -2   93.85    3.79
   0 -12   2   85.55    3.71
   0 -12  -2   93.52    3.94
   0 -12  -2   95.58    4.01
   0 -12   2   93.58    3.74
   0 -12   2   99.53    3.91
   0  12  -2   93.76    3.64
   0  12   2   91.32    3.84
   0  12  -2   89.42    3.79
   0  12   2   96.43    3.85
   0  12  -2   99.22    3.92
   0  12   2   94.38    3.92
   1 -12   2   35.26    2.13
   1 -12   2   34.86    2.02
  -1 -12  -2   31.07    2.19
  -1 -12  -2   33.87    2.22
   1 -12   2   34.82    2.21
  -1 -12  -2   33.17    2.28
  -1  12  -2   32.96    2.10
   1  12   2   34.27    2.39
   1  12   2   34.10    2.13
  -1  12  -2   33.41    2.09
  -1  12  -2   32.00    2.02
   1  12   2   32.91    2.12
   2 -12   2   39.48    2.42
   2 -12   2   36.21    2.10
  -2 -12  -2   42.18    2.48
  -2 -12  -2   40.43    2.52
   2 -12   2   16.46   24.31
  -2 -12  -2   41.70    2.67
   2 -12   2   36.58    2.15
   2  12   2   42.06    2.35
   2  12   2   41.95    2.59
   2  12   2   41.07    2.26
  -2  12  -2   38.37    2.32
  -2  12  -2   37.91    2.38
  -2  12  -2   37.92    2.24
   3 -12   2  125.01    5.04
  -3 -12  -2  129.13    5.03
   3 -12   2  119.39    4.51
   3 -12   2  123.73    4.51
  -3 -12  -2  128.44    4.89
  -3 -12  -2  132.77    4.90
  -3  12  -2  121.76    4.91
   3  12   2  130.37    5.05
   3  12   2  122.18    4.71
   3  12   2  129.18    4.82
  -3  12  -2  121.79    4.76
  -3  12  -2  124.30    4.80
  -4 -12  -2   85.39    3.70
   4 -12   2   75.11    4.05
  -4 -12  -2   79.90    3.64
   4 -12   2   80.04    3.16
   4 -12   2   77.75    3.89
   4  12   2   76.93    3.43
  -4  12  -2   80.38    3.81
   4  12   2   88.94    3.86
   4  12   2   79.47    3.46
  -4  12  -2   79.72    3.57
  -4  12  -2   82.14    3.51
   5 -12   2   26.85    2.70
   5 -12   2   32.49    1.66
  -5 -12  -2   30.96    2.68
  -5 -12  -2   31.89    2.87
  -5  12  -2   26.48    2.06
   5  12   2   28.82    2.08
  -5  12  -2   30.25    2.25
   5  12   2   22.02    1.95
  -6 -12  -2  161.38    6.03
  -6 -12  -2  157.04    6.03
  -6 -12  -2  165.32    6.39
   6 -12   2  152.64    4.96
   6  12   2  152.89    5.61
  -6  12  -2  156.95    5.72
   6  12   2  153.70    5.81
  -6  12  -2  150.85    5.74
  -7 -12  -2    1.61    1.46
  -7 -12  -2   -0.81    1.38
  -7 -12  -2    1.97    1.36
  -7  12  -2    0.67    0.96
  -7  12  -2    1.01    1.03
   7  12   2   -1.79    1.14
   7  12   2   -0.55    0.78
  -8 -12  -2    0.39    1.54
  -8 -12  -2    0.01    1.36
  -8 -12  -2    2.00    1.44
   8  12   2   -0.03    0.84
  -8  12  -2   -1.19    1.07
  -8  12  -2    0.46    1.05
  -9 -12  -2    4.54    1.69
  -9 -12  -2    2.46    1.80
  -9 -12  -2    4.87    1.79
   9  12   2    3.78    0.99
  -9  12  -2    3.69    1.37
  -9  12  -2    3.25    1.13
 -10 -12  -2   10.18    2.22
 -10 -12  -2   10.56    2.01
 -10 -12  -2   12.33    2.24
 -10  12  -2   11.82    1.63
 -10  12  -2   15.47    2.42
 -11 -12  -2    1.88    2.02
 -11 -12  -2   -0.26    1.88
 -11 -12  -2    3.26    1.96
 -11  12  -2    0.74    1.22
 -11  12  -2    1.63    1.38
 -12 -12  -2    2.31    2.05
 -12 -12  -2    1.95    2.15
 -12  12  -2    2.23    1.63
 -12  12  -2    4.00    2.33
 -12  12  -2    0.20    1.45
 -13 -12  -2    0.36    2.14
 -13 -12  -2   -1.43    2.37
 -13  12  -2    1.53    2.45
 -13  12  -2   -0.89    1.52
 -13  12  -2   -1.51    1.74
 -14 -12  -2    2.07    2.99
 -14 -12  -2    3.27    2.36
 -14  12  -2    2.92    1.74
 -14  12  -2    3.33    2.02
 -15 -13   2    0.10    2.08
 -15  13   2    1.00    1.47
 -15  13   2    4.75    1.55
 -14 -13   2   -1.05    2.11
 -14  13   2    3.08    1.42
 -14  13   2    1.43    1.29
 -13 -13   2   22.83    3.57
 -13 -13   2   25.22    3.24
 -13  13   2   22.38    2.49
 -13  13   2   22.86    2.44
 -12 -13   2   52.27    4.19
 -12 -13   2   46.14    3.86
 -12  13   2   48.86    2.98
 -12  13   2   49.81    3.09
 -11 -13   2   72.34    3.71
 -11 -13   2   77.05    3.48
  11 -13  -2   76.15    4.99
 -11 -13   2   69.56    4.50
 -11 -13   2   72.21    4.26
 -11  13   2   70.39    3.59
 -11  13   2   75.41    3.59
 -10 -13   2   17.03    2.42
 -10 -13   2   22.86    2.16
  10 -13  -2   22.30    3.49
 -10 -13   2   25.86    2.78
 -10  13   2   19.78    2.19
 -10  13   2   22.75    2.22
   9 -13  -2   13.59    2.36
  -9 -13   2   13.00    1.85
  -9 -13   2   13.94    2.29
  -9 -13   2   12.41    2.16
  -9  13   2   12.73    2.11
  -9  13   2   12.11    1.56
   9  13  -2   11.55    1.56
   8 -13  -2   33.52    3.26
  -8 -13   2   37.82    3.30
  -8 -13   2   31.40    2.07
  -8 -13   2   34.22    2.71
   8  13  -2   37.26    1.98
  -8  13   2   31.96    2.36
   8  13  -2   32.88    2.17
  -8  13   2   33.34    2.47
   7 -13  -2   13.96    2.13
  -7 -13   2   15.67    1.52
  -7 -13   2   19.42    2.70
   7  13  -2   18.43    1.40
  -7  13   2   16.50    2.03
   7  13  -2   18.21    1.74
  -7  13   2   20.27    1.95
  -6 -13   2  121.41    4.31
  -6 -13   2  133.20    5.38
   6 -13  -2  114.78    5.48
  -6 -13   2  130.73    5.05
  -6  13   2  120.43    4.80
   6  13  -2  125.45    4.25
   6  13  -2  123.75    4.72
  -6  13   2  122.49    4.78
  -5 -13   2  111.62    3.95
  -5 -13   2  111.29    5.02
   5 -13  -2  104.47    4.97
   5 -13  -2  110.82    3.88
  -5 -13   2  116.91    4.81
  -5  13   2  111.11    4.45
  -5  13   2  107.51    4.38
   5  13  -2  114.86    3.89
   5  13  -2  112.08    4.37
  -2 -13   2   25.62    1.74
   2 -13  -2   26.00    2.51
  -2 -13   2   29.33    2.18
  -2 -13   2   25.26    2.15
   2 -13  -2   23.06    1.83
   2 -13  -2   22.29    1.86
   2 -13  -2   15.61   24.79
  -2  13   2   24.99    2.09
   2  13  -2   28.09    1.96
   2  13  -2   27.36    1.65
  -2  13   2   25.65    2.09
   2  13  -2   27.55    2.26
  -2  13   2   23.99    1.94
  -1 -13   2   58.46    2.78
   1 -13  -2   61.84    2.99
   1 -13  -2   58.11    2.86
  -1 -13   2   63.00    3.05
  -1 -13   2   64.03    3.00
   1  13  -2   64.14    2.71
   1  13  -2   64.49    3.12
  -1  13   2   60.97    3.08
  -1  13   2   56.76    2.98
  -1  13   2   57.26    2.92
   1  13  -2   61.11    2.93
   0 -13   2   23.53    1.98
   0 -13  -2   27.14    2.55
   0 -13   2   24.79    1.92
   0 -13  -2   26.72    2.03
   0 -13   2   27.31    2.02
   0 -13  -2   22.40    2.05
   0  13  -2   23.88    2.04
   0  13  -2   25.56    2.00
   0  13   2   23.81    2.01
   0  13  -2   27.00    1.81
   0  13   2   28.08    2.17
   0  13   2   22.41    1.94
   1 -13   2   47.05    2.56
   1 -13   2   46.05    2.50
   1 -13   2   45.42    2.62
  -1 -13  -2   51.22    2.70
  -1 -13  -2   46.84    2.75
   1 -13   2   56.44   23.53
  -1 -13  -2   48.41    2.76
   1  13   2   49.44    2.62
   1  13   2   46.90    2.79
  -1  13  -2   46.09    2.58
  -1  13  -2   45.85    2.65
   1  13   2   48.51    2.64
  -1  13  -2   45.77    2.48
   2 -13   2  436.68   14.12
  -2 -13  -2  465.24   14.34
  -2 -13  -2  450.34   14.35
  -2 -13  -2  454.19   14.48
   2 -13   2  430.47   14.07
   2  13   2  464.23   14.33
  -2  13  -2  453.89   14.39
   2  13   2  469.97   14.51
  -2  13  -2  444.93   14.30
   2  13   2  464.33   14.31
   3 -13   2   19.18    2.21
   3 -13   2   21.90    1.94
  -3 -13  -2   20.57    2.16
   3 -13   2   19.29    1.58
  -3 -13  -2   23.84    2.14
  -3 -13  -2   22.91    2.18
   3  13   2   20.20    1.76
  -3  13  -2   20.87    2.04
   3  13   2   20.70    1.84
   3  13   2   21.13    2.38
  -3  13  -2   23.12    2.12
   4 -13   2  159.18    5.35
  -4 -13  -2  156.69    5.87
  -4 -13  -2  161.87    6.17
   4 -13   2  144.53    6.07
  -4 -13  -2  138.83    7.31
   4  13   2  153.62    5.64
  -4  13  -2  150.48    5.69
  -4  13  -2  150.90    5.74
   4  13   2  157.25    5.69
   4  13   2  159.68    6.01
   5 -13   2    5.09    1.63
  -5 -13  -2    4.95    1.44
  -5 -13  -2    3.17    1.36
  -5 -13  -2    5.89    1.32
   5 -13   2    5.16    0.80
  -5  13  -2    5.60    1.10
  -5  13  -2    4.14    1.16
   5  13   2    4.61    0.98
   5  13   2    7.79    1.23
   6 -13   2   47.70    2.00
  -6 -13  -2   52.24    4.08
   6 -13   2   49.51    3.60
  -6 -13  -2   47.47    3.18
  -6 -13  -2   55.67    3.61
  -6  13  -2   46.48    2.90
   6  13   2   46.77    2.76
  -6  13  -2   47.64    2.85
   6  13   2   48.64    2.60
  -7 -13  -2  184.38    7.02
  -7 -13  -2  180.93    7.28
  -7 -13  -2  189.28    6.95
   7  13   2  181.16    6.43
   7  13   2  185.94    7.18
  -7  13  -2  177.45    6.60
  -7  13  -2  171.94    6.63
  -8 -13  -2   70.62    4.39
  -8 -13  -2   79.35    5.22
  -8 -13  -2   61.55    3.89
   8  13   2   72.11    3.19
  -8  13  -2   68.36    3.50
  -8  13  -2   67.05    3.62
  -9 -13  -2   15.49    2.39
  -9 -13  -2   13.24    2.11
  -9 -13  -2   17.37    2.82
  -9  13  -2   14.03    2.20
   9  13   2   15.91    1.88
  -9  13  -2   18.00    2.49
 -10 -13  -2   44.96    3.77
 -10 -13  -2   36.95    3.69
 -10 -13  -2   44.21    4.04
 -10  13  -2   40.64    3.12
 -10  13  -2   35.01    2.88
 -11 -13  -2   58.35    4.39
 -11 -13  -2   66.03    4.82
 -11 -13  -2   58.37    4.46
 -11  13  -2   57.02    3.53
 -11  13  -2   67.08    3.86
 -12 -13  -2   73.17    5.23
 -12 -13  -2   65.04    5.05
 -12  13  -2   75.45    5.61
 -12  13  -2   71.00    4.32
 -12  13  -2   67.96    4.01
 -13 -13  -2   -0.38    2.53
 -13 -13  -2   -5.05    2.52
 -13  13  -2   -0.86    1.78
 -13  13  -2    1.17    2.77
 -13  13  -2   -1.25    1.58
 -14 -13  -2    2.64    2.57
 -14 -13  -2    3.33    3.12
 -14  13  -2    5.10    1.89
 -14  13  -2    1.94    2.81
 -14  13  -2    0.62    3.23
 -15 -14   2   -3.32    2.16
 -15  14   2    5.62    1.72
 -15  14   2    0.96    1.64
 -14 -14   2    9.47    2.62
 -14 -14   2    7.60    2.81
 -14  14   2   12.85    1.84
 -14  14   2   13.58    2.01
 -13 -14   2   -0.57    1.96
 -13 -14   2    8.13    2.35
 -13  14   2    4.30    1.49
 -13  14   2    3.29    1.49
 -12 -14   2   89.61    5.22
 -12 -14   2   82.26    4.92
 -12  14   2   78.47    4.01
 -12  14   2   84.31    4.04
 -11 -14   2   33.81    3.78
 -11 -14   2   38.41    2.56
 -11 -14   2   35.82    3.57
  11 -14  -2   39.46    4.12
 -11  14   2   28.18    4.18
 -11  14   2   36.23    2.75
 -10 -14   2   56.05    4.05
 -10 -14   2   46.97    3.65
 -10 -14   2   49.33    2.84
  10 -14  -2   56.38    4.43
 -10  14   2   51.19    3.04
 -10  14   2   49.70    2.99
  10  14  -2   50.78    2.55
  -9 -14   2   55.55    3.52
  -9 -14   2   58.57    3.99
  -9 -14   2   49.84    2.74
   9 -14  -2   54.21    4.15
  -9  14   2   48.84    3.01
   9  14  -2   50.07    2.65
  -9  14   2   52.91    3.05
  -8 -14   2    7.60    1.21
  -8 -14   2    8.62    1.99
   8 -14  -2    8.23    2.20
  -8 -14   2   10.83    2.41
  -8  14   2    8.26    1.40
   8  14  -2   10.40    1.30
  -8  14   2    8.24    1.53
  -7 -14   2   -1.07    1.47
   7 -14  -2    0.34    1.58
  -7 -14   2   -0.08    0.84
  -7 -14   2   -0.32    1.21
  -7  14   2   -1.75    0.99
   7  14  -2   -0.85    0.63
  -7  14   2   -0.76    0.95
   7  14  -2    0.16    0.88
   6 -14  -2   20.77    2.77
  -6 -14   2   21.43    1.60
  -6 -14   2   23.34    2.61
   6 -14  -2   19.94    1.24
   6  14  -2   22.47    2.44
  -6  14   2   20.28    2.13
  -6  14   2   21.07    2.00
   6  14  -2   18.15    1.36
  -5 -14   2   11.79    2.00
   5 -14  -2    7.62    1.15
  -5 -14   2    6.07    1.49
  -5 -14   2    8.75    1.35
   5 -14  -2    9.26    1.84
  -5  14   2    8.21    1.32
   5  14  -2    8.94    1.30
   5  14  -2   10.66    1.11
  -5  14   2    7.78    1.34
   4 -14  -2   -0.33    0.60
  -4 -14   2    0.78    1.04
  -4 -14   2    0.12    0.74
   4 -14  -2   -0.02    1.29
  -4 -14   2    1.04    1.29
  -4  14   2   -0.16    0.90
   4  14  -2    0.39    0.81
   4  14  -2    1.07    0.62
   4  14  -2    0.44    1.22
  -4  14   2   -0.12    1.00
   3 -14  -2  101.86    4.75
   3 -14  -2   99.74    4.12
   3 -14  -2  117.82    4.93
  -3 -14   2  100.99    4.53
  -3 -14   2  103.02    4.00
  -3  14   2   99.92    5.98
   3  14  -2  108.24    4.36
  -3  14   2  106.42    4.45
   3  14  -2  114.22    4.72
   3  14  -2  119.00    4.33
  -3  14   2  113.00    4.88
   2 -14  -2  231.97    7.89
  -2 -14   2  244.35    8.12
  -2 -14   2  236.83    7.74
   2 -14  -2  231.52    8.38
  -2 -14   2  242.37    8.25
   2 -14  -2  237.69    7.99
   2  14  -2  238.82    8.08
  -2  14   2  223.46    8.17
  -2  14   2  219.72    9.82
   2  14  -2  246.29    7.72
  -2  14   2  231.30    8.25
   2  14  -2  241.14    8.25
   0 -14   2   18.38    1.89
   0 -14  -2   20.12    2.05
   0 -14  -2   16.97    2.22
   0 -14   2   19.05    1.93
   0 -14   2   -4.92   30.64
   0 -14  -2   -9.85   29.09
   0 -14  -2   18.69    2.01
   0 -14   2   16.48    1.90
   0  14   2   21.33    3.63
   0  14  -2   18.03    1.75
   0  14  -2   20.37    2.54
   0  14  -2   14.94    1.71
   0  14   2   16.18    1.80
   0  14   2   15.57    1.90
  -1 -14  -2   22.76    2.09
  -1 -14  -2   19.43    2.56
  -1 -14  -2   20.91    2.04
   1 -14   2   19.20    1.95
   1 -14   2   19.59    1.83
   1 -14   2   21.87    2.01
  -1  14  -2   19.56    1.83
  -1  14  -2   22.89    2.11
   1  14   2   19.23    2.39
  -1  14  -2   21.43    1.88
   1  14   2   19.79    1.93
   1  14   2   17.37    2.05
  -2 -14  -2    3.61    1.22
   2 -14   2    4.98    0.99
   2 -14   2    5.08    1.33
  -2 -14  -2    2.05    1.51
  -2 -14  -2    5.17    1.33
   2 -14   2    2.69    1.03
  -2  14  -2    2.34    1.14
  -2  14  -2    4.81    1.18
  -2  14  -2    5.38    1.77
   2  14   2    6.69    1.26
   2  14   2    5.26    1.20
   2  14   2    3.73    1.31
  -3 -14  -2  101.12    4.47
  -3 -14  -2  102.74    4.51
   3 -14   2   99.95    3.96
  -3 -14  -2  103.50    4.42
   3 -14   2   96.26    4.51
   3  14   2  106.62    4.58
  -3  14  -2   98.81    4.31
  -3  14  -2   96.35    4.37
   3  14   2  102.67    4.23
   3  14   2  101.84    4.17
  -3  14  -2   96.74    4.29
  -4 -14  -2   11.61    1.82
   4 -14   2   10.64    1.80
  -4 -14  -2   10.87    1.64
   4 -14   2    9.05    1.36
  -4 -14  -2   16.52    2.34
   4  14   2   12.37    1.69
  -4  14  -2   13.94    2.00
  -4  14  -2   12.59    1.96
   4  14   2   10.87    1.65
  -5 -14  -2   14.50    2.33
   5 -14   2    9.05    1.80
  -5 -14  -2   13.61    2.34
  -5 -14  -2   11.22    1.85
   5 -14   2   13.26    1.34
   5  14   2   10.72    1.47
  -5  14  -2    8.59    1.44
   5  14   2   11.22    1.57
  -5  14  -2   12.83    2.01
   6 -14   2   41.80    1.95
  -6 -14  -2   49.79    3.32
  -6 -14  -2   44.31    3.40
  -6 -14  -2   47.29    3.29
   6 -14   2   37.94    3.44
   6  14   2   34.74    2.70
  -6  14  -2   45.38    2.85
  -6  14  -2   43.12    2.95
  -7 -14  -2    9.00    2.22
  -7 -14  -2   11.58    1.96
  -7 -14  -2   11.29    1.90
  -7  14  -2   13.60    2.23
  -7  14  -2   11.98    1.65
  -8 -14  -2   81.50    4.44
  -8 -14  -2   87.52    4.61
  -8 -14  -2   85.33    4.83
  -8  14  -2   77.87    4.05
  -8  14  -2   76.19    3.94
   8  14   2   84.34    3.67
  -9 -14  -2    2.26    2.13
  -9 -14  -2    1.53    1.70
  -9 -14  -2    0.75    1.77
   9  14   2    0.10    1.10
  -9  14  -2    2.49    1.28
  -9  14  -2    0.15    1.40
 -10 -14  -2    1.20    1.74
 -10 -14  -2    4.46    2.34
 -10  14  -2    5.75    1.51
 -10  14  -2    2.33    1.57
 -11 -14  -2    2.02    2.05
 -11 -14  -2    3.97    2.07
 -11  14  -2    0.15    1.43
 -11  14  -2   -0.31    1.52
 -12 -14  -2   10.15    2.66
 -12 -14  -2   11.85    2.59
 -12  14  -2    7.86    2.47
 -12  14  -2    8.14    1.88
 -13 -14  -2    5.90    2.83
 -13 -14  -2    6.72    3.51
 -13  14  -2    8.72    2.23
 -14 -14  -2    0.45    3.07
 -14 -14  -2    0.56    2.44
 -14  14  -2    1.51    3.15
 -14  14  -2    2.05    1.94
 -14 -15   2    3.56    2.40
 -14  15   2    1.96    1.99
 -14  15   2    5.68    1.80
 -13 -15   2    0.24    2.16
 -13 -15   2   -2.40    2.02
 -13  15   2    2.05    1.61
 -13  15   2    1.86    1.43
 -12 -15   2   18.52    2.83
 -12 -15   2   15.34    2.36
 -12  15   2   18.68    2.58
 -12  15   2   18.43    2.75
 -11 -15   2    6.82    1.92
 -11 -15   2    4.21    2.12
  11 -15  -2    4.70    2.40
 -11 -15   2    2.69    1.40
 -11  15   2    5.48    1.58
 -11  15   2    3.68    1.49
 -10 -15   2   61.37    4.33
 -10 -15   2   47.76    3.84
 -10 -15   2   53.87    2.89
  10 -15  -2   53.31    4.54
 -10  15   2   55.59    3.29
 -10  15   2   52.45    3.13
  10  15  -2   53.78    2.76
  -9 -15   2   85.27    5.41
  -9 -15   2   99.07    5.07
   9 -15  -2   94.24    5.24
  -9 -15   2   87.12    3.71
  -9  15   2   85.77    4.09
   9  15  -2   85.88    3.78
  -9  15   2   87.53    4.17
  -8 -15   2    1.80    1.07
  -8 -15   2    1.08    1.39
  -8 -15   2   -0.19    1.73
   8 -15  -2    0.86    1.66
  -8  15   2    0.46    1.37
   8  15  -2   -0.31    1.31
  -8  15   2    1.52    1.15
  -7 -15   2   34.39    2.16
   7 -15  -2   38.73    3.62
  -7 -15   2   42.49    3.33
  -7  15   2   37.08    2.69
   7  15  -2   34.11    2.72
  -7  15   2   40.48    2.87
   6 -15  -2   72.07    4.37
  -6 -15   2   78.44    4.03
  -6 -15   2   77.51    4.21
  -6 -15   2   74.11    3.13
   6 -15  -2   75.55    2.82
   6  15  -2   81.74    3.19
  -6  15   2   76.50    3.78
  -6  15   2   70.47    3.61
   5 -15  -2    2.54    1.59
  -5 -15   2    3.18    1.39
  -5 -15   2    4.89    1.60
  -5 -15   2    3.53    0.98
   5 -15  -2    5.66    0.86
   5  15  -2    5.32    1.12
  -5  15   2    3.16    1.22
   5  15  -2    5.84    0.99
  -5  15   2    3.66    1.20
   4 -15  -2    8.61    1.34
  -4 -15   2    9.98    1.66
   4 -15  -2    9.27    1.74
  -4  15   2    9.52    1.42
  -4  15   2    9.47    1.45
   4  15  -2   13.34    1.80
  -3 -15   2    6.31    1.44
  -3 -15   2    7.16    1.12
   3 -15  -2    6.50    1.08
   3 -15  -2    6.01    1.76
  -3 -15   2    7.01    1.44
   3  15  -2    8.87    1.50
  -3  15   2    7.07    1.34
  -3  15   2    3.80    1.19
   3  15  -2    8.44    1.34
   3  15  -2    5.99    1.14
   2 -15  -2   12.12    2.00
   2 -15  -2   11.31    1.91
  -2 -15   2    6.41    1.23
  -2 -15   2    8.77    1.39
   2 -15  -2   10.32    1.60
  -2 -15   2   10.61    1.60
   2  15  -2    8.07    1.44
   2  15  -2    8.24    1.33
  -2  15   2    8.22    1.45
  -2  15   2   10.76    1.71
   2  15  -2    5.79    1.07
  -2  15   2    8.18    1.36
   0 -15   2  164.80    6.05
   0 -15   2  158.51    5.85
   0 -15  -2  160.23    6.09
   0 -15  -2  162.58    6.02
   0 -15  -2  160.60    6.30
   0 -15   2  155.54    5.96
   0  15  -2  154.52    5.98
   0  15  -2  170.48    6.25
   0  15   2  156.24    6.00
   0  15   2  153.24    5.99
   0  15  -2  165.78    5.84
   0  15   2  164.49    6.23
  -1 -15  -2   61.92    3.38
   1 -15   2   66.10    3.22
   1 -15   2   65.30    3.44
  -1 -15  -2   66.72    3.39
   1 -15   2   61.64    3.20
  -1 -15  -2   66.14    3.55
  -1  15  -2   69.85    3.52
  -1  15  -2   63.44    3.19
   1  15   2   68.61    3.36
   1  15   2   57.37    3.39
   1  15   2   65.93    3.30
  -2 -15  -2    1.05    1.13
   2 -15   2    0.77    0.84
  -2 -15  -2    1.11    1.27
   2 -15   2    0.36    1.18
  -2 -15  -2   -0.48    1.07
   2  15   2    1.11    1.07
  -2  15  -2    0.52    0.95
   2  15   2   -0.75    0.82
   2  15   2    0.68    1.32
  -2  15  -2    2.69    1.20
  -2  15  -2   -1.71    1.06
   3 -15   2   19.16    2.58
  -3 -15  -2   24.86    2.50
   3 -15   2   20.48    1.80
  -3 -15  -2   23.69    2.48
  -3 -15  -2   19.45    2.29
   3  15   2   20.37    2.08
  -3  15  -2   23.77    2.31
   3  15   2   23.87    2.05
  -3  15  -2   20.12    2.29
  -4 -15  -2  143.91    6.02
  -4 -15  -2  147.35    5.74
   4 -15   2  135.59    5.91
   4 -15   2  147.65    5.21
  -4 -15  -2  147.49    5.84
   4  15   2  140.31    5.51
  -4  15  -2  134.05    6.10
  -4  15  -2  142.26    5.66
   4  15   2  142.75    5.49
  -5 -15  -2   11.23    2.00
   5 -15   2    9.52    1.90
  -5 -15  -2   11.39    1.82
  -5 -15  -2   11.20    1.89
   5  15   2    6.76    1.39
  -5  15  -2    9.82    1.63
   5  15   2   11.47    1.68
  -5  15  -2    9.16    1.55
   6 -15   2  121.84    5.83
  -6 -15  -2  127.01    5.44
  -6 -15  -2  127.81    5.59
   6 -15   2  121.40    4.31
  -6 -15  -2  125.75    5.79
  -6  15  -2  127.90    5.25
  -6  15  -2  121.51    5.26
  -7 -15  -2   -0.46    1.62
  -7 -15  -2    2.15    1.72
  -7 -15  -2    5.16    1.69
  -7  15  -2    0.63    1.26
   7  15   2    4.40    1.16
  -7  15  -2    2.60    1.33
  -8 -15  -2   46.15    3.61
  -8 -15  -2   47.80    3.93
  -8 -15  -2   52.63    4.41
  -8  15  -2   52.48    3.20
  -8  15  -2   44.07    3.26
   8  15   2   43.76    2.74
  -9 -15  -2   55.32    4.20
  -9 -15  -2   56.06    4.27
  -9 -15  -2   46.48    3.80
  -9  15  -2   49.31    3.53
  -9  15  -2   52.25    3.47
   9  15   2   50.77    2.87
 -10 -15  -2  101.76    6.75
 -10 -15  -2   93.18    5.17
 -10 -15  -2   93.21    5.64
 -10  15  -2   89.86    4.51
 -10  15  -2   91.41    4.72
 -11 -15  -2    1.23    2.14
 -11 -15  -2    1.59    2.24
 -11  15  -2    2.93    1.73
 -11  15  -2    3.14    1.67
 -12 -15  -2    2.61    2.24
 -12  15  -2    1.82    1.77
 -13 -15  -2   14.97    2.89
 -13 -15  -2    5.61    2.92
 -13  15  -2   12.70    3.05
 -13  15  -2    7.32    1.98
 -14 -16   2   27.95    4.64
 -14  16   2   36.00    3.52
 -14  16   2   31.18    3.32
 -13 -16   2    2.14    2.38
 -13  16   2    4.70    1.85
 -13  16   2    7.48    1.76
 -12 -16   2    6.26    2.47
 -12 -16   2    8.37    1.79
 -12  16   2    8.91    1.80
 -12  16   2    8.68    1.84
 -11 -16   2    1.42    1.38
 -11 -16   2    4.04    2.78
 -11 -16   2    1.33    2.01
  11 -16  -2    2.95    2.36
 -11  16   2    3.27    1.60
 -11  16   2    3.90    1.41
 -10 -16   2   44.08    2.74
  10 -16  -2   46.83    4.41
 -10 -16   2   43.60    4.76
 -10 -16   2   50.40    4.23
 -10  16   2   47.16    3.22
 -10  16   2   48.42    3.33
  -9 -16   2   61.98    4.21
  -9 -16   2   56.46    2.92
   9 -16  -2   63.50    4.67
  -9 -16   2   58.08    4.41
   9  16  -2   56.72    3.74
  -9  16   2   57.31    3.35
  -9  16   2   57.77    3.54
   8 -16  -2   23.03    3.30
  -8 -16   2   21.96    3.11
  -8 -16   2   20.60    2.03
  -8  16   2   21.98    2.56
   8  16  -2   24.59    1.76
   8  16  -2   16.33    2.85
  -8  16   2   23.42    2.41
  -7 -16   2    1.51    1.60
  -7 -16   2    2.99    1.48
   7 -16  -2    2.22    1.74
  -7 -16   2    2.22    0.99
   7  16  -2    2.38    0.92
   7  16  -2    0.21    1.04
  -7  16   2    1.06    1.15
  -7  16   2    2.53    1.53
  -6 -16   2   14.47    1.75
   6 -16  -2   12.00    1.33
   6 -16  -2   11.02    2.20
  -6 -16   2   13.32    1.96
  -6 -16   2   16.11    2.61
  -6  16   2   14.68    1.99
  -6  16   2   15.16    2.24
   6  16  -2    9.09    1.74
   6  16  -2   15.96    1.62
   5 -16  -2    0.81    0.73
  -5 -16   2    1.89    0.98
  -5 -16   2    2.22    1.56
   5 -16  -2    1.86    1.74
  -5  16   2   -0.72    1.27
   5  16  -2    1.70    0.75
   5  16  -2    1.79    0.92
  -5  16   2    0.14    1.17
  -4 -16   2  213.55    7.85
   4 -16  -2  201.09    7.92
  -4 -16   2  214.30    7.68
  -4 -16   2  207.94    6.95
   4 -16  -2  203.88    7.06
   4  16  -2  216.01    6.91
  -4  16   2  188.90    8.07
   4  16  -2  205.53    7.42
  -4  16   2  205.86    7.56
  -3 -16   2   34.40    2.64
  -3 -16   2   33.12    2.73
   3 -16  -2   31.11    2.36
   3 -16  -2   32.47    2.98
  -3 -16   2   29.53    2.13
  -3  16   2   32.45    2.60
   3  16  -2   33.57    2.06
   3  16  -2   34.24    2.43
   3  16  -2   31.83    2.82
  -3  16   2   30.51    2.67
  -2 -16   2   38.84    2.80
  -2 -16   2   37.60    2.73
   2 -16  -2   31.31    2.93
  -2 -16   2   37.70    2.33
   2 -16  -2   35.13    2.43
  -2  16   2   35.88    2.75
   2  16  -2   31.68    2.44
   2  16  -2   38.32    2.95
   2  16  -2   35.06    2.17
  -2  16   2   33.85    2.80
   1 -16  -2   70.67    3.99
  -1 -16   2   68.19    3.25
   1 -16  -2   63.65    3.88
  -1 -16   2   66.65    3.49
  -1 -16   2   63.33    3.44
   1 -16  -2   68.58    3.40
   1  16  -2   68.20    3.75
   1  16  -2   65.31    3.17
  -1  16   2   60.91    3.60
   1  16  -2   60.12    3.30
  -1  16   2   71.06    3.58
   0 -16  -2    4.12    1.32
   0 -16   2    6.53    1.40
   0 -16  -2    7.16    1.39
   0 -16   2    3.05    1.29
   0 -16  -2    3.84    1.54
   0  16  -2    5.17    1.19
   0  16   2    3.51    1.32
   0  16  -2    4.79    1.13
   0  16   2    1.22    1.18
   0  16  -2    2.19    1.32
   0  16   2    6.66    1.36
   1 -16   2   61.58    3.35
  -1 -16  -2   58.28    3.37
  -1 -16  -2   63.81    3.53
  -1 -16  -2   58.91    3.54
   1 -16   2   61.60    3.19
   1  16   2   59.02    3.59
  -1  16  -2   65.98    3.65
  -1  16  -2   61.61    3.43
   1  16   2   61.69    3.32
  -1  16  -2   59.35    3.21
   1  16   2   60.75    3.35
   2 -16   2   62.85    3.64
  -2 -16  -2   65.62    3.60
  -2 -16  -2   63.13    3.57
  -2 -16  -2   63.08    3.64
   2 -16   2   63.00    3.17
   2  16   2   60.42    3.26
   2  16   2   63.78    3.29
  -2  16  -2   62.12    3.78
   2  16   2   59.70    3.65
  -2  16  -2   62.49    3.51
  -2  16  -2   62.09    3.53
  -3 -16  -2    5.58    1.60
  -3 -16  -2    5.09    1.65
   3 -16   2    2.73    1.55
   3 -16   2    5.53    1.13
   3  16   2    3.99    1.18
   3  16   2    8.14    2.13
  -3  16  -2    3.82    1.22
   3  16   2    4.31    1.22
  -4 -16  -2    1.09    1.39
   4 -16   2    2.91    1.50
  -4 -16  -2    4.09    1.61
  -4 -16  -2    0.84    1.31
   4 -16   2    1.17    0.86
   4  16   2    0.44    1.12
  -4  16  -2    0.57    1.17
  -4  16  -2    0.54    1.26
   4  16   2    0.04    0.83
  -5 -16  -2    7.22    1.87
  -5 -16  -2    9.14    1.84
  -5 -16  -2   10.30    1.93
   5 -16   2    6.53    1.82
   5  16   2    7.88    1.44
  -5  16  -2    7.14    1.51
  -5  16  -2    5.18    1.40
  -6 -16  -2    3.16    2.25
   6 -16   2    0.63    1.60
   6 -16   2    1.50    0.72
  -6 -16  -2   -0.34    1.52
  -6 -16  -2    2.79    1.71
   6  16   2    2.39    0.97
  -6  16  -2   -1.54    1.24
  -6  16  -2    0.33    1.35
  -7 -16  -2   23.16    3.10
  -7 -16  -2   22.94    3.40
  -7 -16  -2   20.29    3.33
  -7  16  -2   19.49    2.50
  -7  16  -2   16.26    2.63
   7  16   2   20.98    2.11
  -8 -16  -2   24.87    3.29
  -8 -16  -2   31.78    3.74
  -8 -16  -2   28.33    3.71
  -8  16  -2   26.87    2.90
  -8  16  -2   23.61    2.87
  -9 -16  -2   17.96    2.92
  -9 -16  -2   10.53    2.22
  -9 -16  -2   14.06    2.50
  -9  16  -2   11.59    2.07
  -9  16  -2   10.90    1.86
 -10 -16  -2   21.69    2.82
 -10 -16  -2   24.23    3.96
 -10  16  -2   22.96    3.21
 -10  16  -2   23.80    3.00
 -11 -16  -2    1.65    2.25
 -11 -16  -2    5.44    2.26
 -11  16  -2    2.04    1.71
 -11  16  -2    2.44    1.85
 -12 -16  -2    5.45    2.42
 -12 -16  -2   -0.78    2.55
 -12  16  -2    5.73    2.09
 -12  16  -2    5.56    2.23
 -13 -16  -2    5.88    2.65
 -13 -16  -2    2.42    2.86
 -13  16  -2    7.73    2.99
 -13  16  -2    6.06    2.06
 -14 -17   2    1.46    2.51
 -14  17   2    3.76    1.92
 -14  17   2    3.38    2.76
 -13 -17   2   38.10    6.55
 -13  17   2   46.29    3.87
 -12 -17   2   -0.54    2.20
 -12 -17   2    4.39    1.66
 -12  17   2    5.30    1.68
 -12  17   2    4.96    1.96
 -11 -17   2   -1.10    2.00
 -11 -17   2    0.29    1.37
  11 -17  -2   -0.44    2.09
 -11  17   2   -1.30    1.37
 -11  17   2    1.56    1.55
 -10 -17   2    1.68    1.29
  10 -17  -2    2.92    2.07
 -10 -17   2    5.16    2.13
 -10 -17   2    2.34    1.95
 -10  17   2    1.86    1.37
 -10  17   2    2.20    1.56
  -9 -17   2  125.58    4.94
   9 -17  -2  134.75    6.79
  -9 -17   2  133.76    6.42
  -9  17   2  135.63    5.69
   9  17  -2  143.35    4.91
  -9  17   2  128.33    5.60
  -8 -17   2    0.04    1.11
  -8 -17   2    0.31    1.70
   8 -17  -2    5.11    2.28
  -8 -17   2    2.24    1.82
  -8  17   2    0.40    1.32
   8  17  -2    1.31    1.02
   8  17  -2   -0.01    1.30
  -8  17   2   -0.32    1.14
  -7 -17   2   13.55    1.84
  -7 -17   2   17.11    2.47
  -7 -17   2   21.82    3.17
   7 -17  -2   11.58    2.29
   7  17  -2   12.31    1.55
  -7  17   2   17.01    2.49
   7  17  -2   14.81    1.77
  -7  17   2   13.92    1.86
   6 -17  -2   44.64    3.95
   6 -17  -2   45.15    2.24
  -6 -17   2   51.14    2.66
  -6 -17   2   51.98    3.76
   6  17  -2   45.09    2.86
   6  17  -2   48.33    2.33
  -6  17   2   50.58    3.39
  -6  17   2   41.00    3.05
   5 -17  -2   77.93    3.32
  -5 -17   2   82.65    4.53
  -5 -17   2   86.73    4.36
   5 -17  -2   75.58    4.68
  -5 -17   2   78.76    3.49
  -5  17   2   77.64    4.20
  -5  17   2   79.29    4.11
   5  17  -2   86.51    3.97
   5  17  -2   81.19    3.27
  -4 -17   2    2.17    1.09
   4 -17  -2    0.18    0.85
  -4 -17   2    0.83    1.39
  -4 -17   2   -2.27    1.32
   4 -17  -2   -0.71    1.62
   4  17  -2    1.32    0.87
  -4  17   2   -0.76    1.23
  -4  17   2    0.69    1.31
   4  17  -2    1.53    1.03
   3 -17  -2    8.39    1.68
  -3 -17   2    5.44    1.23
   3 -17  -2    4.73    1.65
  -3 -17   2    5.89    1.56
  -3  17   2    7.08    1.84
  -3  17   2    5.03    1.61
   3  17  -2    7.56    1.21
   3  17  -2    5.29    1.10
  -2 -17   2   60.56    3.53
   2 -17  -2   64.12    3.32
   2 -17  -2   66.09    3.97
  -2 -17   2   66.54    3.17
  -2 -17   2   62.62    3.66
   2  17  -2   64.46    3.09
  -2  17   2   63.86    3.68
  -2  17   2   66.56    3.84
   2  17  -2   63.31    3.89
   2  17  -2   66.63    3.41
  -1 -17   2   23.17    2.38
  -1 -17   2   17.60    2.49
   1 -17  -2   22.74    2.99
   1 -17  -2   20.94    2.21
   1  17  -2   18.99    2.01
   1  17  -2   20.68    2.10
  -1  17   2   25.93    3.19
  -1  17   2   21.61    2.57
   1  17  -2   17.54    2.11
   0 -17  -2   66.90    3.72
   0 -17   2   74.18    3.79
   0 -17  -2   70.74    4.11
   0 -17   2   80.82    5.30
   0 -17  -2   80.34    4.29
   0 -17   2   70.44    3.69
   0  17  -2   69.65    3.50
   0  17  -2   71.37    4.05
   0  17   2   70.68    4.03
  -1 -17  -2  159.81    6.33
  -1 -17  -2  155.19    6.21
   1 -17   2  156.13    6.13
  -1 -17  -2  151.33    6.30
   1 -17   2  149.05    5.96
   1  17   2  158.97    6.13
  -1  17  -2  155.86    6.23
  -1  17  -2  157.24    6.00
  -1  17  -2  160.12    6.58
   1  17   2  156.48    6.38
   2 -17   2  109.93    5.00
  -2 -17  -2  109.96    5.10
  -2 -17  -2  112.77    5.08
   2 -17   2  114.31    4.68
  -2 -17  -2  110.61    5.05
  -2  17  -2  114.67    5.01
   2  17   2  111.03    5.21
  -2  17  -2  116.59    5.16
   2  17   2  107.34    4.81
  -3 -17  -2   29.57    3.13
   3 -17   2   25.59    2.93
  -3 -17  -2   25.81    3.21
  -3 -17  -2   30.63    2.88
   3 -17   2   26.75    2.64
  -3  17  -2   29.17    2.67
  -3  17  -2   30.67    2.91
   3  17   2   27.85    2.40
   4 -17   2    1.06    1.58
   4 -17   2    2.24    0.92
  -4 -17  -2    0.38    1.56
  -4 -17  -2    0.06    1.33
  -4 -17  -2    3.47    1.78
  -4  17  -2    3.18    1.34
  -4  17  -2    1.03    1.31
   4  17   2    2.81    0.98
  -5 -17  -2   38.19    3.36
  -5 -17  -2   36.98    3.55
  -5 -17  -2   36.41    3.23
   5 -17   2   33.21    3.34
   5  17   2   40.77    2.63
  -5  17  -2   34.73    3.00
  -5  17  -2   34.91    2.96
   6 -17   2    2.18    1.88
  -6 -17  -2    1.14    1.82
  -6 -17  -2    1.66    1.77
  -6 -17  -2    2.78    1.70
   6  17   2    4.30    1.18
  -6  17  -2    3.30    1.54
  -6  17  -2    3.65    1.42
  -7 -17  -2   10.59    2.13
   7 -17   2   12.17    2.42
  -7 -17  -2   10.28    2.13
  -7  17  -2   10.89    1.91
  -7  17  -2   12.23    1.93
   7  17   2   12.21    2.01
  -8 -17  -2   -1.17    1.78
  -8 -17  -2    3.17    2.22
  -8 -17  -2    1.95    1.79
  -8  17  -2    2.41    1.55
  -8  17  -2    0.75    1.53
   8  17   2   -1.25    1.26
  -9 -17  -2    6.18    2.10
  -9 -17  -2    2.26    2.02
  -9 -17  -2    9.87    2.73
  -9  17  -2    5.13    1.68
  -9  17  -2    2.55    1.67
 -10 -17  -2   20.06    2.88
 -10 -17  -2   21.18    3.23
 -10  17  -2   16.25    2.31
 -10  17  -2   27.35    3.39
 -11 -17  -2   16.58    2.93
 -11 -17  -2   18.63    3.00
 -11  17  -2   19.98    3.38
 -11  17  -2   17.24    2.43
 -12 -17  -2   -1.72    2.71
 -12 -17  -2    2.50    2.90
 -12  17  -2    2.19    2.54
 -13 -17  -2    8.80    2.81
 -13 -17  -2   -0.68    3.07
 -13  17  -2    4.40    2.20
 -13  17  -2    8.56    3.25
 -13 -18   2    8.48    2.74
 -13  18   2    8.43    1.97
 -12 -18   2    4.84    2.40
  12 -18  -2    7.29    2.83
 -12 -18   2    2.85    1.89
 -12  18   2   12.68    3.01
 -12  18   2    9.05    1.88
 -11 -18   2   34.50    4.25
  11 -18  -2   27.19    4.45
 -11 -18   2   25.36    2.56
 -11  18   2   25.21    3.16
 -11  18   2   30.77    3.27
 -10 -18   2   10.06    2.51
 -10 -18   2   16.90    2.21
  10 -18  -2    9.51    2.87
 -10  18   2   11.58    2.08
 -10  18   2   10.49    1.84
  -9 -18   2  157.42    7.31
  -9 -18   2  178.71    7.44
   9 -18  -2  165.33    7.63
  -9 -18   2  161.40    5.79
   9  18  -2  145.03    7.60
  -9  18   2  160.44    6.62
  -9  18   2  159.19    6.51
  -8 -18   2   33.56    3.76
  -8 -18   2   28.38    2.31
   8 -18  -2   31.21    3.86
  -8 -18   2   23.25    3.71
   8  18  -2   22.18    2.62
   8  18  -2   28.60    2.04
  -8  18   2   28.93    3.07
  -8  18   2   27.07    2.92
  -7 -18   2   -1.24    1.11
   7 -18  -2   -1.34    1.82
  -7 -18   2    1.05    1.68
   7  18  -2    1.25    1.39
  -7  18   2   -1.42    1.35
  -7  18   2   -1.88    1.20
   7  18  -2    1.46    0.96
  -6 -18   2    7.41    2.01
  -6 -18   2    9.15    1.39
  -6 -18   2   13.51    2.24
   6 -18  -2    8.42    2.31
   6 -18  -2    7.05    0.98
   6  18  -2    7.62    1.09
  -6  18   2    9.09    1.75
  -6  18   2    6.23    1.66
   6  18  -2   13.73    2.08
  -5 -18   2   22.19    3.04
  -5 -18   2   18.46    2.04
   5 -18  -2   21.20    3.23
  -5 -18   2   19.62    2.85
   5 -18  -2   16.13    1.76
  -5  18   2   20.94    2.67
   5  18  -2   19.89    2.23
  -5  18   2   21.24    2.64
   5  18  -2   18.41    1.68
   4 -18  -2    5.47    1.97
  -4 -18   2   10.30    2.02
  -4 -18   2    6.25    1.29
   4 -18  -2    5.77    1.11
  -4 -18   2    8.58    1.94
  -4  18   2    9.35    1.73
   4  18  -2    7.65    1.54
  -4  18   2    8.55    1.83
   4  18  -2    9.26    1.21
  -3 -18   2   -1.40    1.61
  -3 -18   2   -0.61    0.95
   3 -18  -2   -1.25    1.52
  -3 -18   2   -1.79    1.42
  -3  18   2    0.28    1.41
  -3  18   2    1.96    1.58
   3  18  -2   -0.06    1.05
   3  18  -2    2.70    1.15
   2 -18  -2   65.00    4.24
   2 -18  -2   66.72    3.50
  -2 -18   2   66.74    3.79
  -2 -18   2   70.98    4.01
  -2  18   2   69.64    3.96
  -2  18   2   66.62    4.10
   2  18  -2   65.97    3.59
   2  18  -2   73.24    4.28
   2  18  -2   65.31    3.27
  -1 -18   2    3.94    1.29
   1 -18  -2    6.05    1.31
  -1 -18   2    5.97    1.52
   1 -18  -2    6.12    2.00
  -1 -18   2    6.38    1.92
  -1  18   2    5.93    1.60
  -1  18   2    6.54    1.63
   1  18  -2    5.96    1.30
   1  18  -2    8.30    1.86
   1  18  -2    5.65    1.19
   0 -18   2   14.19    2.23
   0 -18  -2   13.84    1.89
   0 -18   2   13.80    1.88
   0 -18  -2   13.40    2.33
   0  18   2   12.21    2.07
   0  18  -2   14.84    2.35
   0  18   2   19.79    2.47
   0  18  -2   12.54    1.72
   0  18  -2   15.76    2.20
  -1 -18  -2  212.73    8.54
  -1 -18  -2  187.63    7.30
   1 -18   2  183.64    7.18
  -1 -18  -2  189.72    7.42
   1 -18   2  183.84    7.07
  -1  18  -2  189.64    7.49
   1  18   2  187.57    7.13
  -1  18  -2  189.89    7.34
   1  18   2  193.47    7.56
  -2 -18  -2  213.42    8.21
  -2 -18  -2  219.10    8.22
  -2 -18  -2  209.58    8.08
   2 -18   2  206.99    7.72
   2 -18   2  212.98    8.12
  -2  18  -2  218.72    8.14
   2  18   2  232.56    8.60
   2  18   2  223.85    8.02
  -2  18  -2  221.52    8.31
   3 -18   2   34.35    3.30
  -3 -18  -2   39.58    3.76
  -3 -18  -2   34.27    3.22
  -3 -18  -2   39.31    3.45
  -3  18  -2   39.32    3.34
   3  18   2   31.87    2.64
  -3  18  -2   41.47    3.15
  -4 -18  -2    8.64    1.83
   4 -18   2    7.76    1.87
  -4 -18  -2   10.08    2.19
   4 -18   2    7.85    1.25
  -4 -18  -2   10.34    2.01
   4  18   2    6.08    1.23
  -4  18  -2    8.46    2.19
  -4  18  -2    9.44    1.75
   5 -18   2   43.51    2.38
   5 -18   2   39.82    3.81
  -5 -18  -2   36.76    3.59
  -5 -18  -2   43.16    3.98
  -5 -18  -2   42.60    3.50
  -5  18  -2   39.36    3.23
   5  18   2   40.19    2.73
  -5  18  -2   35.60    4.05
   6 -18   2   14.28    1.76
  -6 -18  -2   14.63    2.22
   6 -18   2   14.25    2.46
  -6 -18  -2   17.08    2.60
  -6 -18  -2   15.59    2.34
  -6  18  -2   15.27    2.14
   6  18   2   13.55    2.10
  -6  18  -2   18.91    2.83
  -7 -18  -2   42.69    3.91
  -7 -18  -2   35.08    3.56
   7 -18   2   38.02    3.91
  -7 -18  -2   34.21    4.29
  -7  18  -2   33.95    3.35
   7  18   2   37.44    3.82
  -7  18  -2   31.55    3.16
  -8 -18  -2    9.36    2.38
  -8 -18  -2    8.90    2.87
  -8 -18  -2    7.71    2.07
  -8  18  -2   10.93    2.04
   8  18   2    8.67    1.45
  -8  18  -2    5.80    1.82
  -9 -18  -2   26.82    3.97
  -9 -18  -2   17.34    2.76
  -9  18  -2   14.63    2.36
  -9  18  -2   16.68    2.42
 -10 -18  -2   30.06    4.15
 -10 -18  -2   38.85    4.56
 -10  18  -2   37.73    3.81
 -10  18  -2   25.68    3.50
 -11 -18  -2    2.85    2.52
 -11 -18  -2   -2.52    2.15
 -11  18  -2   -0.06    1.89
 -12 -18  -2   17.36    3.68
 -12 -18  -2   15.33    3.26
 -12  18  -2   16.94    2.74
 -13 -18  -2   -1.50    3.12
 -13  18  -2    3.95    2.30
 -13 -19   2    1.39    2.58
 -13  19   2    6.30    2.03
 -12 -19   2   26.44    4.56
  11 -19  -2    2.37    2.48
 -11 -19   2   -3.48    2.05
 -11 -19   2    0.76    1.53
 -11  19   2   -2.13    1.69
 -11  19   2   -1.91    1.64
 -10 -19   2   16.07    2.86
 -10 -19   2   20.30    2.35
  10 -19  -2   19.03    3.33
 -10  19   2   14.92    2.29
 -10  19   2   21.86    3.17
  -9 -19   2   23.02    2.32
   9 -19  -2   26.51    4.00
  -9 -19   2   24.54    3.91
  -9  19   2   20.23    3.02
  -9  19   2   25.86    3.22
  -8 -19   2   89.62    5.35
   8 -19  -2   81.63    5.44
  -8 -19   2   78.15    3.64
  -8  19   2   77.91    4.45
  -8  19   2   86.97    4.55
   8  19  -2   80.33    3.55
   8  19  -2   75.66    4.16
  -7 -19   2    2.13    2.37
  -7 -19   2    5.14    1.39
  -7 -19   2    6.33    2.04
   7 -19  -2    4.94    2.30
  -7  19   2    4.33    1.71
   7  19  -2    6.03    1.13
  -7  19   2    1.00    1.66
  -6 -19   2    3.35    1.25
  -6 -19   2    4.69    1.78
   6 -19  -2    3.52    0.94
   6 -19  -2    1.44    1.96
  -6 -19   2    3.32    2.03
  -6  19   2    2.42    1.50
   6  19  -2    1.57    1.05
  -6  19   2    1.51    1.58
   6  19  -2    3.38    1.23
   5 -19  -2   81.12    5.05
  -5 -19   2   94.24    3.92
  -5 -19   2   93.97    4.97
  -5 -19   2   94.98    5.07
   5 -19  -2   84.72    3.71
  -5  19   2   85.62    4.56
   5  19  -2   84.83    3.63
   5  19  -2   95.60    4.34
  -5  19   2   80.60    6.35
   4 -19  -2    2.84    1.07
  -4 -19   2    1.94    1.11
  -4 -19   2   -0.78    1.52
   4 -19  -2    3.95    1.93
  -4 -19   2    2.74    1.92
  -4  19   2    3.42    1.40
   4  19  -2    1.96    1.15
   4  19  -2   -0.52    1.02
   3 -19  -2    8.50    2.05
  -3 -19   2   12.22    2.28
  -3 -19   2    7.77    1.72
   3  19  -2    8.88    1.63
  -3  19   2    6.28    1.71
   3  19  -2   12.31    1.56
  -3  19   2   11.12    1.84
  -2 -19   2   51.03    3.30
  -2 -19   2   54.14    4.37
   2 -19  -2   44.12    3.81
   2 -19  -2   49.05    3.06
  -2 -19   2   48.18    3.08
  -2  19   2   37.80    5.67
  -2  19   2   45.94    3.39
   2  19  -2   45.47    3.03
   2  19  -2   37.96    2.74
  -1 -19   2   17.87    2.53
   1 -19  -2   17.07    2.90
  -1 -19   2   17.00    2.52
   1 -19  -2   20.15    2.38
   1  19  -2   15.47    2.13
  -1  19   2   20.18    2.66
  -1  19   2   15.68    2.22
   1  19  -2   23.85    3.31
   0 -19   2   23.63    2.57
   0 -19   2   24.11    2.79
   0 -19  -2   24.31    3.03
   0 -19  -2   19.88    2.50
   0  19  -2   24.78    2.81
   0  19   2   23.73    3.26
   0  19   2   27.57    2.82
   0  19  -2   23.32    3.26
   1 -19   2   46.83    3.19
  -1 -19  -2   52.90    3.51
  -1 -19  -2   53.23    3.83
   1 -19   2   61.56    3.67
  -1  19  -2   53.44    3.57
   1  19   2   55.46    4.23
  -1  19  -2   50.82    3.84
  -2 -19  -2  161.00    6.69
  -2 -19  -2  168.83    6.79
   2 -19   2  161.62    6.72
   2 -19   2  160.99    6.26
  -2  19  -2  159.78    6.65
  -2  19  -2  166.40    7.54
   2  19   2  161.33    6.46
  -3 -19  -2   17.30    2.40
   3 -19   2   12.64    2.16
  -3 -19  -2   17.37    2.40
  -3 -19  -2   23.06    3.59
   3  19   2   16.33    2.27
  -3  19  -2   22.32    2.81
  -3  19  -2   19.42    3.04
  -4 -19  -2  140.82    6.39
   4 -19   2  143.50    6.41
   4 -19   2  140.49    5.39
  -4 -19  -2  140.71    6.45
  -4 -19  -2  136.98    6.02
  -4  19  -2  135.26    6.04
   4  19   2  140.95    5.82
  -4  19  -2  139.65    6.18
  -5 -19  -2   38.39    4.20
  -5 -19  -2   41.36    3.83
   5 -19   2   42.30    2.52
  -5 -19  -2   42.49    3.55
   5 -19   2   45.10    3.87
   5  19   2   44.06    2.91
  -5  19  -2   39.35    3.46
  -5  19  -2   44.03    3.66
   6 -19   2    7.29    1.22
  -6 -19  -2   11.48    2.59
  -6 -19  -2   10.21    2.33
   6 -19   2    7.52    2.32
  -6 -19  -2    8.09    2.03
   6  19   2   10.36    1.64
  -6  19  -2    8.71    1.90
  -6  19  -2    9.41    1.88
  -7 -19  -2    2.66    2.60
   7 -19   2    4.33    2.18
  -7 -19  -2    3.76    1.81
  -7 -19  -2   -0.76    1.85
  -7  19  -2    2.26    1.63
  -7  19  -2    3.36    1.68
  -8 -19  -2  112.86    5.64
  -8 -19  -2  110.91    6.07
  -8  19  -2  105.87    5.44
  -8  19  -2  104.67    5.43
  -9 -19  -2   12.34    2.43
  -9 -19  -2   12.99    2.80
  -9  19  -2   15.08    2.45
  -9  19  -2   14.00    2.27
 -10 -19  -2   27.87    4.49
 -10 -19  -2   29.69    4.18
 -10  19  -2   26.69    3.71
 -11 -19  -2   26.18    3.59
 -11 -19  -2   28.11    4.58
 -12 -19  -2    2.89    3.01
 -12 -19  -2    4.85    2.66
 -12  19  -2    2.01    2.35
 -13 -20   2    5.50    2.83
 -13  20   2    3.63    2.06
 -12 -20   2    0.69    4.99
  12 -20  -2    7.01    3.11
 -12  20   2    1.22    1.97
 -11 -20   2    6.51    2.66
  11 -20  -2    6.32    2.82
 -11 -20   2    6.44    2.15
 -11  20   2    7.72    2.16
  10 -20  -2   37.17    4.51
 -10 -20   2   39.97    4.72
 -10 -20   2   38.38    2.77
 -10  20   2   36.77    3.66
 -10  20   2   35.19    3.74
   9 -20  -2   51.95    4.87
  -9 -20   2   52.16    3.07
  -9 -20   2   64.36    5.16
  -9  20   2   51.59    4.08
  -9  20   2   47.41    4.10
  -8 -20   2    4.26    1.96
   8 -20  -2    2.91    2.51
  -8 -20   2    2.47    1.27
  -8  20   2    0.30    1.59
  -8  20   2    2.18    1.78
  -7 -20   2   47.10    2.78
  -7 -20   2   48.07    4.69
   7 -20  -2   46.23    4.44
  -7 -20   2   47.35    4.17
  -7  20   2   38.75    3.65
  -7  20   2   43.01    3.57
   7  20  -2   40.22    2.57
  -6 -20   2   53.79    2.93
   6 -20  -2   46.34    4.41
  -6 -20   2   47.97    4.47
  -6 -20   2   50.85    4.14
   6 -20  -2   49.30    2.62
  -6  20   2   47.61    3.74
   6  20  -2   47.29    2.73
  -6  20   2   52.59    3.78
   6  20  -2   50.81    3.34
  -5 -20   2    2.23    1.39
  -5 -20   2    0.26    1.79
   5 -20  -2    1.74    1.06
   5 -20  -2   -1.21    1.91
  -5 -20   2   -0.13    2.21
  -5  20   2    0.67    1.54
  -5  20   2    1.51    1.72
   5  20  -2    0.85    1.13
   5  20  -2    3.03    1.21
  -4 -20   2  116.45    5.86
   4 -20  -2  114.50    5.93
  -4 -20   2  127.77    6.10
  -4 -20   2  116.79    5.48
   4 -20  -2  116.83    4.83
  -4  20   2  123.34    5.60
   4  20  -2  118.98    4.71
   4  20  -2  116.45    5.27
  -4  20   2  112.66    5.70
   3 -20  -2   95.14    5.37
  -3 -20   2  126.34    8.01
  -3 -20   2  106.25    4.63
  -3 -20   2  111.19    5.24
  -3  20   2   95.69    5.19
   3  20  -2  101.36    4.43
  -3  20   2  100.57    5.05
   3  20  -2   96.99    4.76
  -2 -20   2   10.29    1.85
  -2 -20   2    6.98    1.69
   2 -20  -2    7.98    1.33
   2 -20  -2    9.76    2.29
  -2  20   2    6.20    2.08
  -2  20   2    7.03    1.71
   2  20  -2    8.72    1.44
   2  20  -2    6.43    1.41
  -1 -20   2  108.00    5.08
   1 -20  -2  106.24    4.95
   1 -20  -2  107.86    5.48
  -1 -20   2  104.27    4.92
   1  20  -2   99.09    5.48
   1  20  -2  114.48    5.18
  -1  20   2  108.45    5.16
  -1  20   2  105.88    5.50
   0 -20  -2   16.92    2.55
   0 -20   2   15.16    2.40
   0 -20   2   17.27    2.70
   0 -20  -2   14.43    2.38
   0  20   2   12.10    2.15
   0  20  -2   10.25    1.75
   0  20  -2   13.34    1.98
   0  20   2   14.11    2.07
   1 -20   2    1.11    1.58
  -1 -20  -2    0.78    1.26
  -1 -20  -2    3.18    2.08
   1 -20   2    0.82    1.25
  -1  20  -2    2.33    2.02
   1  20   2    2.00    1.32
   1  20   2    0.51    2.10
  -1  20  -2    2.68    1.51
  -2 -20  -2   16.48    2.45
   2 -20   2   15.41    2.31
  -2 -20  -2   14.12    2.04
   2 -20   2   19.23    2.19
  -2  20  -2   18.06    2.77
  -2  20  -2   21.93    3.29
   2  20   2   15.05    2.24
   3 -20   2   42.46    3.75
  -3 -20  -2   49.77    3.85
  -3 -20  -2   50.89    3.99
  -3  20  -2   47.89    3.62
  -3  20  -2   46.15    4.06
   3  20   2   42.79    3.18
  -4 -20  -2    7.10    2.55
   4 -20   2    5.96    1.21
   4 -20   2    5.93    2.00
  -4 -20  -2    3.63    1.98
  -4 -20  -2    8.08    2.06
  -4  20  -2    6.58    1.85
  -4  20  -2    8.87    2.11
   4  20   2    4.34    1.28
   5 -20   2    1.60    1.07
   5 -20   2    5.55    2.21
  -5 -20  -2    2.72    2.32
  -5 -20  -2    2.42    1.82
  -5 -20  -2    2.34    1.79
  -5  20  -2    2.21    1.67
  -5  20  -2    1.02    2.68
   5  20   2    3.29    1.20
   6 -20   2   56.70    2.96
  -6 -20  -2   64.50    4.68
   6 -20   2   57.18    4.75
  -6 -20  -2   55.51    4.22
  -6 -20  -2   59.95    5.21
  -6  20  -2   59.85    4.25
   6  20   2   65.27    3.65
  -7 -20  -2    3.03    2.23
   7 -20   2    3.63    2.30
  -7 -20  -2    2.55    2.10
  -7  20  -2    1.76    1.80
  -7  20  -2    0.81    1.87
  -8 -20  -2    9.85    2.48
  -8 -20  -2   13.23    2.89
  -8  20  -2   13.21    2.29
  -8  20  -2   11.14    2.23
  -9 -20  -2    6.13    2.43
  -9 -20  -2    0.80    2.14
  -9  20  -2    4.21    2.09
 -10 -20  -2    8.48    2.69
 -10 -20  -2   11.53    2.76
 -10  20  -2   12.42    2.50
 -11 -20  -2    5.49    2.84
 -11 -20  -2    8.40    2.84
 -11  20  -2    6.99    2.46
 -12 -20  -2    2.83    3.04
 -12 -20  -2   -2.22    2.64
 -12  20  -2    0.61    2.33
  12 -21  -2    4.92    3.35
 -12 -21   2    1.82    2.71
 -12  21   2    1.59    2.13
 -11 -21   2   40.77    5.11
 -10 -21   2    1.87    2.50
  10 -21  -2    5.83    2.73
 -10 -21   2    6.89    1.60
   9 -21  -2    5.96    2.64
  -9 -21   2    1.81    2.12
  -9 -21   2    3.22    1.43
  -9  21   2    3.02    1.92
  -9  21   2    3.61    1.96
  -8 -21   2    4.23    2.32
   8 -21  -2    4.07    2.47
  -8 -21   2    4.80    1.38
  -8  21   2    2.71    1.85
  -8  21   2    0.58    1.86
  -7 -21   2   -0.94    1.35
   7 -21  -2    0.20    2.26
  -7 -21   2    2.73    2.63
  -7 -21   2   -1.25    1.77
   7  21  -2    1.09    1.49
  -7  21   2   -1.98    1.58
  -7  21   2    2.43    1.82
   6 -21  -2   52.62    2.83
  -6 -21   2   64.21    5.15
   6 -21  -2   49.29    4.48
  -6 -21   2   61.76    4.46
  -6  21   2   52.05    3.97
   6  21  -2   57.08    3.61
   6  21  -2   51.52    2.96
  -5 -21   2    1.68    1.88
  -5 -21   2    1.19    1.42
   5 -21  -2   -0.45    1.04
   5 -21  -2   -0.58    2.09
  -5 -21   2    2.18    2.21
   5  21  -2   -1.55    1.17
  -5  21   2   -2.31    1.54
   5  21  -2    0.26    1.30
  -4 -21   2   15.07    2.48
  -4 -21   2   14.27    2.23
   4 -21  -2   17.18    2.17
   4 -21  -2   15.37    2.52
   4  21  -2   13.01    2.19
  -4  21   2   16.97    2.53
   4  21  -2   15.75    2.39
  -4  21   2   19.07    2.64
   3 -21  -2    4.44    2.00
  -3 -21   2   10.33    1.73
  -3 -21   2    1.77    1.55
   3  21  -2    6.82    1.50
   3  21  -2    4.98    1.48
  -3  21   2    5.61    1.85
   2 -21  -2   18.80    2.41
  -2 -21   2   18.77    2.75
   2 -21  -2   19.17    3.19
  -2  21   2   25.56    3.68
  -2  21   2   21.17    2.65
  -1 -21   2    0.11    1.25
  -1 -21   2   -2.13    1.50
   1 -21  -2    1.78    1.88
   1 -21  -2   -1.52    1.10
  -1  21   2    3.17    2.07
  -1  21   2   -0.03    1.40
   1  21  -2   -0.45    1.18
   0 -21  -2  120.63    5.94
   0 -21   2  124.25    5.54
   0 -21   2  115.42    5.40
   0 -21  -2  124.77    5.60
   0  21  -2  114.33    5.68
   0  21   2  131.76    6.25
   0  21  -2  122.45    6.12
   0  21   2  125.69    5.75
  -1 -21  -2    9.30    1.71
  -1 -21  -2   10.78    2.31
   1 -21   2    5.05    1.48
   1 -21   2    5.90    1.94
  -1  21  -2    3.95    2.25
   1  21   2    7.09    1.85
  -1  21  -2    9.10    2.00
   2 -21   2   15.58    2.42
  -2 -21  -2   12.59    2.28
   2 -21   2   16.85    2.32
  -2  21  -2   17.03    2.38
  -2  21  -2    9.66    2.24
   3 -21   2    1.20    1.76
  -3 -21  -2   -0.98    1.70
  -3 -21  -2    0.06    1.69
  -3  21  -2    0.42    1.43
  -3  21  -2    1.43    1.94
   3  21   2   -0.93    1.07
  -4 -21  -2   -1.47    1.73
   4 -21   2    0.73    1.73
   4 -21   2   -2.02    1.09
  -4 -21  -2   -0.40    1.79
  -4  21  -2    0.38    2.02
   4  21   2    0.22    1.21
  -4  21  -2    0.76    1.63
  -5 -21  -2    3.96    3.49
   5 -21   2    3.37    1.13
   5 -21   2    3.93    2.23
  -5 -21  -2   -1.02    1.89
  -5 -21  -2    0.64    1.94
   5  21   2   -1.54    1.17
  -5  21  -2    0.69    1.73
  -5  21  -2    1.43    2.21
  -6 -21  -2    3.77    2.15
  -6 -21  -2    2.36    2.92
   6 -21   2    5.49    2.34
  -6 -21  -2    5.28    2.00
   6  21   2    4.25    1.53
  -6  21  -2    3.50    1.81
  -6  21  -2    7.22    2.42
  -7 -21  -2   46.62    4.61
   7 -21   2   47.69    4.71
  -7 -21  -2   42.28    4.08
  -7  21  -2   47.68    4.19
  -7  21  -2   47.47    4.08
  -8 -21  -2   -0.45    2.19
  -8 -21  -2   -0.71    2.35
  -8  21  -2    1.86    2.00
  -9 -21  -2    2.12    2.35
  -9 -21  -2    0.23    2.37
  -9  21  -2    0.41    2.01
 -10 -21  -2   53.69    5.23
 -10 -21  -2   61.41    5.52
 -10  21  -2   58.12    7.73
 -11 -21  -2   18.45    3.24
 -11  21  -2   18.11    3.02
 -12 -22   2   -3.29    2.62
  12 -22  -2    8.28    3.20
 -12  22   2   -1.39    2.16
 -11 -22   2    8.33    2.71
  11 -22  -2    2.44    2.84
 -11  22   2    6.20    2.19
  10 -22  -2   45.64    5.23
 -10 -22   2   43.35    3.98
 -10 -22   2   38.64    4.94
 -10  22   2   32.57    3.99
   9 -22  -2    2.85    2.58
  -9 -22   2   -2.38    2.25
  -9 -22   2    1.73    1.79
  -9  22   2    2.47    1.98
  -8 -22   2    7.47    2.69
   8 -22  -2   12.89    3.18
  -8  22   2    9.87    2.28
  -7 -22   2   17.28    2.72
   7 -22  -2   12.83    3.01
  -7 -22   2   15.38    2.56
  -7  22   2   16.48    2.53
  -7  22   2   24.54    3.54
  -6 -22   2    0.02    1.52
   6 -22  -2    2.95    2.32
  -6 -22   2   -0.09    1.94
  -6  22   2    0.43    1.60
  -6  22   2    3.06    2.15
   6  22  -2    1.57    1.46
  -5 -22   2    8.59    2.24
   5 -22  -2    8.35    1.44
   5 -22  -2    8.87    2.59
  -5 -22   2   10.12    1.77
  -5  22   2    9.70    2.04
   5  22  -2   10.61    1.85
  -5  22   2    9.57    2.56
   5  22  -2   10.29    1.54
   4 -22  -2    5.16    1.36
   4 -22  -2    2.23    2.26
  -4 -22   2    2.30    1.60
  -4 -22   2    3.81    2.00
  -4  22   2    0.51    2.16
   4  22  -2    1.16    1.44
  -4  22   2    4.82    1.78
   4  22  -2    1.37    1.41
  -3 -22   2   24.45    3.45
  -3 -22   2   27.24    3.02
   3 -22  -2   25.19    3.57
   3  22  -2   25.54    2.68
  -3  22   2   24.63    3.22
  -3  22   2   29.20    3.42
   2 -22  -2    5.77    1.25
   2 -22  -2    4.58    2.13
  -2 -22   2    2.49    3.66
  -2 -22   2    6.26    1.87
  -2  22   2    5.46    2.18
   2  22  -2    8.83    2.03
  -2  22   2    6.59    1.65
  -1 -22   2    2.16    1.46
   1 -22  -2    2.03    1.98
  -1 -22   2    1.15    1.69
  -1  22   2    7.56    2.58
  -1  22   2    4.84    1.78
   1  22  -2    2.74    1.53
   0 -22   2   34.61    3.07
   0 -22   2   35.57    3.35
   0 -22  -2   34.06    3.69
   0 -22  -2   37.38    3.17
   0  22  -2   34.43    4.34
   0  22  -2   33.76    3.34
   0  22   2   50.50    5.25
   0  22   2   37.46    3.40
  -1 -22  -2    7.60    2.25
   1 -22   2    9.42    1.80
   1 -22   2    7.70    2.08
  -1 -22  -2    7.68    1.81
  -1  22  -2    7.10    1.99
   1  22   2    4.17    1.56
  -1  22  -2    2.61    2.32
   2 -22   2   13.10    2.44
   2 -22   2   20.08    2.50
  -2 -22  -2   20.95    2.87
  -2  22  -2   17.57    2.57
  -2  22  -2   28.50    4.07
   2  22   2   18.45    2.93
  -3 -22  -2    1.17    2.00
  -3 -22  -2    2.47    1.85
   3 -22   2   -0.21    1.86
   3  22   2   -0.25    1.09
  -3  22  -2   -2.84    2.25
  -3  22  -2   -1.96    1.48
  -4 -22  -2   63.98    4.80
   4 -22   2   70.53    4.75
  -4 -22  -2   64.97    4.47
   4 -22   2   56.29    3.33
  -4  22  -2   61.64    5.94
   4  22   2   71.10    3.93
  -4  22  -2   61.87    4.41
   5 -22   2   22.60    3.20
  -5 -22  -2   28.90    3.67
  -5 -22  -2   29.71    4.07
  -5  22  -2   25.08    3.62
   5  22   2   28.27    2.87
  -5  22  -2   20.65    2.95
  -6 -22  -2   23.31    2.99
   6 -22   2   24.17    4.18
  -6 -22  -2   23.75    3.13
  -6  22  -2   22.12    2.95
   6  22   2   22.86    2.80
  -7 -22  -2    0.00    2.34
   7 -22   2    0.87    2.55
  -7 -22  -2    0.84    2.10
  -7  22  -2    0.69    1.94
  -8 -22  -2    2.50    2.55
  -8 -22  -2    7.47    2.41
  -8  22  -2    6.39    2.27
  -9 -22  -2    7.31    2.70
  -9 -22  -2    8.92    3.16
  -9  22  -2    6.01    2.45
 -10 -22  -2   27.21    3.97
 -10 -22  -2   23.79    3.67
 -10  22  -2   33.01    4.53
 -11 -22  -2   17.26    3.50
 -11 -22  -2   14.36    3.46
 -11  22  -2   14.65    3.06
  11 -23  -2    1.86    2.96
 -11  23   2   -0.54    2.17
  10 -23  -2    3.88    3.11
 -10 -23   2    2.03    2.66
 -10  23   2    0.09    2.50
  -9 -23   2    8.35    2.92
   9 -23  -2   10.78    3.27
  -9  23   2    6.48    2.22
   8 -23  -2    2.28    2.56
  -8 -23   2    4.30    2.51
  -8 -23   2    5.94    2.05
  -8  23   2    3.78    2.13
  -7 -23   2   11.00    2.02
  -7 -23   2    9.00    2.31
   7 -23  -2   13.20    3.36
  -7  23   2   10.27    2.40
  -6 -23   2    1.39    1.74
  -6 -23   2    1.32    2.14
   6 -23  -2    6.22    2.49
   6  23  -2    3.51    1.57
  -6  23   2    5.03    2.08
   5 -23  -2    0.60    2.37
  -5 -23   2    3.86    1.94
  -5 -23   2    2.17    1.70
  -5  23   2    1.38    1.78
  -5  23   2    1.82    2.35
   5  23  -2   -1.17    1.61
  -4 -23   2   23.82    3.00
   4 -23  -2   15.18    2.33
  -4 -23   2   23.65    3.43
   4 -23  -2   23.50    3.91
   4  23  -2   22.41    2.90
  -4  23   2   20.48    2.74
  -4  23   2   15.52    4.66
   3 -23  -2    2.62    2.13
  -3 -23   2    2.25    1.73
  -3 -23   2    0.49    1.94
  -3  23   2    0.50    1.67
   3  23  -2   -0.06    1.61
  -3  23   2    1.48    2.33
   2 -23  -2    4.62    1.50
  -2 -23   2    3.38    1.82
  -2 -23   2    3.78    1.84
   2 -23  -2    2.87    1.95
   2  23  -2    5.47    1.91
  -2  23   2    0.20    2.48
  -2  23   2    2.35    1.93
   1 -23  -2    1.40    2.20
  -1 -23   2    4.36    1.64
  -1 -23   2    1.99    1.82
   1 -23  -2    3.79    1.52
  -1  23   2    1.22    1.73
  -1  23   2    2.23    2.89
   1  23  -2   -0.09    1.60
   0 -23   2   33.38    3.34
   0 -23  -2   31.00    3.76
   0 -23  -2   23.12    3.09
   0 -23   2   24.52    3.05
   0  23  -2   28.56    3.33
   0  23   2   24.57    3.17
   1 -23   2   20.89    2.75
  -1 -23  -2   15.61    2.68
  -1 -23  -2   22.51    2.81
   1 -23   2   19.41    2.79
  -1  23  -2   23.23    3.24
   1  23   2   18.83    2.60
  -1  23  -2   19.27    3.20
   2 -23   2   31.43    3.74
  -2 -23  -2   25.20    3.73
   2 -23   2   31.81    2.94
  -2 -23  -2   33.09    3.83
  -2  23  -2   28.68    3.34
   2  23   2   34.94    3.43
  -2  23  -2   31.71    3.60
   3 -23   2    0.93    2.06
  -3 -23  -2    2.34    2.06
  -3 -23  -2   -0.77    1.81
  -3  23  -2    1.32    1.62
  -3  23  -2   -1.85    2.44
  -4 -23  -2   32.55    3.98
   4 -23   2   34.53    4.01
  -4 -23  -2   31.23    3.84
  -4  23  -2   24.75    3.35
  -4  23  -2   31.92    3.82
   4  23   2   26.00    2.89
  -5 -23  -2   22.09    3.62
  -5 -23  -2   13.65    2.64
   5 -23   2   18.39    2.93
   5  23   2   16.65    2.73
  -5  23  -2   15.38    2.62
  -6 -23  -2    1.92    2.35
  -6 -23  -2    2.34    2.14
   6 -23   2    0.96    2.38
   6  23   2    0.13    1.55
  -6  23  -2   -0.51    2.04
  -7 -23  -2   13.48    2.72
   7 -23   2   12.99    3.35
  -7 -23  -2    9.90    2.82
  -7  23  -2   13.52    2.67
  -8 -23  -2   -3.76    2.39
  -8 -23  -2   -2.18    2.38
  -8  23  -2    2.86    2.20
  -9 -23  -2   -2.98    2.56
  -9 -23  -2    2.79    2.65
 -10 -23  -2   46.72    5.14
 -10 -23  -2   33.78    4.36
 -10  23  -2   30.76    4.84
 -11 -24   2   10.38    3.08
  11 -24  -2   13.00    3.96
  10 -24  -2    5.21    3.07
 -10 -24   2    4.93    2.63
 -10  24   2    2.43    2.30
  -9 -24   2   28.28    3.87
  -9  24   2   23.13    3.62
  -8 -24   2    5.26    2.02
   8 -24  -2    3.78    2.93
  -8 -24   2   -1.92    2.50
  -8  24   2    4.75    2.20
  -7 -24   2   36.24    3.46
   7 -24  -2   27.12    4.73
  -7 -24   2   38.95    4.77
  -7  24   2   34.57    4.08
   6 -24  -2   13.95    2.96
  -6 -24   2   16.31    2.98
  -6 -24   2   15.61    2.29
  -6  24   2   17.26    2.69
  -5 -24   2    5.37    2.08
   5 -24  -2    7.52    3.05
  -5 -24   2   11.77    2.05
   5  24  -2    2.82    1.74
  -5  24   2    9.57    2.51
  -4 -24   2   -0.78    2.04
  -4 -24   2   -1.49    1.60
   4 -24  -2    0.29    2.37
  -4  24   2    2.81    2.10
   4  24  -2   -1.56    1.44
  -3 -24   2   14.94    2.33
   3 -24  -2   14.00    2.84
  -3 -24   2   13.58    2.54
  -3  24   2   10.59    2.30
  -3  24   2   16.97    3.39
   3  24  -2   11.76    2.54
   2 -24  -2    5.19    2.32
  -2 -24   2    4.77    2.02
   2 -24  -2   11.05    1.84
  -2 -24   2   12.29    2.64
  -2  24   2    9.39    2.78
  -2  24   2    5.70    2.04
   2  24  -2    9.46    2.24
  -1 -24   2    7.27    1.83
  -1 -24   2    4.07    1.96
   1 -24  -2    6.26    1.76
   1 -24  -2    1.40    2.19
   1  24  -2    4.22    1.84
  -1  24   2    4.16    2.03
   0 -24  -2    4.66    1.63
   0 -24   2    7.53    1.80
   0 -24  -2    7.10    2.44
   0 -24   2    6.11    2.06
   0  24   2    5.97    1.98
   0  24  -2    4.86    1.96
  -1 -24  -2   54.03    4.52
   1 -24   2   58.91    3.93
   1 -24   2   53.77    4.38
  -1 -24  -2   53.76    4.06
  -1  24  -2   54.54    4.30
   1  24   2   60.07    4.23
  -2 -24  -2   47.81    4.35
  -2 -24  -2   46.45    4.37
   2 -24   2   46.20    3.40
   2 -24   2   44.97    4.17
  -2  24  -2   42.89    4.16
  -2  24  -2   37.88    5.49
   3 -24   2    3.51    2.24
  -3 -24  -2    3.42    2.30
  -3 -24  -2    5.40    2.16
  -3  24  -2    3.33    2.05
   3  24   2    3.34    1.85
   4 -24   2    4.75    2.29
  -4 -24  -2    8.07    2.34
  -4 -24  -2    7.81    2.61
   4  24   2    7.50    1.84
  -4  24  -2    5.79    2.25
  -5 -24  -2    1.96    2.19
   5 -24   2    3.12    2.51
  -5 -24  -2    4.74    2.29
   5  24   2    1.34    1.56
  -5  24  -2    1.35    2.15
  -6 -24  -2    2.22    2.24
   6 -24   2    1.63    2.52
  -6 -24  -2   -0.76    2.25
  -6  24  -2    3.54    2.46
  -7 -24  -2   23.81    3.28
  -7 -24  -2   26.15    3.70
   7 -24   2   32.42    4.96
  -7  24  -2   31.18    4.31
  -8 -24  -2   -5.23    2.51
  -8 -24  -2   -0.78    2.72
  -8  24  -2    3.03    2.32
  -9 -24  -2    7.95    3.08
  -9 -24  -2    2.36    2.86
  -9  24  -2    8.19    2.73
 -10 -24  -2   -4.05    2.91
 -10  24  -2    4.35    2.79
 -10 -25   2    0.42    3.00
  10 -25  -2   -0.25    3.34
 -10  25   2    1.23    2.27
  -9 -25   2    3.67    2.87
   9 -25  -2    9.40    3.35
  -9  25   2    4.23    2.29
  -8 -25   2   75.53    4.53
   8 -25  -2   77.67    7.21
  -8 -25   2   68.29    6.04
  -8  25   2   80.43    5.49
  -7 -25   2   10.84    2.87
  -7 -25   2    6.43    2.15
   7 -25  -2    2.76    2.80
  -7  25   2    6.04    2.30
   6 -25  -2    4.66    2.58
  -6 -25   2    6.30    2.10
  -6 -25   2    4.76    2.43
  -6  25   2    7.04    2.47
  -5 -25   2   -1.33    1.98
   5 -25  -2   -4.62    2.44
  -5 -25   2    2.55    1.94
   5  25  -2   -0.60    1.75
  -5  25   2    1.44    2.07
  -4 -25   2   -0.22    1.85
  -4 -25   2    4.45    2.11
   4 -25  -2    1.04    2.74
  -4  25   2    4.93    2.06
   4  25  -2    3.61    1.69
  -3 -25   2   61.01    5.16
   3 -25  -2   63.35    5.24
  -3 -25   2   63.16    4.31
   3  25  -2   61.69    4.84
  -3  25   2   69.95    4.92
   2 -25  -2    2.57    1.58
  -2 -25   2    2.85    2.11
  -2 -25   2   -1.24    1.97
   2 -25  -2   -2.60    2.15
   2  25  -2    1.20    2.15
  -2  25   2    1.40    1.96
   1 -25  -2   48.02    3.66
   1 -25  -2   35.60    4.31
  -1 -25   2   39.62    3.80
  -1 -25   2   42.21    3.59
  -1  25   2   46.09    4.18
   1  25  -2   47.52    4.40
   0 -25   2   12.96    2.53
   0 -25  -2   14.29    2.87
   0 -25  -2   15.39    2.42
   0 -25   2   13.45    2.10
   0  25  -2   11.59    2.29
   0  25   2   11.88    2.15
   1 -25   2    0.12    2.10
  -1 -25  -2    3.76    2.32
  -1 -25  -2   -0.47    1.70
   1 -25   2    1.48    1.67
  -1  25  -2    3.73    2.13
   1  25   2    3.50    1.98
  -2 -25  -2   28.92    4.22
   2 -25   2   25.53    3.88
  -2 -25  -2   20.91    3.16
  -2  25  -2   33.24    4.07
   2  25   2   25.29    3.65
  -3 -25  -2   12.24    2.95
  -3 -25  -2    9.93    2.74
   3 -25   2   13.61    2.76
  -3  25  -2   16.51    2.96
   3  25   2   11.70    2.51
  -4 -25  -2   11.62    2.80
  -4 -25  -2    4.25    2.51
   4 -25   2    8.44    2.56
  -4  25  -2    4.68    2.48
   4  25   2    8.69    1.86
   5 -25   2    6.12    2.66
  -5 -25  -2    2.87    2.26
   5  25   2   -0.67    1.70
  -5  25  -2    4.14    2.32
  -6 -25  -2   21.53    3.37
   6 -25   2   16.16    3.29
  -6 -25  -2   20.93    3.11
  -6  25  -2   18.04    3.26
  -7 -25  -2    3.62    2.76
   7 -25   2    5.67    2.80
  -7 -25  -2   -1.87    2.35
  -7  25  -2    2.30    2.23
  -8 -25  -2   38.73    4.91
  -8 -25  -2   34.82    5.38
  -8  25  -2   28.42    5.13
  -9 -25  -2   10.79    3.29
  -9 -25  -2   10.87    3.30
  -9  25  -2   13.79    3.42
   9 -26  -2   15.14    3.72
  -9 -26   2   15.99    3.56
  -9  26   2   18.73    3.10
  -8 -26   2    6.30    3.03
   8 -26  -2    2.64    3.06
   7 -26  -2   58.85    6.26
  -7 -26   2   73.47    4.59
  -7 -26   2   73.12    6.04
  -7  26   2   62.12    5.18
  -6 -26   2    6.17    2.53
  -6 -26   2    9.56    2.34
   6 -26  -2    3.62    2.90
  -6  26   2   10.14    2.59
  -5 -26   2    4.25    2.30
   5 -26  -2    4.24    2.87
  -5 -26   2    9.38    2.33
  -5  26   2   10.18    2.50
   5  26  -2    5.74    1.84
   4 -26  -2   20.45    3.37
  -4 -26   2   14.77    2.95
  -4 -26   2   17.19    2.67
  -4  26   2   23.31    3.98
  -3 -26   2   14.46    2.66
  -3 -26   2   15.41    3.23
   3 -26  -2   14.14    3.15
   3  26  -2   16.81    2.94
  -3  26   2   19.05    2.90
   2 -26  -2   45.82    4.77
  -2 -26   2   51.11    4.94
  -2 -26   2   45.03    4.08
  -2  26   2   47.84    4.44
   2  26  -2   42.01    4.52
  -1 -26   2    8.66    2.31
  -1 -26   2   11.51    2.07
   1 -26  -2    4.36    1.63
   1 -26  -2    7.23    2.63
   1  26  -2    7.95    2.36
  -1  26   2    9.15    2.30
   0 -26  -2   30.75    3.56
   0 -26  -2   21.28    3.22
   0 -26   2   19.05    2.60
   0 -26   2   23.54    3.07
   0  26  -2   25.63    4.02
   0  26   2   27.07    3.84
  -1 -26  -2    3.71    2.58
   1 -26   2    8.43    2.61
  -1 -26  -2    4.98    2.07
  -1  26  -2    6.77    2.23
   1  26   2    2.66    1.84
  -2 -26  -2   49.93    4.91
  -2 -26  -2   45.66    4.62
   2 -26   2   37.49    4.50
   2  26   2   43.47    4.41
  -2  26  -2   46.47    4.79
  -3 -26  -2   15.51    2.93
   3 -26   2   26.06    4.18
  -3 -26  -2   15.74    3.10
   3  26   2   16.57    2.90
  -3  26  -2   19.57    3.19
   4 -26   2   17.62    3.32
  -4 -26  -2   13.53    2.99
  -4 -26  -2   18.09    3.17
  -4  26  -2   10.99    2.97
   4  26   2   13.43    3.08
   5 -26   2    5.60    3.05
  -5 -26  -2    3.78    2.58
  -5 -26  -2    5.54    2.84
  -5  26  -2    3.16    2.66
   6 -26   2   21.26    3.75
  -6 -26  -2   30.02    4.55
  -6 -26  -2   15.03    3.39
  -6  26  -2   20.35    3.46
  -7 -26  -2    7.28    2.89
  -7 -26  -2   -5.17    2.80
  -7  26  -2    0.57    2.70
  -8 -26  -2   -0.61    3.25
  -8 -26  -2   -1.06    2.84
  -8  26  -2    2.94    2.64
   8 -27  -2   15.20    3.64
  -8 -27   2   14.52    3.35
  -8  27   2   18.88    3.23
   7 -27  -2   27.78    4.34
  -7 -27   2   29.55    4.12
  -7 -27   2   29.30    5.00
  -6 -27   2    8.08    2.42
  -6 -27   2    8.49    3.04
   6 -27  -2    8.47    3.46
  -6  27   2    6.46    2.49
  -5 -27   2    3.34    2.66
   5 -27  -2    8.02    3.08
  -5 -27   2    2.53    2.30
  -5  27   2    3.42    2.64
  -4 -27   2   20.29    2.97
   4 -27  -2   22.22    3.83
  -4 -27   2   14.74    3.18
   4  27  -2   19.40    2.89
  -4  27   2   25.96    3.56
   3 -27  -2   43.12    5.27
  -3 -27   2   43.04    4.29
  -3 -27   2   42.83    4.92
   3  27  -2   41.64    4.80
  -3  27   2   41.10    4.63
   2 -27  -2    2.24    2.61
  -2 -27   2   -0.72    2.36
  -2 -27   2    1.05    2.12
  -2  27   2    1.76    1.99
   2  27  -2    1.49    2.31
   1 -27  -2   -1.45    2.51
  -1 -27   2    0.37    2.28
  -1 -27   2    7.01    2.53
  -1  27   2    0.74    2.19
   1  27  -2   -1.89    2.31
   0 -27  -2   10.16    2.06
   0 -27   2   10.61    2.77
   0 -27  -2   13.29    3.10
   0  27  -2    8.27    2.65
   0  27   2    4.34    2.32
   1 -27   2    4.49    2.59
  -1 -27  -2    7.69    2.91
  -1  27  -2    2.67    2.45
   1  27   2    3.15    2.03
   2 -27   2    9.98    2.97
  -2 -27  -2   13.64    3.07
  -2 -27  -2   15.83    2.93
  -2  27  -2   12.33    2.98
   3 -27   2    3.86    2.59
  -3 -27  -2    3.72    2.56
  -3 -27  -2    5.14    2.67
   3  27   2    1.84    2.49
  -3  27  -2   -1.57    2.24
   4 -27   2    1.71    2.73
  -4 -27  -2   -1.43    2.43
  -4 -27  -2    2.94    2.69
  -4  27  -2   -1.79    2.55
   4  27   2    7.45    2.25
  -5 -27  -2    0.91    2.77
  -5 -27  -2    3.33    3.00
   5 -27   2    3.35    2.89
  -5  27  -2    2.74    2.90
  -6 -27  -2    0.02    2.84
  -6 -27  -2   -0.59    2.88
   6 -27   2    3.87    2.88
  -6  27  -2    5.78    2.64
  -7 -27  -2   47.45    5.60
   7 -27   2   47.08    6.08
  -7 -27  -2   39.25    6.17
  -7  27  -2   43.09    5.25
  -7 -28   2    2.73    3.19
   7 -28  -2    6.26    3.33
  -7  28   2    3.12    2.73
  -6 -28   2   -3.10    2.49
  -6 -28   2    0.06    2.94
   6 -28  -2   -2.55    3.40
  -6  28   2   -1.65    2.48
  -5 -28   2   14.35    3.58
   5 -28  -2   21.04    3.73
  -5 -28   2   18.62    3.13
  -5  28   2   20.05    3.12
   4 -28  -2   -2.52    2.77
  -4 -28   2   -2.33    2.72
  -4 -28   2   -1.67    2.25
   4  28  -2    0.57    2.38
  -4  28   2    1.80    2.24
  -3 -28   2   18.77    2.97
  -3 -28   2   29.24    4.98
   3 -28  -2   14.57    3.58
  -3  28   2   26.78    3.71
   3  28  -2   20.57    3.21
  -2 -28   2   -1.42    2.21
  -2 -28   2   -1.28    2.51
   2 -28  -2   -2.54    2.83
  -2  28   2   -0.37    2.39
   2  28  -2    0.55    2.64
  -1 -28   2    7.30    2.74
   1 -28  -2    9.38    3.16
  -1  28   2    8.40    2.38
   1  28  -2    9.73    2.96
   0 -28   2    0.18    2.45
   0 -28  -2   -3.98    2.60
   0  28   2    2.46    2.15
   0  28  -2    0.89    2.39
  -1 -28  -2    3.11    2.91
   1 -28   2    2.08    2.60
  -1 -28  -2    4.78    2.42
   1  28   2    5.41    2.63
  -1  28  -2    3.68    2.81
   2 -28   2    6.60    2.80
  -2 -28  -2    3.48    2.62
  -2 -28  -2    7.27    2.85
   2  28   2    5.83    2.47
  -2  28  -2    8.01    3.03
  -3 -28  -2    2.65    2.91
  -3 -28  -2    9.45    3.09
   3 -28   2    9.29    3.03
   3  28   2    9.46    2.81
  -3  28  -2    2.97    2.83
  -4 -28  -2   30.53    5.12
  -4 -28  -2   19.06    3.43
   4 -28   2   28.40    4.86
  -4  28  -2   24.33    3.68
  -5 -28  -2    7.26    3.06
   5 -28   2    3.58    2.90
  -5 -28  -2    5.06    3.17
  -5  28  -2    6.65    2.85
   6 -28   2   11.42    3.55
  -6 -28  -2    7.09    3.56
  -6 -28  -2   10.59    3.40
  -6  28  -2   12.39    4.74
  -7 -28  -2    5.25    3.31
  -7  28  -2    2.78    2.81
   6 -29  -2   -4.17    2.87
  -6 -29   2   -2.13    3.25
  -6  29   2   -1.90    2.84
   5 -29  -2    0.51    3.04
  -5 -29   2   -2.28    2.49
  -5 -29   2    1.14    3.14
  -5  29   2    0.07    2.50
   4 -29  -2   -2.96    3.12
  -4 -29   2    3.67    2.49
  -4  29   2   -1.12    2.54
  -3 -29   2   12.33    3.10
  -3 -29   2    8.15    2.77
   3 -29  -2    5.61    3.24
  -3  29   2    5.38    2.62
   3  29  -2    8.27    2.94
  -2 -29   2   37.53    4.66
  -2 -29   2   41.30    5.16
   2 -29  -2   35.54    5.41
   2  29  -2   35.40    5.29
  -2  29   2   29.23    4.99
   1 -29  -2    1.82    2.94
  -1 -29   2   -2.03    2.62
   1  29  -2    0.52    2.76
  -1  29   2   -4.60    2.27
   0 -29  -2    3.87    3.06
   0 -29   2    4.78    2.69
   0  29   2    0.03    2.26
   0  29  -2    4.39    2.94
  -1 -29  -2    4.59    3.08
   1 -29   2    5.28    2.79
   1  29   2    2.43    2.70
  -1  29  -2    5.57    2.87
  -2 -29  -2    8.26    3.37
   2 -29   2   11.69    3.11
  -2 -29  -2   11.20    3.41
  -2  29  -2   15.03    3.38
   2  29   2   18.95    3.10
   3 -29   2   -0.44    2.87
  -3 -29  -2    2.08    3.00
  -3 -29  -2   -1.48    2.62
  -3  29  -2    4.08    3.01
   3  29   2    6.71    2.57
  -4 -29  -2   -2.71    3.01
   4 -29   2   -1.04    2.98
  -4 -29  -2    0.28    2.88
  -4  29  -2   -1.56    2.64
  -5 -29  -2    7.73    3.36
   5 -29   2    1.80    3.97
  -5 -29  -2    9.08    3.37
  -5  29  -2   -0.55    4.25
  -5 -30   2   -1.73    3.15
   5 -30  -2    5.67    3.39
  -5 -30   2    3.62    2.73
  -5  30   2   11.18    4.63
   4 -30  -2   15.14    3.84
  -4 -30   2   37.86    5.57
  -4 -30   2   25.16    3.44
  -4  30   2   26.65    3.98
  -3 -30   2    6.83    4.43
  -3  30   2   10.07    2.73
  -2 -30   2    2.11    2.87
   2 -30  -2    4.44    3.38
  -2  30   2    6.61    2.65
   2  30  -2    5.12    2.98
   1 -30  -2   -2.15    2.98
  -1 -30   2   -2.89    2.72
   1  30  -2   -3.77    2.94
  -1  30   2   -5.38    2.75
   0 -30   2   -0.87    2.82
   0 -30  -2    3.63    3.05
   0  30   2    2.16    2.75
   0  30  -2    3.05    3.02
  -1 -30  -2   -0.18    3.18
   1 -30   2   -1.86    2.77
   1  30   2    5.32    2.90
  -1  30  -2   -1.63    3.07
  -2 -30  -2    0.58    3.11
   2 -30   2    4.71    3.00
   2  30   2    4.69    2.74
  -2  30  -2    1.70    3.09
   3 -30   2   13.78    3.40
  -3 -30  -2   14.15    3.85
  -3  30  -2    9.52    3.35
  -4 -30  -2    9.54    3.64
  -4  30  -2    6.88    3.14
  -3 -31   2   18.56    3.69
   3 -31  -2   15.00    4.13
   2 -31  -2   -0.08    4.10
  -2 -31   2   11.93    3.42
   2  31  -2   11.93    3.33
  -2  31   2   19.93    3.54
   1 -31  -2   -1.38    4.08
  -1 -31   2   -4.84    3.08
  -1  31   2    7.20    3.26
   1  31  -2    2.14    3.12
   0 -31  -2    5.34    3.61
   0 -31   2    0.69    3.00
   0  31   2    5.99    3.26
   0  31  -2   -3.17    3.35
  -1 -31  -2   -0.12    3.32
   1 -31   2   11.55    3.35
   1  31   2    6.22    3.04
  -1  31  -2   -1.07    3.21
  -2 -31  -2    1.55    3.41
   2 -31   2    9.76    3.47
  -2  31  -2    4.90    3.28
   2  31   2    5.71    3.90
 -16   0   3    0.66    2.45
 -16   0   3   -0.16    1.10
 -16   0   3    0.29    0.88
 -15   0   3   31.42    2.04
 -15   0   3   28.49    2.04
 -15   0   3   39.97    4.22
 -14   0   3   -0.97    0.83
 -14   0   3    0.49    1.58
 -13   0   3   41.03    3.28
 -13   0   3   36.70    1.93
 -13   0   3   38.96    1.95
 -12   0   3   -0.03    0.66
 -12   0   3   -0.95    1.31
 -12   0   3    1.15    0.69
 -11   0   3   33.37    1.62
 -11   0   3   37.68    3.13
 -11   0   3   33.22    2.75
 -11   0   3   31.60    1.56
 -10   0   3    1.12    1.32
 -10   0   3   -0.43    0.53
 -10   0   3    0.14    0.48
  -9   0   3   25.80    2.17
  -9   0   3   25.50    1.23
  -8   0   3    0.64    0.37
  -8   0   3    1.20    0.90
  -7   0   3  233.31    7.00
  -7   0   3  233.12    6.99
   6   0  -3    0.67    0.65
  -6   0   3   -0.05    0.39
  -6   0   3   -0.09    0.35
  -6   0   3    0.78    0.64
  -5   0   3  109.47    3.48
  -5   0   3  111.31    3.49
   5   0  -3  108.86    3.75
  -5   0   3  109.16    3.75
   4   0  -3    0.26    0.45
  -4   0   3    0.04    0.36
  -4   0   3   -0.29    0.33
  -4   0   3    0.73    0.45
  -3   0   3  103.19    3.38
   3   0  -3  103.16    3.26
   3   0  -3  104.06    3.40
  -3   0   3  103.17    3.38
  -3   0   3  101.71    3.36
   2   0  -3    0.05    0.43
   2   0  -3    0.13    0.38
  -2   0   3    0.18    0.42
  -2   0   3    0.87    0.44
  -1   0   3  682.20   19.80
   1   0  -3  657.14   19.80
  -1   0   3  680.25   19.88
   1   0  -3  680.20   19.88
  -1   0   3  662.40   19.83
  -1   0  -3 1772.38   52.97
   1   0   3 1827.59   52.97
   1   0   3 1870.07   52.94
  -1   0  -3 1854.37   52.89
  -1   0  -3 1769.85   52.92
   1   0   3 1789.34   52.86
  -3   0  -3  444.03   14.12
  -3   0  -3  447.95   13.92
   3   0   3  479.81   14.56
   3   0   3  456.61   13.78
  -3   0  -3  477.12   13.89
   3   0   3  458.81   14.05
  -5   0  -3   34.25    1.80
  -5   0  -3   31.32    2.13
   5   0   3   33.46    1.48
  -5   0  -3   35.76    1.79
   5   0   3   33.28    1.45
   6   0   3   -0.12    0.31
  -6   0  -3    0.09    0.61
   6   0   3    0.70    0.38
  -6   0  -3   -0.27    0.62
  -6   0  -3    0.30    0.85
  -7   0  -3   32.56    1.89
  -7   0  -3   31.20    2.49
  -7   0  -3   31.75    2.03
  -8   0  -3   -0.89    0.76
  -8   0  -3    0.88    1.38
  -8   0  -3   -0.50    0.78
  -9   0  -3    4.75    1.15
  -9   0  -3    4.92    1.50
  -9   0  -3    4.62    1.05
 -10   0  -3    0.33    1.53
 -10   0  -3    0.24    1.01
 -10   0  -3   -1.16    0.96
 -11   0  -3  138.31    5.29
 -11   0  -3  138.70    6.41
 -11   0  -3  129.56    5.38
 -12   0  -3    1.76    1.89
 -12   0  -3   -0.99    1.31
 -12   0  -3   -0.36    1.13
 -13   0  -3    5.10    2.44
 -13   0  -3   -1.19    1.49
 -13   0  -3    0.87    1.83
 -14   0  -3    5.46    2.08
 -14   0  -3    0.64    2.53
 -14   0  -3   -1.12    1.61
 -15   0  -3   13.85    3.65
 -15   0  -3    9.86    3.14
 -15   0  -3   11.58    2.32
 -16  -1   3    3.62    1.13
 -16  -1   3    3.65    2.63
[truncated: 1,224,603 more chars]
