# Supplementary material for: Crystal structure of N-butyl-2,3-bis­(di­cyclo­hexyl­amino)­cyclo­propeniminium chloride benzene monosolvate
Source: Acta Crystallogr E Crystallogr Commun. 2022 Aug 23;78(Pt 9):936–41. doi: 10.1107/S2056989022008076 (PMC9443799; doi:10.1107/S2056989022008076)
Supplement: Supplementary file 2 [file e-78-00936-Isup2.hkl]

data_I                                                                          
_shelx_title ' z162_4_0m_a.res in P2(1)/n'                                      
_shelx_refln_list_code          4                                               
_shelx_F_calc_maximum      460.32                                               
_exptl_crystal_F_000      1280.00                                               
_reflns_d_resolution_high  0.7600                                               
                                                                                
loop_                                                                           
 _space_group_symop_operation_xyz                                               
 'x, y, z'                                                                      
 '-x+1/2, y+1/2, -z+1/2'                                                        
 '-x, -y, -z'                                                                   
 'x-1/2, -y-1/2, z-1/2'                                                         
                                                                                
_cell_length_a    12.2534                                                       
_cell_length_b    22.6986                                                       
_cell_length_c    12.8843                                                       
_cell_angle_alpha  90.000                                                       
_cell_angle_beta  104.164                                                       
_cell_angle_gamma  90.000                                                       
                                                                                
_shelx_F_squared_multiplier     1.000                                           
                                                                                
loop_                                                                           
 _refln_index_h                                                                 
 _refln_index_k                                                                 
 _refln_index_l                                                                 
 _refln_F_squared_calc                                                          
 _refln_F_squared_meas                                                          
 _refln_F_squared_sigma                                                         
 _refln_observed_status                                                         
   4   0   0         64.86         52.37         8.38 o                         
   6   0   0      11255.08      11646.43       199.52 o                         
   8   0   0       1229.42       1050.69        22.41 o                         
  10   0   0         39.39         44.03         4.82 o                         
  12   0   0         33.40         43.66         6.34 o                         
  14   0   0          5.65         13.85         7.42 o                         
   2   1   0       2036.85       1928.60        34.67 o                         
   3   1   0       3194.74       3164.53        47.37 o                         
   4   1   0       4642.26       4685.68        72.88 o                         
   5   1   0       6924.60       7629.75       165.07 o                         
   6   1   0       3942.23       4275.14        57.98 o                         
   7   1   0        147.92        166.39         4.54 o                         
   8   1   0          4.91          9.53         2.01 o                         
   9   1   0         32.89         27.84         2.61 o                         
  10   1   0        274.39        248.50         6.78 o                         
  11   1   0         82.06         73.12         4.78 o                         
  12   1   0        917.95        894.38        15.35 o                         
  13   1   0          5.82         14.40         4.45 o                         
  14   1   0        120.42        103.09         8.58 o                         
  15   1   0        154.06        201.60        14.53 o                         
   2   2   0         13.53         16.55         1.03 o                         
   3   2   0       1786.40       1668.18        18.17 o                         
   4   2   0         57.55         29.01         2.34 o                         
   5   2   0       4550.16       4620.47        69.75 o                         
   6   2   0          4.88          4.59         2.49 o                         
   7   2   0         84.02         61.55         3.24 o                         
   8   2   0        932.29        829.92        11.15 o                         
   9   2   0         65.33         85.17         4.00 o                         
  10   2   0        213.33        192.23         7.30 o                         
  11   2   0        422.30        330.54         8.36 o                         
  12   2   0        103.50         76.04         7.98 o                         
  13   2   0         77.06         76.11         5.48 o                         
  14   2   0          0.15         10.00         5.68 o                         
  15   2   0          1.54         -2.12         6.16 o                         
   1   3   0       1671.07       1565.09        27.31 o                         
   2   3   0      19026.64      18632.27       224.62 o                         
   3   3   0       2803.62       2977.56        28.24 o                         
   4   3   0       2291.32       2408.79        30.24 o                         
   5   3   0          9.60         17.70         2.70 o                         
   6   3   0         39.91         33.53         4.54 o                         
   7   3   0         10.15         19.42         3.44 o                         
   8   3   0        247.29        253.15         5.48 o                         
   9   3   0         24.79         18.48         2.51 o                         
  10   3   0        929.20        949.40        14.99 o                         
  11   3   0        202.17        188.52         7.02 o                         
  12   3   0        552.65        569.07        13.42 o                         
  13   3   0         77.04         75.96         7.94 o                         
  14   3   0        178.36        227.65        10.48 o                         
  15   3   0         49.42         51.86         7.35 o                         
   0   4   0         24.79         82.97        62.57 o                         
   1   4   0       2249.37       2242.86        21.56 o                         
   2   4   0       7188.37       8043.20        74.35 o                         
   3   4   0       1902.54       2185.69        21.22 o                         
   4   4   0       3386.36       3648.83        47.68 o                         
   5   4   0        269.28        262.48         3.92 o                         
   6   4   0       2783.54       3015.46        37.76 o                         
   7   4   0        316.47        290.58         6.19 o                         
   8   4   0        636.54        589.69         9.87 o                         
   9   4   0        441.84        397.36         7.98 o                         
  10   4   0         73.46         77.05         4.79 o                         
  11   4   0        129.64         85.65         5.64 o                         
  12   4   0         13.21         12.56         3.96 o                         
  13   4   0         63.56         69.49         7.34 o                         
  14   4   0        108.10         99.32         6.59 o                         
  15   4   0         78.06         82.44         6.81 o                         
   1   5   0        256.15        310.45         6.92 o                         
   2   5   0       3779.25       3876.47        50.60 o                         
   3   5   0        134.98        156.64         2.62 o                         
   4   5   0        161.98         99.91         2.93 o                         
   5   5   0        790.80        819.96        10.61 o                         
   6   5   0        660.57        664.99         8.70 o                         
   7   5   0       2482.78       2631.40        33.86 o                         
   8   5   0         93.19         93.97         5.56 o                         
   9   5   0        493.08        468.85         9.63 o                         
  10   5   0         44.41         40.73         3.81 o                         
  11   5   0        618.03        631.89        12.26 o                         
  12   5   0        221.19        243.66         8.52 o                         
  13   5   0         91.22         99.56         7.62 o                         
  14   5   0          1.40         -0.53         5.95 o                         
  15   5   0        216.89        231.06        16.42 o                         
   0   6   0     211891.91     177097.16     11067.39 o                         
   1   6   0       1649.40       1968.72        18.70 o                         
   2   6   0       1750.14       1902.94        17.27 o                         
   3   6   0        467.75        441.70         7.20 o                         
   4   6   0         80.01        101.46         3.04 o                         
   5   6   0        507.45        401.08         5.76 o                         
   6   6   0       7663.26       7968.27        95.17 o                         
   7   6   0         87.30         71.35         3.97 o                         
   8   6   0       3027.04       2863.30        45.37 o                         
   9   6   0         83.23         76.03         5.92 o                         
  10   6   0         77.44         66.10         5.73 o                         
  11   6   0         86.04         65.18         5.94 o                         
  12   6   0          4.96         17.17         5.89 o                         
  13   6   0         28.94         19.66         4.61 o                         
  14   6   0          2.55         14.36         5.31 o                         
  15   6   0         37.07         46.24         7.28 o                         
   1   7   0       1873.54       1873.40        17.27 o                         
   2   7   0        753.26        719.74         7.76 o                         
   3   7   0        432.61        496.06         6.40 o                         
   4   7   0        928.37        988.58         9.90 o                         
   5   7   0       2186.38       2469.21        24.75 o                         
   6   7   0       2379.82       2531.61        26.96 o                         
   7   7   0          3.80          7.22         2.02 o                         
   8   7   0        635.65        592.61        11.38 o                         
   9   7   0        910.49        883.46        15.77 o                         
  10   7   0        490.41        473.09        12.96 o                         
  11   7   0        102.15         86.20         6.36 o                         
  12   7   0        891.65        923.81        16.69 o                         
  13   7   0         92.51        114.90         7.55 o                         
  14   7   0        378.37        352.76        12.28 o                         
  15   7   0         32.05         36.12         6.70 o                         
   0   8   0       1088.51       1068.29        15.28 o                         
   1   8   0       1481.20       1597.53        15.20 o                         
   2   8   0       1151.92       1303.50        13.36 o                         
   3   8   0        814.50        821.89         9.96 o                         
   6   8   0          0.10          7.74         2.31 o                         
   7   8   0         54.57         69.57         3.58 o                         
   8   8   0        568.88        491.79         9.14 o                         
   9   8   0          7.21         12.04         3.78 o                         
  10   8   0        158.23        155.77         9.39 o                         
  11   8   0        123.02        116.72         7.41 o                         
  12   8   0         18.08         28.34         5.24 o                         
  13   8   0        232.87        257.66        10.66 o                         
  14   8   0        119.61        144.77         8.64 o                         
  15   8   0          0.09         -6.41         6.41 o                         
   2   9   0        217.37        217.73         4.92 o                         
   6   9   0        187.92        181.21         6.15 o                         
   7   9   0        218.26        248.25         6.06 o                         
   8   9   0         28.94         30.49         3.08 o                         
   9   9   0        199.50        200.06         8.39 o                         
  10   9   0        134.74        167.18         8.20 o                         
  11   9   0         15.68         13.19         4.74 o                         
  12   9   0        141.17        117.09        12.62 o                         
  13   9   0          6.81          6.84         6.16 o                         
  14   9   0         31.28         59.17         6.63 o                         
   2  10   0        174.17        122.61         3.96 o                         
   3  10   0        435.81        496.56         6.58 o                         
   5  10   0          0.77         -1.91         1.91 o                         
   6  10   0        232.14        225.17         5.87 o                         
   7  10   0         71.69         76.55         4.02 o                         
   8  10   0         42.11         58.15         3.66 o                         
   9  10   0        292.20        239.25         7.61 o                         
  10  10   0         19.97         34.98         4.85 o                         
  11  10   0          6.28          9.46         5.05 o                         
  12  10   0         11.71         23.30         5.59 o                         
  13  10   0         34.32         52.15         6.82 o                         
  14  10   0        233.87        245.66        14.25 o                         
   1  11   0       3475.30       3841.24        36.03 o                         
   2  11   0       4044.66       4498.19        54.03 o                         
   3  11   0        172.72        204.26         6.87 o                         
   4  11   0          0.61        588.25       212.96 o                         
   5  11   0         94.39         88.63         3.86 o                         
   6  11   0         76.52         68.49         3.93 o                         
   7  11   0         15.10         14.51         3.03 o                         
   8  11   0        450.17        472.19        10.19 o                         
   9  11   0        643.56        623.11        12.94 o                         
  10  11   0         28.65         19.37         4.84 o                         
  11  11   0        848.39        919.59        18.68 o                         
  12  11   0          5.69          3.08         5.75 o                         
  13  11   0        133.81        132.51        10.89 o                         
  14  11   0         81.64         81.99         8.28 o                         
   0  12   0       3324.94       3576.50        46.10 o                         
   1  12   0        619.80        709.52         9.79 o                         
   2  12   0       2831.11       3345.98        35.75 o                         
   4  12   0        185.13        177.63         4.54 o                         
   5  12   0        578.73        549.46        10.34 o                         
   6  12   0       1379.33       1431.31        18.76 o                         
   7  12   0        926.26        891.84        13.56 o                         
   8  12   0       3496.90       3587.69        40.97 o                         
   9  12   0         80.50         84.99         5.03 o                         
  10  12   0        109.88         93.05         6.64 o                         
  11  12   0          1.99          0.82         5.84 o                         
  12  12   0          4.09          4.87         6.34 o                         
  13  12   0         83.67        105.61         9.17 o                         
  14  12   0         28.56         30.58        10.30 o                         
   1  13   0         16.06         14.37         2.41 o                         
   3  13   0         49.21         34.19         2.67 o                         
   4  13   0        822.45        815.42        10.39 o                         
   5  13   0          4.37          5.36         2.51 o                         
   6  13   0       1470.24       1478.47        17.81 o                         
   7  13   0        360.81        372.77         9.26 o                         
   8  13   0        698.32        631.77        11.57 o                         
   9  13   0        708.40        684.27        12.24 o                         
  10  13   0          0.12          7.38         5.27 o                         
  11  13   0          4.25          2.58         6.91 o                         
  12  13   0        338.12        332.44        13.82 o                         
  13  13   0        154.46        148.34        11.82 o                         
  14  13   0        418.28        364.59        21.01 o                         
   0  14   0       3377.82       3683.89        48.05 o                         
   1  14   0        106.77         80.07         4.22 o                         
   3  14   0         59.25         61.43         3.45 o                         
   4  14   0        403.12        461.62         8.10 o                         
   5  14   0        608.51        685.10        10.59 o                         
   6  14   0          2.13          0.03         3.50 o                         
   7  14   0         13.33          9.98         3.57 o                         
   8  14   0        665.18        594.41        13.07 o                         
   9  14   0         91.67         91.10         5.81 o                         
  10  14   0        105.97        115.58         6.77 o                         
  11  14   0        116.82        121.86         8.60 o                         
  12  14   0        133.59        120.74        11.17 o                         
  13  14   0         60.90         67.83         9.28 o                         
   1  15   0         85.17        108.97         4.53 o                         
   2  15   0        140.62        187.43         5.52 o                         
   3  15   0        150.15        136.83         5.49 o                         
   4  15   0        892.11        802.87        12.69 o                         
   5  15   0        182.87        178.86         8.43 o                         
   6  15   0        716.91        757.30        12.37 o                         
   7  15   0        191.21        179.36         8.61 o                         
   8  15   0        559.32        500.80        10.88 o                         
   9  15   0         22.48         15.56         5.14 o                         
  10  15   0          7.67          9.64         5.74 o                         
  11  15   0         40.50         52.15         7.32 o                         
  12  15   0        104.62         85.42         9.68 o                         
  13  15   0          1.43         12.28         9.15 o                         
   0  16   0        234.68        211.61         8.34 o                         
   1  16   0        169.03        188.21         5.86 o                         
   2  16   0        353.27        318.56         7.43 o                         
   3  16   0         14.63         22.11         3.33 o                         
   4  16   0       1227.76       1250.88        16.75 o                         
   5  16   0          1.25         -0.60         3.30 o                         
   6  16   0        256.69        242.47         8.79 o                         
   7  16   0        357.53        343.70         9.55 o                         
   8  16   0          9.18         14.28         4.95 o                         
   9  16   0          1.38         -3.52         4.75 o                         
  10  16   0         21.03         32.26         7.52 o                         
  11  16   0         21.35         24.96         9.73 o                         
  12  16   0          0.91          4.87         8.53 o                         
  13  16   0          3.79         -9.59        19.22 o                         
   1  17   0        221.86        257.56         7.34 o                         
   2  17   0        263.78        274.38         8.75 o                         
   3  17   0       2040.33       2082.77        28.51 o                         
   4  17   0        282.03        288.83         8.52 o                         
   5  17   0        583.52        554.85        13.09 o                         
   6  17   0          7.72          8.48         4.38 o                         
   7  17   0          0.25         10.86         4.41 o                         
   8  17   0          0.62          6.33         5.00 o                         
   9  17   0         55.80         46.74         6.29 o                         
  10  17   0         24.59         11.94         7.48 o                         
  11  17   0         73.58         65.27         9.22 o                         
  12  17   0        159.05        178.81        13.18 o                         
   0  18   0       1653.89       1583.99        30.97 o                         
   1  18   0        132.12        120.28         5.74 o                         
   2  18   0        156.51        186.15         8.02 o                         
   3  18   0        261.43        272.98         8.72 o                         
   4  18   0        354.77        352.59        10.02 o                         
   5  18   0        181.91        204.00         8.42 o                         
   6  18   0        127.13        141.82         7.22 o                         
   7  18   0        959.69        942.16        16.45 o                         
   8  18   0       1050.72       1000.98        16.98 o                         
   9  18   0        368.65        370.49        14.27 o                         
  10  18   0          4.89         19.50         8.40 o                         
  11  18   0         60.42         61.99        11.38 o                         
  12  18   0         72.46         57.27        14.30 o                         
   1  19   0         71.14         39.38         5.28 o                         
   2  19   0        297.58        331.25         9.73 o                         
   3  19   0        442.76        403.23        10.95 o                         
   4  19   0        193.04        177.87         8.31 o                         
   5  19   0         49.37         23.36         4.56 o                         
   6  19   0       1289.74       1268.29        17.92 o                         
   7  19   0          0.02          2.42         7.12 o                         
   8  19   0        477.08        456.75        15.11 o                         
   9  19   0          0.35          3.66         8.98 o                         
  10  19   0         80.09        109.72        10.00 o                         
  11  19   0         31.33         28.73        11.54 o                         
  12  19   0        363.55        365.49        27.08 o                         
   0  20   0        575.43        672.84        19.45 o                         
   1  20   0        855.14        895.66        15.95 o                         
   2  20   0        121.81         94.43         6.50 o                         
   3  20   0         20.42         15.99         5.48 o                         
   4  20   0          0.52          0.67         4.60 o                         
   5  20   0        756.77        738.03        14.36 o                         
   6  20   0        350.34        354.19        10.68 o                         
   7  20   0          9.01          5.80        10.08 o                         
   8  20   0        576.20        601.59        18.42 o                         
   9  20   0          2.50         21.53         8.29 o                         
  10  20   0        111.90        106.93        12.12 o                         
  11  20   0         32.43         26.57        13.02 o                         
   1  21   0         15.73         31.03         6.42 o                         
   2  21   0        209.12        193.89        10.26 o                         
   3  21   0          2.55         -2.69         6.10 o                         
   4  21   0        758.41        774.99        15.95 o                         
   5  21   0          6.08          0.26         5.11 o                         
   6  21   0         36.21         43.53         5.99 o                         
   7  21   0         23.75         28.18         6.89 o                         
   8  21   0         76.78         63.36         9.37 o                         
   9  21   0        462.16        442.71        20.85 o                         
  10  21   0        108.81         95.21        11.82 o                         
  11  21   0          5.42         15.50        12.34 o                         
   0  22   0          4.35         -2.39         8.13 o                         
   1  22   0        808.22        697.61        15.60 o                         
   2  22   0         65.36         86.63         7.04 o                         
   3  22   0        204.74        227.66        11.95 o                         
   4  22   0          7.43         -0.58         5.47 o                         
   5  22   0         37.97         26.99         6.21 o                         
   6  22   0         34.52         43.69         7.56 o                         
   7  22   0          3.22         -3.00         6.75 o                         
   8  22   0         21.79         15.31        10.23 o                         
   9  22   0          9.50         -5.64        10.07 o                         
  10  22   0         22.96          3.87        15.25 o                         
   1  23   0         58.09         80.67        10.87 o                         
   2  23   0         75.08         83.72         9.01 o                         
   3  23   0        241.08        237.71        12.17 o                         
   4  23   0          6.11          3.34         6.07 o                         
   5  23   0          1.15         -0.69         6.71 o                         
   6  23   0          0.89         -7.37         7.37 o                         
   7  23   0        170.63        179.65        17.94 o                         
   8  23   0          0.22         -9.45         9.45 o                         
   9  23   0        106.83        119.30        13.63 o                         
   0  24   0        548.16        503.40        21.77 o                         
   1  24   0        177.53        165.96        15.86 o                         
   2  24   0          3.60          0.56         6.31 o                         
   3  24   0         96.78        107.97        10.33 o                         
   4  24   0          9.94         27.50         9.18 o                         
   5  24   0         46.08         52.77         8.81 o                         
   6  24   0          2.18          3.55         8.00 o                         
   7  24   0          1.44          4.12        11.22 o                         
   8  24   0         69.72         79.01        12.17 o                         
   9  24   0        364.30        421.74        28.88 o                         
   1  25   0        227.93        212.29        13.83 o                         
   2  25   0        413.15        434.31        17.89 o                         
   3  25   0          6.32          4.92         9.02 o                         
   4  25   0        267.79        221.91        15.90 o                         
   5  25   0         11.39          2.98         7.99 o                         
   6  25   0        165.74        166.87        20.28 o                         
   7  25   0          0.61         12.67        12.80 o                         
   8  25   0         47.30         76.86        14.00 o                         
   0  26   0        649.22        602.29        25.41 o                         
   1  26   0        132.57        140.90        10.67 o                         
   2  26   0          4.55         -4.43         7.78 o                         
   3  26   0         77.55         39.25         9.60 o                         
   4  26   0        646.52        665.51        24.76 o                         
   5  26   0        358.41        382.56        21.44 o                         
   6  26   0        376.11        419.82        22.54 o                         
   7  26   0          0.06         15.77        12.83 o                         
   1  27   0         50.61         43.73         9.09 o                         
   2  27   0        734.85        703.64        22.46 o                         
   3  27   0         22.84          7.70         9.66 o                         
   4  27   0        208.30        259.19        17.30 o                         
   5  27   0        213.88        212.53        17.35 o                         
   6  27   0         45.92         45.81        14.19 o                         
   0  28   0        480.36        424.58        32.53 o                         
   1  28   0        504.53        522.82        24.22 o                         
   2  28   0         11.17         44.79        10.33 o                         
   3  28   0         38.56         38.56        10.86 o                         
   4  28   0        134.06        130.42        12.02 o                         
   5  28   0        123.73        127.50        14.72 o                         
   1  29   0        273.47        314.60        23.06 o                         
   2  29   0          1.06        -10.46        10.46 o                         
   3  29   0         28.41         21.40        11.76 o                         
 -15   0   1        379.72        450.21        17.75 o                         
 -13   0   1          3.86          8.26         5.67 o                         
 -11   0   1        146.99        114.58         7.73 o                         
  -9   0   1         39.64         26.11         3.01 o                         
  -7   0   1       4973.65       5402.16       165.17 o                         
  -5   0   1         18.52          9.56         5.37 o                         
  -3   0   1       3554.38       3607.66        83.28 o                         
   1   0   1       2000.59       2129.64        45.84 o                         
   3   0   1      20103.13      20707.74       268.69 o                         
   5   0   1          2.85          4.49         2.42 o                         
   7   0   1        395.61        375.14         9.37 o                         
   9   0   1        774.24        875.65        19.96 o                         
  11   0   1        457.89        428.56        14.06 o                         
  13   0   1        101.03        119.92        12.85 o                         
  15   0   1        673.89        731.46        38.03 o                         
 -15   1   1         45.15         43.60         5.55 o                         
 -14   1   1          2.91          1.33         4.35 o                         
 -13   1   1         68.76         47.78         4.49 o                         
 -12   1   1        226.24        198.18         7.08 o                         
 -11   1   1        731.55        671.80        11.50 o                         
 -10   1   1         21.69          8.10         3.46 o                         
  -9   1   1        205.98        192.07         6.40 o                         
  -8   1   1       1276.57       1282.37        19.90 o                         
  -7   1   1        549.62        578.02        10.24 o                         
  -6   1   1       1204.94       1291.81        18.99 o                         
  -5   1   1        517.88        576.39        13.61 o                         
  -4   1   1       6016.58       6630.65       225.44 o                         
  -3   1   1         46.65         44.67         2.63 o                         
  -2   1   1      64203.26      48950.28      1828.70 o                         
   1   1   1        477.24        583.08        19.76 o                         
   2   1   1       3781.08       3982.67        35.46 o                         
   3   1   1        909.67        925.22        10.01 o                         
   4   1   1       1341.08       1374.31        17.89 o                         
   5   1   1        221.32        268.00         5.09 o                         
   6   1   1        454.42        494.70         7.80 o                         
   7   1   1          9.40         18.39         2.44 o                         
   8   1   1        219.46        183.56         5.18 o                         
   9   1   1        747.24        765.94        12.83 o                         
  10   1   1          1.96         13.06         3.43 o                         
  11   1   1         45.76         71.39         5.56 o                         
  12   1   1        126.08        120.28         7.08 o                         
  13   1   1         10.71         21.79         5.97 o                         
  14   1   1         10.04         10.24         5.95 o                         
  15   1   1        111.90        141.10        13.27 o                         
 -15   2   1         46.33         38.40         5.52 o                         
 -14   2   1         20.18         14.99         5.17 o                         
 -13   2   1        313.07        314.92        10.24 o                         
 -12   2   1          2.40          0.76         3.26 o                         
 -11   2   1        812.19        761.98        13.81 o                         
 -10   2   1         18.08          6.64         5.69 o                         
  -9   2   1        254.03        262.25        10.46 o                         
  -8   2   1        359.97        391.48         8.75 o                         
  -7   2   1          4.91         21.41         2.70 o                         
  -6   2   1        318.51        310.62         6.73 o                         
  -5   2   1       6245.91       6328.99        89.92 o                         
  -4   2   1       1195.96       1194.58        15.77 o                         
  -3   2   1        376.50        427.54         8.42 o                         
  -2   2   1       9064.78       8714.30        84.59 o                         
  -1   2   1        952.82        722.97        26.44 o                         
   1   2   1         58.18         41.35         1.77 o                         
   2   2   1       1509.23       1327.13        14.95 o                         
   3   2   1       5436.79       5586.40        64.29 o                         
   4   2   1          0.12          3.43         1.22 o                         
   5   2   1        614.09        488.57         7.94 o                         
   6   2   1        902.38        942.07        12.75 o                         
   7   2   1        237.28        238.23         5.60 o                         
   8   2   1         17.37         14.19         2.60 o                         
   9   2   1       1232.98       1206.25        18.01 o                         
  10   2   1        242.60        216.00         7.26 o                         
  11   2   1          0.41          2.34         3.90 o                         
  12   2   1          0.03          1.52         4.32 o                         
  13   2   1        300.09        307.51        18.97 o                         
  14   2   1        617.21        625.52        20.53 o                         
  15   2   1        102.73        146.13         9.07 o                         
 -15   3   1          4.51          3.08         5.02 o                         
 -14   3   1         26.60         34.01         6.61 o                         
 -13   3   1         69.06         59.05         4.82 o                         
 -12   3   1         62.48         74.28         5.64 o                         
 -11   3   1        211.98        249.94        10.29 o                         
 -10   3   1         11.86          9.32         5.30 o                         
  -9   3   1         55.95         38.91         3.96 o                         
  -8   3   1          5.67         -0.70         2.77 o                         
  -7   3   1        909.38        743.39        18.76 o                         
  -6   3   1       1850.45       2164.00        30.56 o                         
  -5   3   1       2034.14       2256.90        32.35 o                         
  -4   3   1       2047.68       2302.21        28.81 o                         
  -3   3   1      10952.33      11427.66       129.25 o                         
  -2   3   1        399.68        342.15         5.20 o                         
  -1   3   1       1393.42       1565.96        25.16 o                         
   0   3   1        692.06        654.05        10.20 o                         
   1   3   1        163.36         81.50         2.59 o                         
   2   3   1       5519.94       5755.95        57.24 o                         
   3   3   1        623.42        624.32         6.54 o                         
   4   3   1       3017.08       3147.34        36.52 o                         
   5   3   1        289.43        182.46         3.72 o                         
   6   3   1        119.99        113.85         4.17 o                         
   7   3   1        683.81        571.77         9.71 o                         
   8   3   1          8.88          4.15         2.47 o                         
   9   3   1        987.54        978.16        14.55 o                         
  10   3   1         88.70         84.23         5.44 o                         
  11   3   1        251.74        232.00         8.32 o                         
  12   3   1         37.00         29.46         4.61 o                         
  13   3   1        231.48        263.12        10.37 o                         
  14   3   1        130.49        150.16        12.69 o                         
  15   3   1        184.57        171.35        10.34 o                         
 -15   4   1         32.05         17.62         6.17 o                         
 -14   4   1          2.49         -2.95         4.89 o                         
 -13   4   1        765.93        702.74        23.51 o                         
 -12   4   1         53.48         53.14         6.82 o                         
 -11   4   1        166.16        158.18        17.89 o                         
 -10   4   1          4.17          2.69         5.66 o                         
  -9   4   1         37.86         36.59         4.24 o                         
  -8   4   1        251.08        222.31         7.30 o                         
  -7   4   1        470.80        469.70        10.85 o                         
  -6   4   1        702.21        759.90        13.14 o                         
  -5   4   1        298.15        241.85         5.11 o                         
  -4   4   1       1173.03       1266.21        13.66 o                         
  -3   4   1       3244.97       3378.16        33.74 o                         
  -2   4   1      12664.23      12519.50       110.18 o                         
  -1   4   1       1101.52       1155.36        14.75 o                         
   0   4   1        410.95        468.10         5.14 o                         
   1   4   1       2649.77       2716.15        24.89 o                         
   2   4   1        144.78        133.11         2.99 o                         
   3   4   1       3634.97       3586.03        31.13 o                         
   4   4   1         29.71         33.29         1.95 o                         
   5   4   1       3755.20       3614.14        38.78 o                         
   6   4   1        308.22        266.16         5.27 o                         
   7   4   1         82.79         85.15         4.44 o                         
   8   4   1         23.82         32.36         3.30 o                         
   9   4   1         86.90        101.29         6.59 o                         
  10   4   1          0.30          1.32         3.30 o                         
  11   4   1        489.91        462.30        16.18 o                         
  12   4   1         11.06         25.98         5.07 o                         
  13   4   1          7.55          4.79         5.61 o                         
  14   4   1        286.40        269.92        11.49 o                         
  15   4   1        263.11        248.93        16.29 o                         
 -15   5   1         84.44        100.02        12.23 o                         
 -14   5   1        129.11        146.49         9.39 o                         
 -13   5   1          1.34          0.47         4.66 o                         
 -12   5   1          9.18         10.22         5.85 o                         
 -11   5   1         82.40         77.21         7.52 o                         
 -10   5   1        107.84        113.11         7.82 o                         
  -9   5   1         12.10          2.06         4.60 o                         
  -8   5   1        249.92        277.73         8.17 o                         
  -7   5   1       2687.36       2635.25        38.28 o                         
  -6   5   1        952.04       1182.35        18.76 o                         
  -5   5   1       1758.51       1729.90        18.35 o                         
  -4   5   1       3117.03       3439.99        36.64 o                         
  -3   5   1       1890.92       2190.30        20.27 o                         
  -2   5   1      24726.46      26431.45       373.95 o                         
  -1   5   1       5497.42       5819.01        69.37 o                         
   0   5   1        884.01        941.34        10.61 o                         
   1   5   1      26963.06      29405.33       347.92 o                         
   2   5   1       8722.96       9474.57        91.67 o                         
   3   5   1       2178.18       2356.49        22.01 o                         
   5   5   1        603.52        717.62         9.50 o                         
   6   5   1         64.87         50.66         4.53 o                         
   7   5   1        734.30        642.69        10.99 o                         
   8   5   1       1498.63       1589.12        24.21 o                         
   9   5   1         28.30         15.89         3.63 o                         
  10   5   1          0.15          3.51         3.64 o                         
  11   5   1         55.94         50.31         5.52 o                         
  12   5   1         28.80          9.95         4.68 o                         
  13   5   1         22.39         33.54         5.48 o                         
  14   5   1         51.63         41.32         7.39 o                         
  15   5   1         90.92        108.17        11.27 o                         
 -15   6   1        159.15        153.85        14.59 o                         
 -14   6   1          2.34          6.02        16.20 o                         
 -13   6   1        154.42        159.86         7.36 o                         
 -12   6   1         10.78         20.26         5.19 o                         
 -11   6   1        636.83        620.00        16.31 o                         
 -10   6   1         30.76         41.08         4.17 o                         
  -9   6   1       1829.40       1668.21        25.28 o                         
  -8   6   1        245.49        215.73         5.83 o                         
  -7   6   1       1864.16       1710.26        21.57 o                         
  -6   6   1       2622.58       2728.09        35.35 o                         
  -5   6   1        608.93        558.50         7.27 o                         
  -4   6   1        107.51        107.74         2.95 o                         
  -3   6   1       1883.20       2222.81        22.28 o                         
  -2   6   1        752.98        757.75         7.76 o                         
  -1   6   1       1517.95       1467.93        15.16 o                         
   0   6   1       4171.06       4428.42        52.46 o                         
   1   6   1       9213.15      10240.03       104.85 o                         
   2   6   1        334.50        316.86         4.39 o                         
   3   6   1       4682.70       4758.33        50.55 o                         
   4   6   1        309.25        342.26         4.54 o                         
   6   6   1        720.07        787.29        10.42 o                         
   7   6   1       1895.43       1906.41        22.21 o                         
   8   6   1        210.15        244.69         7.55 o                         
   9   6   1       2426.64       2602.50        37.83 o                         
  10   6   1        312.95        339.28         9.23 o                         
  11   6   1          6.18         -1.21         4.80 o                         
  12   6   1         78.98         90.91         7.76 o                         
  13   6   1        246.87        264.79        13.36 o                         
  14   6   1        295.10        343.31        15.35 o                         
  15   6   1        498.40        531.75        17.52 o                         
 -15   7   1         34.90         50.85        10.49 o                         
 -14   7   1         31.07         67.43         6.68 o                         
 -13   7   1          0.84          2.50         4.16 o                         
 -12   7   1        480.89        488.00        13.47 o                         
 -11   7   1        613.14        610.93        11.80 o                         
 -10   7   1          2.03         -0.95         3.28 o                         
  -9   7   1        221.46        198.38         6.46 o                         
  -8   7   1        477.42        468.83         9.00 o                         
  -7   7   1         99.02        122.05         3.95 o                         
  -4   7   1        132.04        472.55       138.47 o                         
  -3   7   1        964.19        797.15         9.24 o                         
  -2   7   1        317.62        434.87         7.79 o                         
  -1   7   1       1338.77       1410.62        17.20 o                         
   0   7   1        389.05        319.96         4.56 o                         
   1   7   1       3211.83       3370.88        31.12 o                         
   2   7   1        201.54        198.53         3.66 o                         
   3   7   1        379.17        444.73         6.43 o                         
   4   7   1       1448.85       1434.83        13.84 o                         
   5   7   1        265.25        323.33         5.67 o                         
   6   7   1        135.50        141.16         4.29 o                         
   7   7   1         15.37          2.44         2.33 o                         
   8   7   1        517.90        452.42        10.39 o                         
   9   7   1        452.50        529.66        11.87 o                         
  10   7   1          0.01          0.58         3.88 o                         
  11   7   1        125.43        121.86         7.02 o                         
  12   7   1         72.67         66.23         5.91 o                         
  13   7   1          6.98         -2.21         5.31 o                         
  14   7   1         71.91         82.39         7.31 o                         
 -15   8   1         76.65         86.33         7.09 o                         
 -14   8   1         10.74         16.60         6.82 o                         
 -13   8   1         90.72        100.71         7.30 o                         
 -12   8   1         18.99         19.57         4.67 o                         
 -11   8   1        356.58        352.66        10.67 o                         
 -10   8   1        246.60        233.02         8.13 o                         
  -9   8   1         84.25         92.53         5.47 o                         
  -8   8   1         15.62         20.31         3.10 o                         
  -7   8   1          0.31          1.54         1.98 o                         
  -6   8   1        672.35        638.45         8.87 o                         
  -5   8   1       3653.20       3678.62        35.99 o                         
  -3   8   1       4020.42       4091.04        46.68 o                         
  -2   8   1       2012.27       2069.82        21.30 o                         
  -1   8   1          8.43        138.12       126.56 o                         
   0   8   1       1488.60       1476.46        14.14 o                         
   1   8   1       6267.19       6638.35        57.30 o                         
   2   8   1       2341.56       2586.27        24.78 o                         
   3   8   1        108.70        142.06         3.71 o                         
   5   8   1        441.34        413.15         6.87 o                         
   6   8   1        214.79        219.20         5.37 o                         
   7   8   1         89.04        101.63         4.94 o                         
   8   8   1          4.40         15.43         2.88 o                         
   9   8   1         21.35         21.95         5.12 o                         
  10   8   1         53.60         70.92         5.42 o                         
  11   8   1         72.47         85.21         8.43 o                         
  12   8   1         41.61         64.46         6.54 o                         
  13   8   1        405.36        436.44        13.18 o                         
  14   8   1        281.32        292.76        12.33 o                         
 -15   9   1         11.81         12.64        10.65 o                         
 -14   9   1          9.78         17.19         5.40 o                         
 -13   9   1         53.10         56.19         6.02 o                         
 -12   9   1         22.49         25.82         5.11 o                         
 -11   9   1       1045.05       1065.03        17.55 o                         
 -10   9   1         36.53         47.34         6.43 o                         
  -9   9   1          5.44          3.15         3.42 o                         
  -8   9   1          1.86          4.01         2.62 o                         
  -7   9   1        495.22        456.11         8.01 o                         
  -6   9   1        627.58        748.01         9.55 o                         
  -4   9   1        231.93       1016.03       150.46 o                         
  -3   9   1       2195.98       2203.31        24.93 o                         
  -2   9   1       2337.34       2555.94        28.46 o                         
  -1   9   1       7572.77       8918.06        83.81 o                         
   0   9   1       1323.02       1386.76        19.61 o                         
   1   9   1       9428.09      10487.36        93.60 o                         
   2   9   1        451.19        504.70         7.23 o                         
   3   9   1       1258.32       1464.82        14.51 o                         
   5   9   1          9.98          4.01         1.78 o                         
   6   9   1        390.11        322.41         6.38 o                         
   7   9   1       1445.75       1423.32        19.17 o                         
   8   9   1        562.39        551.05        10.10 o                         
   9   9   1       1040.34        988.87        18.28 o                         
  10   9   1          7.84          0.70         4.47 o                         
  11   9   1        100.64        108.31         7.39 o                         
  12   9   1          3.30          1.88         5.33 o                         
  13   9   1         92.39        120.17         8.92 o                         
  14   9   1        278.64        323.34        15.31 o                         
 -14  10   1        103.41        111.18         8.75 o                         
 -13  10   1         96.15         84.64         6.80 o                         
 -12  10   1        122.74        131.02         8.29 o                         
 -11  10   1        121.09        104.22         8.07 o                         
 -10  10   1         68.61         71.52         9.70 o                         
  -9  10   1         41.89         36.76         3.37 o                         
  -8  10   1        721.69        738.42        11.96 o                         
  -7  10   1        156.61        124.19         5.45 o                         
  -6  10   1        426.25        392.15         6.68 o                         
  -5  10   1        834.80        910.93        10.47 o                         
  -4  10   1       1174.59       1117.59        11.74 o                         
  -3  10   1       1432.10       1528.47        15.93 o                         
  -2  10   1       5009.28       5796.31        52.97 o                         
  -1  10   1        494.17        547.38         7.02 o                         
   0  10   1        757.01        789.54         9.54 o                         
   1  10   1       3411.29       3604.51        33.15 o                         
   2  10   1        224.13        245.58         5.22 o                         
   3  10   1       1185.20       1085.18        12.14 o                         
   5  10   1        787.63        713.63         8.96 o                         
   6  10   1         11.72         16.79         2.83 o                         
   7  10   1         97.96        104.60         7.44 o                         
   8  10   1        181.12        179.36         6.81 o                         
   9  10   1          0.03         -4.24         4.24 o                         
  10  10   1        409.04        414.24        12.22 o                         
  11  10   1        337.97        364.07        22.21 o                         
  12  10   1         17.28         22.75         5.99 o                         
  13  10   1        107.90        142.04         9.73 o                         
  14  10   1        235.24        243.92        13.76 o                         
 -14  11   1        480.03        539.19        17.89 o                         
 -13  11   1         56.82         67.30         6.94 o                         
 -12  11   1        145.98        138.79         9.19 o                         
 -11  11   1        104.49        131.11        10.96 o                         
 -10  11   1        659.10        612.62        15.20 o                         
  -9  11   1        112.38        114.90         9.11 o                         
  -8  11   1        435.57        494.58         9.90 o                         
  -7  11   1        686.20        633.97        10.37 o                         
  -6  11   1         15.97          5.37         2.75 o                         
  -5  11   1          8.18         21.01         5.53 o                         
  -4  11   1         39.89        520.68       203.15 o                         
  -3  11   1       1443.31       1659.75        16.37 o                         
  -2  11   1       1317.90       1576.82        17.29 o                         
  -1  11   1       1693.21       2147.43        20.37 o                         
   0  11   1        907.61       1022.37        11.69 o                         
   1  11   1      11194.65      12222.89       114.75 o                         
   2  11   1       1752.38       2092.65        26.13 o                         
   3  11   1         22.55          6.02         1.89 o                         
   4  11   1        576.38        569.53         7.75 o                         
   5  11   1         35.87         47.81         2.72 o                         
   6  11   1          0.95          2.15         2.73 o                         
   7  11   1       1701.87       1542.03        21.64 o                         
   8  11   1       1012.03       1057.56        17.74 o                         
   9  11   1         33.80         28.89         4.08 o                         
  10  11   1         10.71          8.46         5.33 o                         
  11  11   1         27.68         44.34         7.00 o                         
  12  11   1        186.86        163.01        10.62 o                         
  13  11   1        222.86        220.45        13.21 o                         
  14  11   1         17.23         51.13         8.56 o                         
 -14  12   1          4.11          7.62         7.52 o                         
 -13  12   1        275.37        268.02        12.55 o                         
 -12  12   1        132.18        177.88         9.85 o                         
 -11  12   1       1656.49       1613.05        27.24 o                         
 -10  12   1        113.25        104.07         6.82 o                         
  -9  12   1       1477.61       1403.60        20.04 o                         
  -8  12   1        171.59        185.45         8.02 o                         
  -7  12   1       1617.19       1519.84        20.68 o                         
  -6  12   1         71.58         65.98         4.30 o                         
  -5  12   1       1096.35       1029.89        15.31 o                         
  -2  12   1        282.79        278.42         5.82 o                         
  -1  12   1          5.14        573.42       180.55 o                         
   0  12   1       1863.51       2247.97        21.56 o                         
   1  12   1       2614.71       2927.17        29.83 o                         
   2  12   1       2112.97       2321.22        23.25 o                         
   3  12   1        203.41        178.65         4.75 o                         
   4  12   1        116.75         89.09         3.78 o                         
   5  12   1        389.65        409.58         8.19 o                         
   6  12   1          0.28         -1.24         2.45 o                         
   7  12   1        200.87        207.06         8.12 o                         
   8  12   1        144.61        162.25         7.14 o                         
   9  12   1       1193.66       1288.22        20.70 o                         
  10  12   1         12.99         12.27         5.57 o                         
  11  12   1        204.92        221.81        11.61 o                         
  12  12   1         55.00         73.96         7.79 o                         
  13  12   1        495.85        505.67        17.05 o                         
  14  12   1        353.78        363.18        25.56 o                         
 -14  13   1         34.61         64.34         9.20 o                         
 -13  13   1         44.51         45.81         7.93 o                         
 -12  13   1        341.09        347.95        13.44 o                         
 -11  13   1        164.12        175.96        10.36 o                         
 -10  13   1          0.93          9.50         5.41 o                         
  -9  13   1        146.77        127.27         6.95 o                         
  -8  13   1          7.43         12.41         3.47 o                         
  -7  13   1         27.69         18.23         3.56 o                         
  -6  13   1          5.81          6.01         2.36 o                         
  -5  13   1          6.70         19.86         3.01 o                         
  -4  13   1        461.90        501.05         8.44 o                         
  -3  13   1       3245.97       3463.95        33.38 o                         
  -2  13   1        702.13        889.36        13.77 o                         
  -1  13   1        827.43        799.48        10.21 o                         
   0  13   1       2675.71       2996.35        27.62 o                         
   1  13   1       3443.42       3786.04        34.65 o                         
   2  13   1       1406.56       1554.14        16.87 o                         
   3  13   1        139.44        143.72         4.64 o                         
   4  13   1       1358.72       1420.22        16.06 o                         
   5  13   1          0.09          5.02         2.97 o                         
   6  13   1       1198.13       1276.82        16.36 o                         
   7  13   1         89.11         96.75         5.31 o                         
   8  13   1         58.67         66.03         5.32 o                         
   9  13   1        286.76        280.34         9.91 o                         
  10  13   1        114.83        118.71         7.85 o                         
  11  13   1          0.01         -5.80         5.80 o                         
  12  13   1        152.33        158.93        11.47 o                         
  13  13   1        106.76         83.09         9.61 o                         
 -14  14   1         20.24          4.96        10.34 o                         
 -13  14   1         32.13         22.91         8.02 o                         
 -12  14   1        237.12        216.31        12.70 o                         
 -11  14   1         28.91         25.66         7.41 o                         
 -10  14   1        704.51        681.32        14.66 o                         
  -9  14   1        155.52        184.45         7.60 o                         
  -8  14   1         39.29         43.24         4.68 o                         
  -7  14   1         84.87         79.00         4.73 o                         
  -6  14   1         49.69         44.66         4.02 o                         
  -5  14   1       1931.42       1920.29        22.49 o                         
  -3  14   1        138.20        120.97         4.76 o                         
  -2  14   1       1119.68       1130.93        12.87 o                         
   0  14   1       1467.20       1555.31        16.42 o                         
   1  14   1        348.68        411.84         6.99 o                         
   2  14   1        754.80        895.85        11.05 o                         
   3  14   1          0.37          7.09         2.57 o                         
   4  14   1       1082.81       1178.54        14.79 o                         
   5  14   1       1369.87       1334.55        18.48 o                         
   6  14   1        186.51        165.92         6.55 o                         
   7  14   1        368.34        383.37         9.61 o                         
   8  14   1        202.24        187.21         8.01 o                         
   9  14   1        111.52        123.33         7.48 o                         
  10  14   1         61.17         50.85         5.95 o                         
  11  14   1        173.67        179.26        11.65 o                         
  12  14   1          4.24          2.11         7.86 o                         
  13  14   1        126.94        163.41        12.63 o                         
 -13  15   1          2.16         -2.08         9.05 o                         
 -12  15   1         81.39         70.11         9.06 o                         
 -11  15   1        514.12        488.26        18.11 o                         
 -10  15   1          2.55         -3.26         5.10 o                         
  -9  15   1         86.54         89.57         5.94 o                         
  -8  15   1         25.25         27.27         4.16 o                         
  -7  15   1         23.23         20.28         4.56 o                         
  -6  15   1         19.66         14.24         3.95 o                         
  -5  15   1        221.63        238.49         6.57 o                         
  -4  15   1         61.02         68.00         4.12 o                         
  -3  15   1        479.57        430.56         8.04 o                         
  -2  15   1       1705.55       1955.43        19.88 o                         
   1  15   1       3194.70       3216.48        30.78 o                         
   2  15   1         66.76         82.50         3.94 o                         
   3  15   1       2339.73       2498.65        28.41 o                         
   4  15   1       1200.37       1332.98        23.44 o                         
   5  15   1        382.43        380.56         8.35 o                         
   6  15   1        725.58        625.26        11.46 o                         
   7  15   1       1180.39       1113.64        17.33 o                         
   8  15   1        343.83        323.40        10.52 o                         
   9  15   1        243.23        236.23        10.45 o                         
  10  15   1          4.31          7.30         6.68 o                         
  11  15   1         38.13         43.87         8.35 o                         
  12  15   1        245.72        279.71        25.41 o                         
  13  15   1         46.20         72.45        15.55 o                         
 -13  16   1          4.45         11.63         9.65 o                         
 -12  16   1         26.92         17.30         8.45 o                         
 -11  16   1         17.95          6.26         9.84 o                         
 -10  16   1          3.31          1.30         6.47 o                         
  -9  16   1         49.41         52.18         5.73 o                         
  -8  16   1       1316.19       1301.63        20.45 o                         
  -7  16   1       1248.76       1206.07        17.57 o                         
  -6  16   1        528.74        477.54         9.72 o                         
  -5  16   1       1981.24       2127.54        26.81 o                         
  -4  16   1       3190.85       3208.04        48.46 o                         
  -3  16   1          7.21          6.73         3.20 o                         
  -2  16   1       1215.36       1319.60        16.32 o                         
  -1  16   1        428.76        398.57         7.76 o                         
   0  16   1       1040.73        946.39        11.89 o                         
   1  16   1          8.68         20.03         3.19 o                         
   2  16   1         17.52         18.49         3.39 o                         
   3  16   1       2127.55       2268.39        25.25 o                         
   4  16   1         26.26          8.56         3.53 o                         
   5  16   1        457.32        445.84         9.44 o                         
   6  16   1        203.59        186.48         7.04 o                         
   7  16   1          3.47          0.08         4.49 o                         
   8  16   1          4.17         10.43         5.54 o                         
   9  16   1        179.69        190.03        10.39 o                         
  10  16   1        131.39        117.61        11.13 o                         
  11  16   1         13.95         10.59         8.18 o                         
  12  16   1          8.99         14.01         9.83 o                         
 -13  17   1          1.00          7.52        10.45 o                         
 -12  17   1          8.30         24.02         8.81 o                         
 -11  17   1        179.99        210.78        13.81 o                         
 -10  17   1       1078.80        987.18        20.34 o                         
  -9  17   1        624.08        668.18        23.02 o                         
  -8  17   1       1127.32       1093.26        17.32 o                         
  -7  17   1         14.10         14.56         4.20 o                         
  -6  17   1        523.79        535.21        10.59 o                         
  -5  17   1        865.25        861.98        13.13 o                         
  -4  17   1        175.61        157.79         7.28 o                         
  -3  17   1        521.98        514.40        11.27 o                         
  -2  17   1          1.85         -3.08         3.52 o                         
  -1  17   1        152.43        121.33         6.00 o                         
   0  17   1         12.47          8.11         3.43 o                         
   1  17   1       1470.97       1462.72        18.04 o                         
   2  17   1        120.75        124.27         5.63 o                         
   3  17   1       2280.44       2289.92        28.18 o                         
   4  17   1          0.52         -3.66         3.66 o                         
   5  17   1        103.66        107.20         5.38 o                         
   6  17   1        775.48        754.34        12.57 o                         
   7  17   1        450.23        418.96        11.86 o                         
   8  17   1        344.70        328.01        11.71 o                         
   9  17   1        224.10        213.05        13.23 o                         
  10  17   1         19.56         17.14         8.15 o                         
  11  17   1         21.40         23.07         8.89 o                         
  12  17   1         92.50         73.11        17.88 o                         
 -12  18   1        112.18        130.67        11.88 o                         
 -11  18   1        234.90        216.10        13.83 o                         
 -10  18   1        107.38        127.83        13.53 o                         
  -9  18   1        460.16        477.94        15.25 o                         
  -8  18   1         50.18         76.25         7.85 o                         
  -7  18   1        889.00        868.64        16.03 o                         
  -6  18   1        354.78        326.06         8.43 o                         
  -5  18   1        169.94        184.57         7.03 o                         
  -4  18   1        626.20        683.03        11.94 o                         
  -3  18   1        216.74        178.43         8.86 o                         
  -2  18   1        119.16         83.74         5.14 o                         
  -1  18   1         24.21         16.25         4.11 o                         
   0  18   1         46.19         52.64         4.57 o                         
   1  18   1        539.33        487.83        11.70 o                         
   2  18   1         10.36         17.98         4.02 o                         
   3  18   1          1.40         -2.35         4.04 o                         
   4  18   1        609.34        545.38        10.91 o                         
   5  18   1        471.55        443.95        10.23 o                         
   6  18   1        145.64        161.58         9.04 o                         
   7  18   1         86.67         88.92         6.80 o                         
   8  18   1         32.36         33.19         6.07 o                         
   9  18   1         71.75         72.18         9.03 o                         
  10  18   1         39.64         47.18         9.08 o                         
  11  18   1         46.44         53.35        10.91 o                         
  12  18   1         46.92         27.46        13.88 o                         
 -12  19   1          1.00        -12.45        12.45 o                         
 -11  19   1         94.49        113.22         9.95 o                         
 -10  19   1         60.25         83.20         9.04 o                         
  -9  19   1        412.93        420.08        15.80 o                         
  -8  19   1         27.29         39.55         5.70 o                         
  -7  19   1        929.35        939.34        17.88 o                         
  -6  19   1          9.63         10.02         4.63 o                         
  -5  19   1        244.24        226.22         9.35 o                         
  -4  19   1        353.28        313.15        10.31 o                         
  -3  19   1        720.74        626.42        13.65 o                         
  -2  19   1        349.62        276.90         8.81 o                         
  -1  19   1       1150.73       1205.49        18.41 o                         
   0  19   1          0.90         -4.11         4.11 o                         
   1  19   1         92.21         85.14         6.29 o                         
   2  19   1        361.60        417.57        20.99 o                         
   3  19   1        170.83        192.69         9.43 o                         
   4  19   1         55.63         65.13         6.10 o                         
   5  19   1        355.68        358.69        10.47 o                         
   6  19   1        467.91        473.00        13.02 o                         
   7  19   1        389.69        374.70        14.24 o                         
   8  19   1          9.86         13.58         6.14 o                         
   9  19   1          0.43         -2.76         8.31 o                         
  10  19   1         45.49         53.07        11.57 o                         
  11  19   1         80.75        100.89        13.52 o                         
 -11  20   1        217.49        209.59        19.62 o                         
 -10  20   1        322.20        376.10        25.14 o                         
  -9  20   1        351.42        316.18        19.10 o                         
  -8  20   1         49.45         51.18         7.92 o                         
  -7  20   1          0.89         -5.63         5.63 o                         
  -6  20   1        184.34        217.09         8.41 o                         
  -5  20   1        282.68        276.85        10.92 o                         
  -4  20   1         98.29         94.16         5.44 o                         
  -3  20   1         98.48         80.01         5.85 o                         
  -2  20   1          8.21          2.27         4.25 o                         
  -1  20   1          2.01         10.33         5.05 o                         
   0  20   1        148.27        158.73         8.36 o                         
   1  20   1          6.86         -0.17         4.44 o                         
   2  20   1         58.87         45.12         5.36 o                         
   3  20   1        253.35        251.38        11.65 o                         
   4  20   1        304.20        290.81        10.19 o                         
   5  20   1        110.58        115.71         6.68 o                         
   6  20   1        166.92        171.10         9.22 o                         
   7  20   1        341.31        362.15        14.87 o                         
   8  20   1        117.18        146.70        11.22 o                         
   9  20   1        206.91        216.80        16.83 o                         
  10  20   1         74.28         63.93        14.21 o                         
  11  20   1         97.82        127.81        18.43 o                         
 -11  21   1          1.14          3.95        15.63 o                         
 -10  21   1          3.45          8.07         9.49 o                         
  -9  21   1         98.94         86.09        10.02 o                         
  -8  21   1        176.81        194.42        15.73 o                         
  -7  21   1          1.93          4.76         7.06 o                         
  -6  21   1          3.16          5.04         5.05 o                         
  -5  21   1        247.35        248.52         9.16 o                         
  -4  21   1        224.93        237.00        10.01 o                         
  -3  21   1       1068.51        942.54        21.78 o                         
  -2  21   1         50.00         94.23         9.97 o                         
  -1  21   1         73.85         58.48         6.13 o                         
   0  21   1         42.10         18.14         6.52 o                         
   1  21   1       1653.96       1639.51        25.14 o                         
   2  21   1         31.86         27.24         6.47 o                         
   3  21   1        185.63        177.87        12.47 o                         
   4  21   1        174.55        180.37        13.46 o                         
   5  21   1         32.66         17.85         5.48 o                         
   6  21   1        363.77        373.23        13.58 o                         
   7  21   1        539.37        522.04        18.28 o                         
   8  21   1         13.48         25.11         8.96 o                         
   9  21   1          0.79        -14.55        14.55 o                         
  10  21   1         15.39          1.74        16.54 o                         
 -10  22   1        300.07        296.82        19.15 o                         
  -9  22   1         40.82         63.29        13.39 o                         
  -8  22   1         74.23         91.52        11.21 o                         
  -7  22   1        303.24        260.56        15.20 o                         
  -6  22   1         69.13         89.18        12.21 o                         
  -5  22   1        459.06        438.28        12.83 o                         
  -4  22   1        590.13        570.81        14.99 o                         
  -3  22   1         17.43          7.43         5.98 o                         
  -2  22   1        151.30        132.02         8.59 o                         
  -1  22   1         91.39         89.19         7.09 o                         
   0  22   1        808.15        719.15        15.08 o                         
   1  22   1         26.95         46.42         6.71 o                         
   2  22   1         31.14         42.59         6.13 o                         
   3  22   1        398.97        400.47        14.18 o                         
   4  22   1         17.64          6.12         6.55 o                         
   5  22   1        342.01        325.58        12.03 o                         
   6  22   1        173.47        234.93        13.13 o                         
   7  22   1         11.42          2.27         8.27 o                         
   8  22   1        189.65        218.34        18.94 o                         
   9  22   1         10.31          5.15        11.69 o                         
  10  22   1         18.42         40.69        14.56 o                         
 -10  23   1        349.55        362.46        29.80 o                         
  -9  23   1        162.83        182.68        15.91 o                         
  -8  23   1         91.86         84.97        11.60 o                         
  -7  23   1          7.53         -2.22         9.20 o                         
  -6  23   1        432.99        388.33        16.20 o                         
  -5  23   1          3.01          2.29         6.44 o                         
  -4  23   1         21.36          9.01         6.92 o                         
  -3  23   1         71.87         54.06         6.99 o                         
  -2  23   1         84.18         66.12         6.81 o                         
  -1  23   1        939.52        906.39        18.25 o                         
   0  23   1          2.24          4.22         5.81 o                         
   1  23   1         60.07         48.54         7.23 o                         
   2  23   1         22.49         34.35         6.78 o                         
   3  23   1        193.87        172.57        11.38 o                         
   4  23   1        328.05        188.89        12.90 o                         
   5  23   1         56.64         57.37         8.30 o                         
   6  23   1        285.82        329.02        18.86 o                         
   7  23   1          0.69          2.71        10.01 o                         
   8  23   1         67.32         62.71        11.87 o                         
   9  23   1         77.35         98.49        14.52 o                         
  -9  24   1         97.48        102.71        15.81 o                         
  -8  24   1         26.93         25.85        10.59 o                         
  -7  24   1         46.12         35.17        14.75 o                         
  -6  24   1         61.95         65.09        10.71 o                         
  -5  24   1        164.86        186.13        12.64 o                         
  -4  24   1         79.04         77.33         9.40 o                         
  -3  24   1          5.84         11.63         7.50 o                         
  -2  24   1        695.54        702.05        16.93 o                         
  -1  24   1        109.11        131.68         8.74 o                         
   0  24   1         50.88         54.22         8.25 o                         
   1  24   1        210.95        211.96        10.97 o                         
   2  24   1         18.23         45.61         6.86 o                         
   3  24   1          2.37         10.06        11.43 o                         
   4  24   1          0.22         -3.76         9.76 o                         
   5  24   1         99.28        101.96        10.76 o                         
   6  24   1         38.44         22.54         8.63 o                         
   7  24   1          2.82         -2.85        10.71 o                         
   8  24   1          1.97          4.56        11.44 o                         
   9  24   1          0.08         12.84        13.31 o                         
  -8  25   1         13.88         29.76        11.90 o                         
  -7  25   1        369.89        373.03        21.00 o                         
  -6  25   1          9.69         20.72        14.15 o                         
  -5  25   1         83.90         83.52         9.91 o                         
  -4  25   1         22.16         15.90         8.37 o                         
  -3  25   1          1.98         -0.30         9.42 o                         
  -2  25   1        105.38        102.53         8.61 o                         
  -1  25   1        395.92        442.13        15.45 o                         
   0  25   1         39.65         37.15         7.57 o                         
   1  25   1         86.33         49.90         7.28 o                         
   2  25   1        172.23        131.71        10.49 o                         
   3  25   1         17.02         52.95        13.55 o                         
   4  25   1          0.17         -5.09         8.02 o                         
   5  25   1        286.98        276.96        20.18 o                         
   6  25   1          3.40        -10.22        10.22 o                         
   7  25   1        389.63        412.57        26.43 o                         
   8  25   1        166.74        180.98        34.99 o                         
  -7  26   1        153.28        146.31        16.69 o                         
  -6  26   1         58.60        104.41        12.35 o                         
  -5  26   1         18.05         27.31         9.40 o                         
  -4  26   1         27.77         31.53        11.02 o                         
  -3  26   1        297.14        275.25        16.92 o                         
  -2  26   1          5.99         -6.10         8.03 o                         
  -1  26   1         73.12        100.27         9.95 o                         
   0  26   1         21.53         25.26         7.92 o                         
   1  26   1         13.68          4.01         7.05 o                         
   2  26   1         67.04         97.47        11.66 o                         
   3  26   1        114.70        126.59        11.08 o                         
   4  26   1          7.88         18.25        10.35 o                         
   5  26   1         57.08         43.44         9.83 o                         
   6  26   1          9.21         -5.39        11.17 o                         
   7  26   1         63.56         40.21        13.10 o                         
  -6  27   1         52.94         71.87        12.55 o                         
  -5  27   1         89.35        142.16        14.54 o                         
  -4  27   1         10.23          7.74        11.44 o                         
  -3  27   1        146.27        114.91        11.47 o                         
  -2  27   1        158.22        124.67        11.76 o                         
  -1  27   1         56.52         59.33         9.04 o                         
   0  27   1          8.31         24.36         8.00 o                         
   1  27   1        235.04        280.81        17.90 o                         
   2  27   1          8.33         18.46         9.99 o                         
   3  27   1          3.93          7.23         9.70 o                         
   4  27   1        267.77        320.98        22.68 o                         
   5  27   1        104.90        162.50        14.76 o                         
   6  27   1         35.02         18.37        12.48 o                         
  -5  28   1        153.55        158.58        20.06 o                         
  -4  28   1         28.82         37.02        10.90 o                         
  -3  28   1         43.01         36.31        10.65 o                         
  -2  28   1         91.80         64.34        12.89 o                         
  -1  28   1          0.01        -10.73        10.73 o                         
   0  28   1        221.31        234.67        21.96 o                         
   1  28   1          1.22         11.18        12.79 o                         
   2  28   1         46.89         43.52        10.64 o                         
   3  28   1        129.27        107.71        11.96 o                         
   4  28   1          0.47         17.41        10.83 o                         
   5  28   1         53.95         79.84        14.23 o                         
  -3  29   1        191.28        182.79        16.89 o                         
  -2  29   1        236.12        150.93        19.73 o                         
  -1  29   1        219.24        243.84        17.61 o                         
   0  29   1         27.17         18.83        12.00 o                         
   1  29   1          9.24          9.26        12.06 o                         
   2  29   1          1.97          3.21        10.85 o                         
   3  29   1          6.30          4.71        12.73 o                         
 -14   0   2          0.63         10.51         5.68 o                         
 -12   0   2         17.62         43.96         5.26 o                         
 -10   0   2       1736.18       1974.43        38.56 o                         
  -8   0   2        368.62        351.86        20.87 o                         
  -6   0   2        474.28        618.72        25.45 o                         
  -4   0   2        430.73        530.45        11.08 o                         
  -2   0   2     105239.03      73359.86      1364.61 o                         
   2   0   2       2213.56       2415.35        30.12 o                         
   4   0   2       3640.20       3229.72        49.20 o                         
   6   0   2         21.25         42.80         5.36 o                         
   8   0   2        313.32        321.28        11.18 o                         
  10   0   2          0.39         -4.57         6.91 o                         
  12   0   2          1.47         -4.03         7.49 o                         
  14   0   2         11.82         16.83        19.68 o                         
 -15   1   2          1.16          5.18         4.41 o                         
 -14   1   2         65.61         68.68         5.13 o                         
 -13   1   2          9.03          5.06         3.55 o                         
 -12   1   2        347.24        325.50        10.81 o                         
 -11   1   2        267.50        255.90         9.16 o                         
 -10   1   2        423.78        432.14        12.81 o                         
  -9   1   2          0.27         -1.99         2.43 o                         
  -8   1   2        696.60        687.06        11.98 o                         
  -7   1   2       1033.59       1092.93        26.21 o                         
  -6   1   2       4449.84       4528.86       109.66 o                         
  -5   1   2       2348.70       2472.81        35.03 o                         
  -4   1   2      15365.31      15779.77       187.56 o                         
  -3   1   2        215.00        224.06         2.97 o                         
  -1   1   2       2977.61       2948.70        60.11 o                         
   0   1   2       4000.74       3531.37        45.19 o                         
   1   1   2       1409.40       1379.33        18.55 o                         
   2   1   2      26966.38      28867.83       291.61 o                         
   3   1   2       1759.05       1849.76        18.31 o                         
   4   1   2       3493.84       3460.16        34.89 o                         
   6   1   2        504.79        455.97        10.64 o                         
   7   1   2        143.47        164.90         5.39 o                         
   8   1   2         70.48         71.79         4.70 o                         
   9   1   2       1137.92       1077.43        17.15 o                         
  10   1   2        158.86        173.45         7.63 o                         
  11   1   2        352.83        347.55        10.19 o                         
  12   1   2        855.81        811.65        16.52 o                         
  13   1   2        514.61        546.62        14.37 o                         
  14   1   2         36.06         29.80         7.48 o                         
  15   1   2        194.22        220.94        22.22 o                         
 -15   2   2         46.31         60.38         7.59 o                         
 -14   2   2          1.06          0.21         6.00 o                         
 -13   2   2        218.94        177.40        11.69 o                         
 -12   2   2        456.60        415.83        12.64 o                         
 -11   2   2        265.94        192.88        13.45 o                         
 -10   2   2       2740.87       2544.93        41.30 o                         
  -9   2   2         13.34          2.91         2.99 o                         
  -8   2   2        112.97         82.61         4.67 o                         
  -7   2   2        458.09        474.86         8.49 o                         
  -6   2   2        256.74        211.69         6.69 o                         
  -5   2   2        745.28        740.71        13.17 o                         
  -4   2   2       9884.93      10198.71       133.50 o                         
  -3   2   2       5053.97       5175.58        74.36 o                         
  -2   2   2        811.25        750.10         9.90 o                         
  -1   2   2        111.50        183.75         2.86 o                         
   0   2   2       3119.33       2958.81        26.90 o                         
   1   2   2       8513.78       8571.43       124.16 o                         
   3   2   2         48.62         43.08         1.91 o                         
   4   2   2        352.66        339.14         4.74 o                         
   6   2   2          0.51          2.30         2.54 o                         
   7   2   2        953.64        985.53        14.20 o                         
   8   2   2        852.63        834.94        13.84 o                         
   9   2   2         45.67         49.51         4.19 o                         
  10   2   2         14.13         21.15         4.17 o                         
  11   2   2          7.96         11.29         4.30 o                         
  12   2   2          7.01         11.19         4.95 o                         
  13   2   2         52.45         64.53         6.88 o                         
  14   2   2        214.56        197.28        11.50 o                         
  15   2   2         25.57          5.96        10.51 o                         
 -15   3   2        127.00        138.11        13.64 o                         
 -14   3   2         60.89         54.19         9.67 o                         
 -13   3   2         22.81         32.72         7.74 o                         
 -12   3   2        619.16        679.50        16.65 o                         
 -11   3   2        122.70        125.73        11.07 o                         
 -10   3   2        178.53        162.57         8.98 o                         
  -9   3   2         52.75         39.87         4.45 o                         
  -8   3   2         32.04         52.99         5.80 o                         
  -7   3   2        219.98        217.83         6.69 o                         
  -6   3   2       6122.02       7206.34       107.18 o                         
  -5   3   2        249.89        237.55         5.17 o                         
  -4   3   2        189.48        189.68         5.06 o                         
  -2   3   2        110.47        150.63         3.21 o                         
  -1   3   2       1445.98       1318.14        13.22 o                         
   0   3   2       4546.02       4332.85        40.94 o                         
   1   3   2       2600.60       2602.32        28.13 o                         
   2   3   2      11359.14      11966.67       116.70 o                         
   3   3   2          4.25          7.77         1.26 o                         
   4   3   2         65.15         55.04         2.20 o                         
   5   3   2         92.14        105.35         3.30 o                         
   6   3   2        961.18        945.48        11.44 o                         
   7   3   2        296.83        326.85         7.36 o                         
   8   3   2       2259.69       2194.36        29.91 o                         
   9   3   2        251.76        252.76         8.03 o                         
  10   3   2        825.93        862.01        15.53 o                         
  11   3   2        141.03        135.70         9.97 o                         
  12   3   2         76.15         77.62         6.05 o                         
  13   3   2         68.72         64.18         7.48 o                         
  14   3   2        416.56        516.70        15.26 o                         
 -15   4   2          9.01          5.05         7.44 o                         
 -14   4   2         63.82         61.09         7.80 o                         
 -13   4   2         25.07         24.01         6.28 o                         
 -12   4   2        176.89        187.43        13.34 o                         
 -11   4   2         22.49         22.33         4.93 o                         
 -10   4   2       1448.48       1374.19        24.78 o                         
  -9   4   2        211.95        218.32         8.48 o                         
  -8   4   2        598.60        678.08        11.73 o                         
  -7   4   2        132.89        130.15         5.02 o                         
  -6   4   2        111.08        127.71         4.58 o                         
  -5   4   2       3041.69       3121.45        33.48 o                         
  -4   4   2       6070.19       6319.41        59.10 o                         
  -3   4   2       2364.20       2473.09        25.91 o                         
  -2   4   2       1649.87       1710.24        17.88 o                         
  -1   4   2       3989.35       4075.91        38.63 o                         
   0   4   2      41602.89      44124.39       995.43 o                         
   1   4   2      31644.19      33891.60       347.89 o                         
   2   4   2        184.36        139.30         3.01 o                         
   3   4   2       3011.50       3669.83        35.42 o                         
   4   4   2       5464.27       5912.25        53.26 o                         
   5   4   2        371.23        330.52         5.67 o                         
   6   4   2        260.75        283.10         5.10 o                         
   7   4   2        303.71        310.37         7.23 o                         
   8   4   2        875.37        957.26        15.59 o                         
   9   4   2       1180.69       1185.32        18.74 o                         
  10   4   2        814.79        742.54        14.23 o                         
  11   4   2         91.17         96.47         6.31 o                         
  12   4   2         27.89         14.10         5.23 o                         
  13   4   2         34.97         35.37         6.08 o                         
  14   4   2         80.76         74.80         7.58 o                         
 -15   5   2         40.58         58.23         8.95 o                         
 -14   5   2         61.61         82.63         8.51 o                         
 -13   5   2        292.42        284.85        13.32 o                         
 -12   5   2         30.55         52.25         6.77 o                         
 -11   5   2         12.32         19.00         5.20 o                         
 -10   5   2        384.44        325.34        10.57 o                         
  -9   5   2         52.36         39.52         4.39 o                         
  -8   5   2       1704.16       1704.48        26.26 o                         
  -7   5   2        186.24        193.54         7.09 o                         
  -6   5   2        316.68        302.44         6.55 o                         
  -5   5   2        183.69        152.88         3.95 o                         
  -4   5   2       5667.06       6166.52        64.64 o                         
  -3   5   2        809.72        849.99         8.28 o                         
  -2   5   2        706.62        592.10         6.20 o                         
  -1   5   2        446.83        429.86         5.68 o                         
   0   5   2        555.34        467.78         6.13 o                         
   1   5   2        167.76        174.37         3.49 o                         
   2   5   2       1878.49       2141.61        21.29 o                         
   3   5   2        461.80        451.76         6.54 o                         
   4   5   2       7140.59       7557.77        71.00 o                         
   5   5   2       1304.69       1417.28        16.07 o                         
   6   5   2          0.40          3.82         1.91 o                         
   7   5   2        893.85        848.86        11.39 o                         
   8   5   2        927.46        953.52        15.70 o                         
   9   5   2         94.00         71.96         5.27 o                         
  10   5   2        235.60        254.75         8.96 o                         
  11   5   2        175.48        158.38         8.41 o                         
  12   5   2         13.92          6.23         5.38 o                         
  13   5   2        704.04        663.99        15.67 o                         
  14   5   2         72.23        109.19         9.70 o                         
 -15   6   2        209.99        243.03        17.65 o                         
 -14   6   2        116.67        146.44        11.91 o                         
 -13   6   2         12.82          8.99        13.02 o                         
 -12   6   2          0.35         14.58         7.18 o                         
 -11   6   2         25.23         19.43         5.39 o                         
 -10   6   2        947.83        983.67        19.63 o                         
  -9   6   2        188.43        163.91         7.47 o                         
  -8   6   2        224.72        229.22         6.54 o                         
  -7   6   2        738.18        765.30        11.63 o                         
  -6   6   2        550.09        610.12         8.23 o                         
  -4   6   2         70.87        398.56       127.33 o                         
  -3   6   2       2664.82       3158.53        36.27 o                         
  -2   6   2       5861.42       6419.93        54.99 o                         
  -1   6   2       1797.74       1719.18        16.55 o                         
   0   6   2       4040.46       4291.25        39.07 o                         
   1   6   2        227.01        215.37         5.39 o                         
   2   6   2        378.52        386.95         5.80 o                         
   3   6   2         75.18        142.53         3.77 o                         
   4   6   2       2930.90       2828.06        26.24 o                         
   5   6   2        577.82        498.88         7.92 o                         
   6   6   2        605.74        557.68         9.65 o                         
   7   6   2         49.28         55.00         3.94 o                         
   8   6   2         77.40         47.28         4.39 o                         
   9   6   2        503.23        441.07        10.60 o                         
  10   6   2         12.47         11.80         4.23 o                         
  11   6   2          9.75          6.96         4.68 o                         
  12   6   2        141.16        178.02        11.40 o                         
  13   6   2         61.20         59.17        11.09 o                         
  14   6   2          5.89         -0.12         7.97 o                         
 -15   7   2         32.34         17.79         8.97 o                         
 -14   7   2          2.82         10.91         7.74 o                         
 -13   7   2         73.05         85.97        15.76 o                         
 -12   7   2         11.24         29.19         6.56 o                         
 -11   7   2        455.53        417.84        11.65 o                         
 -10   7   2         24.13         19.18         3.10 o                         
  -9   7   2          1.95         -2.45         2.45 o                         
  -8   7   2        261.37        261.05         5.94 o                         
  -7   7   2        504.07        572.83         7.79 o                         
  -6   7   2       1504.14       1369.40        17.45 o                         
  -4   7   2       9306.09      10148.96        90.07 o                         
  -3   7   2        680.81        657.10         8.89 o                         
  -2   7   2        188.85        205.04         4.17 o                         
  -1   7   2       6866.77       7123.47        63.93 o                         
   0   7   2        628.47        666.75         7.43 o                         
   1   7   2       1995.68       2117.76        19.49 o                         
   2   7   2       9162.34       9296.66        87.09 o                         
   3   7   2        350.68        308.87         5.24 o                         
   4   7   2       1353.62       1268.02        14.89 o                         
   5   7   2        203.20        217.55         4.74 o                         
   6   7   2       1941.78       1987.35        23.62 o                         
   7   7   2       2817.38       3122.39        37.66 o                         
   8   7   2          0.91          2.68         2.75 o                         
   9   7   2        390.23        323.45         9.51 o                         
  10   7   2        832.77        816.43        15.58 o                         
  11   7   2        937.71        863.22        17.00 o                         
  12   7   2       1630.83       1657.23        26.60 o                         
  13   7   2         63.75         80.83         7.21 o                         
  14   7   2        395.41        385.75        14.52 o                         
 -15   8   2          1.28         -9.34         9.34 o                         
 -14   8   2        177.19        200.02        20.40 o                         
 -13   8   2          1.34         -1.04         8.31 o                         
 -12   8   2        513.65        496.15        11.70 o                         
 -11   8   2       1132.32       1020.57        16.66 o                         
 -10   8   2       1091.87       1006.00        15.62 o                         
  -9   8   2         50.30         32.67         3.21 o                         
  -8   8   2        161.48        161.90         5.76 o                         
  -7   8   2          7.14         17.67         2.11 o                         
  -6   8   2        496.81        533.81         8.39 o                         
  -4   8   2        466.20        513.72         6.36 o                         
  -3   8   2       1780.55       2125.50        21.41 o                         
  -2   8   2       2826.07       2807.40        26.39 o                         
  -1   8   2         40.05        645.20       134.87 o                         
   0   8   2       5078.40       5483.83        49.89 o                         
   2   8   2        192.31        251.18         5.40 o                         
   3   8   2        347.08        270.85         5.41 o                         
   4   8   2        729.63        744.08        11.59 o                         
   5   8   2        408.43        414.39         6.02 o                         
   6   8   2        242.78        137.07         5.04 o                         
   7   8   2        247.08        250.74         6.87 o                         
   8   8   2        147.79        161.68         6.19 o                         
   9   8   2         23.13         21.71         4.75 o                         
  10   8   2        117.94        142.56         8.65 o                         
  11   8   2         18.31         13.24         5.70 o                         
  12   8   2          8.51         14.92         5.77 o                         
  13   8   2        110.62        152.52        10.02 o                         
  14   8   2         25.26         30.20         8.03 o                         
 -15   9   2          3.82         35.31        15.81 o                         
 -14   9   2         46.97         59.42         7.94 o                         
 -13   9   2          3.58          5.81         5.61 o                         
 -12   9   2         93.94        140.69         8.50 o                         
 -11   9   2        358.52        357.71         9.24 o                         
 -10   9   2        153.33        173.49         7.77 o                         
  -9   9   2         80.68         71.82         4.49 o                         
  -8   9   2         44.60         47.29         3.17 o                         
  -7   9   2        469.45        459.80         8.32 o                         
  -6   9   2          8.87          1.70         1.87 o                         
  -5   9   2        391.46        396.61         7.51 o                         
  -4   9   2       1171.82       1262.29        13.15 o                         
  -3   9   2        115.29        117.88         3.56 o                         
  -2   9   2        231.39        193.48         5.17 o                         
  -1   9   2        412.75        422.71         6.04 o                         
   0   9   2       2013.70       2096.76        21.46 o                         
   3   9   2        156.08        180.77         4.18 o                         
   4   9   2        499.84        469.94         8.49 o                         
   5   9   2        225.70        237.30         4.74 o                         
   6   9   2         83.91         76.45         4.43 o                         
   7   9   2        559.49        619.63        11.05 o                         
   8   9   2          2.23          1.28         3.79 o                         
   9   9   2         50.89         61.73         4.53 o                         
  10   9   2       1228.59       1262.60        22.80 o                         
  11   9   2         17.86          8.48         5.05 o                         
  12   9   2          3.40          5.60         5.96 o                         
  13   9   2          0.71          9.15         6.83 o                         
  14   9   2        161.84        189.82        24.76 o                         
 -15  10   2          1.74          9.54         7.98 o                         
 -14  10   2          0.15         15.75         7.45 o                         
 -13  10   2          0.78          8.26         5.06 o                         
 -12  10   2        174.89        202.60         8.79 o                         
 -11  10   2          6.54          7.93         3.97 o                         
 -10  10   2        158.97        167.46         7.56 o                         
  -9  10   2        691.80        653.85        10.88 o                         
  -8  10   2         17.41         19.91         3.03 o                         
  -7  10   2        102.63         96.49         4.81 o                         
  -6  10   2          1.60          4.34         2.13 o                         
  -5  10   2        515.21        516.74         7.47 o                         
  -4  10   2       4011.09       4107.07        43.66 o                         
  -3  10   2        242.75        226.42         4.91 o                         
  -2  10   2        634.18        545.21         8.12 o                         
  -1  10   2        447.04        474.25         6.48 o                         
   0  10   2       1772.18       2014.66        20.67 o                         
   1  10   2       7717.75       8948.42        80.48 o                         
   2  10   2         49.94         99.08         3.92 o                         
   3  10   2        114.23        168.40         4.22 o                         
   4  10   2        990.06        948.08        10.69 o                         
   5  10   2         96.71         91.48         3.60 o                         
   6  10   2        127.05        111.47         6.81 o                         
   7  10   2         27.57         28.98         3.78 o                         
   8  10   2        384.98        421.21        10.63 o                         
   9  10   2        443.20        423.56        10.52 o                         
  10  10   2        317.16        283.32        11.45 o                         
  11  10   2        295.27        293.38        11.54 o                         
  12  10   2          7.95          7.53         8.24 o                         
  13  10   2         22.10         18.46         7.90 o                         
  14  10   2         40.16         48.26        14.61 o                         
 -14  11   2          6.61          9.87         9.57 o                         
 -13  11   2        704.94        699.93        19.49 o                         
 -12  11   2        369.53        352.77        11.53 o                         
 -11  11   2          4.22          7.03         4.38 o                         
 -10  11   2        162.51        150.21         7.89 o                         
  -9  11   2       2058.78       1918.65        25.07 o                         
  -8  11   2       1475.16       1433.80        21.54 o                         
  -7  11   2         38.39         25.96         3.46 o                         
  -6  11   2         92.67         91.66         4.35 o                         
  -5  11   2         23.80         22.40        14.94 o                         
  -4  11   2        761.20        719.05         8.61 o                         
  -3  11   2       2219.95       2466.15        28.76 o                         
  -2  11   2       1196.32       1396.53        19.07 o                         
   0  11   2       1540.49       1668.03        17.39 o                         
   1  11   2        322.58        276.72         5.73 o                         
   3  11   2         88.58         75.35         3.65 o                         
   4  11   2       3108.07       3416.45        33.15 o                         
   5  11   2        511.84        518.44         9.20 o                         
   6  11   2        305.46        335.68         9.14 o                         
   7  11   2         44.86         37.27         4.66 o                         
   8  11   2         32.66         29.40         4.73 o                         
   9  11   2        196.33        197.08         8.78 o                         
  10  11   2        342.28        352.96        12.64 o                         
  11  11   2        175.32        145.67         9.59 o                         
  12  11   2          0.29         -0.14         6.42 o                         
  13  11   2         57.93         50.63         8.48 o                         
 -14  12   2        169.84        150.83        11.03 o                         
 -13  12   2        178.21        192.39        10.29 o                         
 -12  12   2          0.31          3.18         5.68 o                         
 -11  12   2         73.66         52.13         5.48 o                         
 -10  12   2        324.29        329.37        10.05 o                         
  -9  12   2       1100.67       1214.97        17.84 o                         
  -8  12   2        647.41        622.40        11.49 o                         
  -7  12   2        530.56        539.03         9.76 o                         
  -6  12   2        101.81        100.52         4.91 o                         
  -5  12   2          1.44         -2.37         2.37 o                         
  -4  12   2        277.18        295.87         5.28 o                         
  -3  12   2        167.27        251.83         5.22 o                         
  -2  12   2          5.48        -65.10       207.41 o                         
  -1  12   2        742.67        867.65        11.22 o                         
   0  12   2        764.56        857.27        10.11 o                         
   1  12   2        335.84        306.19         5.66 o                         
   2  12   2        397.80        360.24         9.31 o                         
   3  12   2        984.33       1147.45        12.70 o                         
   4  12   2        632.00        735.73         9.95 o                         
   5  12   2        343.58        264.87         9.22 o                         
   6  12   2       1435.56       1426.10        18.56 o                         
   7  12   2          5.99          1.97         4.35 o                         
   8  12   2          2.18          1.66         4.23 o                         
   9  12   2         27.66         34.00         5.01 o                         
  10  12   2        105.49        110.34         8.32 o                         
  11  12   2          8.08         12.54         6.46 o                         
  12  12   2          1.75         17.82         7.46 o                         
  13  12   2          4.59         -4.55         7.91 o                         
 -14  13   2         21.91         12.96         8.88 o                         
 -13  13   2        202.41        211.25        12.84 o                         
 -12  13   2        445.57        448.87        15.60 o                         
 -11  13   2        699.40        670.19        13.52 o                         
 -10  13   2        224.07        199.37         9.07 o                         
  -9  13   2        117.50        114.73         6.57 o                         
  -8  13   2        319.34        310.11         7.80 o                         
  -7  13   2        143.09        160.76         6.67 o                         
  -6  13   2       1154.23       1134.05        15.48 o                         
  -5  13   2       1107.16       1018.00        13.25 o                         
  -2  13   2        246.02        235.13         5.92 o                         
  -1  13   2        447.94        556.27         8.08 o                         
   0  13   2        205.96        230.38         5.33 o                         
   1  13   2        451.88        431.51         6.93 o                         
   2  13   2       4133.95       4186.65        41.79 o                         
   3  13   2        184.97        192.97         5.47 o                         
   4  13   2       1544.93       1409.97        17.17 o                         
   5  13   2         37.03         48.84         3.49 o                         
   6  13   2        427.79        443.12         8.75 o                         
   7  13   2       1521.38       1658.74        23.66 o                         
   8  13   2        637.50        633.73        17.07 o                         
   9  13   2        141.16        142.26         8.40 o                         
  10  13   2        386.36        364.71        16.24 o                         
  11  13   2        594.41        559.97        18.96 o                         
  12  13   2        605.89        640.43        19.29 o                         
  13  13   2          0.18         -8.45         8.45 o                         
 -14  14   2         83.72        109.60        12.30 o                         
 -13  14   2         43.40         34.17        12.76 o                         
 -12  14   2        728.76        758.87        20.31 o                         
 -11  14   2        317.73        330.27        12.29 o                         
 -10  14   2        442.86        464.88        11.01 o                         
  -9  14   2        524.01        475.79        10.93 o                         
  -8  14   2         78.74         80.79         5.40 o                         
  -7  14   2          0.37         -3.05         3.05 o                         
  -6  14   2        210.80        186.28         5.76 o                         
  -5  14   2         63.73         81.26         4.14 o                         
  -4  14   2          9.61          2.76         2.45 o                         
  -3  14   2        924.14        986.24        17.94 o                         
  -2  14   2       1968.14       2164.45        21.64 o                         
   0  14   2        167.34        161.03        12.74 o                         
   1  14   2        193.34        186.40         5.33 o                         
   2  14   2         30.97         41.19         3.24 o                         
   3  14   2        987.17        919.07        11.94 o                         
   4  14   2         96.92        107.83         5.32 o                         
   5  14   2        121.82        106.16         5.39 o                         
   6  14   2        493.49        391.90        12.68 o                         
   7  14   2        114.12        106.47         7.96 o                         
   8  14   2        736.91        747.63        15.63 o                         
   9  14   2          5.72         10.24         5.41 o                         
  10  14   2          9.64         32.73         8.78 o                         
  11  14   2          5.79         10.97         8.08 o                         
  12  14   2         58.17         86.29        10.60 o                         
  13  14   2         62.56         67.74        14.27 o                         
 -13  15   2          6.54          5.98         7.98 o                         
 -12  15   2        156.44        161.13        11.89 o                         
 -11  15   2         32.46         41.60         6.39 o                         
 -10  15   2        495.09        492.05        11.62 o                         
  -9  15   2        824.89        809.37        15.01 o                         
  -8  15   2          4.26          7.51         4.58 o                         
  -7  15   2        384.44        340.70        10.95 o                         
  -6  15   2        811.00        694.14        11.38 o                         
  -5  15   2         34.44         42.53         3.69 o                         
  -4  15   2         78.79         91.11         5.72 o                         
  -3  15   2         46.35         62.66         3.72 o                         
  -2  15   2        100.50         80.66         4.38 o                         
   0  15   2       1594.66       1469.88        15.96 o                         
   1  15   2        606.00        592.15         9.22 o                         
   2  15   2          8.24          3.85         2.87 o                         
   3  15   2        180.63        199.08         6.75 o                         
   4  15   2       1358.01       1304.48        17.37 o                         
   5  15   2        103.49         91.57         5.47 o                         
   6  15   2       1172.82       1137.36        18.21 o                         
   7  15   2         23.17         23.24         6.68 o                         
   8  15   2        450.85        432.73        12.86 o                         
   9  15   2        455.29        469.31        13.36 o                         
  10  15   2        806.26        848.32        21.21 o                         
  11  15   2         26.42         21.16         8.64 o                         
  12  15   2          0.16         19.75        12.64 o                         
 -13  16   2         36.46         48.79        12.87 o                         
 -12  16   2         57.23         75.93         8.76 o                         
 -11  16   2         23.39         25.09         6.48 o                         
 -10  16   2        432.27        425.14        13.27 o                         
  -9  16   2        578.38        531.85        12.75 o                         
  -8  16   2        215.61        203.78         8.29 o                         
  -7  16   2         13.60         16.70         3.89 o                         
  -6  16   2        108.94        124.34         6.19 o                         
  -5  16   2         11.77         11.04         3.23 o                         
  -4  16   2       1758.51       1893.78        22.74 o                         
  -3  16   2        259.64        294.72         7.18 o                         
  -2  16   2        404.80        325.05         7.48 o                         
  -1  16   2        480.41        602.89         9.64 o                         
   0  16   2         41.29         42.85         4.47 o                         
   1  16   2        513.46        557.66         9.36 o                         
   2  16   2        486.53        570.78         9.62 o                         
   3  16   2         35.17         44.21         4.42 o                         
   4  16   2          7.40         10.22         3.47 o                         
   5  16   2         84.15         70.14         5.67 o                         
   6  16   2          4.02          9.80         4.63 o                         
   7  16   2        214.11        186.74        10.12 o                         
   8  16   2        261.58        244.94        13.19 o                         
   9  16   2        119.29        116.27        10.72 o                         
  10  16   2        178.35        209.83        14.44 o                         
  11  16   2          7.64         25.57         8.98 o                         
  12  16   2         21.30         37.74        12.13 o                         
 -13  17   2        349.73        405.06        37.31 o                         
 -12  17   2         50.71         34.24        10.08 o                         
 -11  17   2          1.46         -1.45         6.50 o                         
 -10  17   2          8.25         22.95         6.05 o                         
  -9  17   2       1341.20       1222.50        20.88 o                         
  -8  17   2          2.54          7.75         4.28 o                         
  -7  17   2        111.87        134.59         8.34 o                         
  -6  17   2        468.80        431.47        11.26 o                         
  -5  17   2        717.74        736.28        11.85 o                         
  -4  17   2         16.72          4.10         3.45 o                         
  -3  17   2         79.66         57.57         4.56 o                         
  -2  17   2        572.02        588.74        10.15 o                         
  -1  17   2        189.05        189.46         7.19 o                         
   0  17   2        630.28        659.62        12.10 o                         
   1  17   2       1475.45       1426.09        17.97 o                         
   2  17   2        916.66       1021.87        15.22 o                         
   3  17   2        228.52        258.50         9.06 o                         
   4  17   2         11.01         16.69         4.05 o                         
   5  17   2        373.37        335.72        10.72 o                         
   6  17   2         31.16         26.62         5.36 o                         
   7  17   2        111.84        104.29         7.69 o                         
   8  17   2          4.29          7.24         6.24 o                         
   9  17   2         44.69         45.41        10.36 o                         
  10  17   2        192.30        190.11        16.06 o                         
  11  17   2        128.44        163.72        13.08 o                         
  12  17   2          1.06          8.96        14.22 o                         
 -12  18   2         49.70         68.63        13.01 o                         
 -11  18   2        276.79        256.52        14.27 o                         
 -10  18   2        119.90        113.22        11.43 o                         
  -9  18   2       1402.11       1474.64        24.00 o                         
  -8  18   2        285.54        254.80         9.57 o                         
  -7  18   2          4.66         -2.41         4.98 o                         
  -6  18   2         71.54         80.54         6.29 o                         
  -5  18   2        177.36        175.41         6.93 o                         
  -4  18   2         60.39         72.46         4.63 o                         
  -3  18   2          2.42          0.20         4.34 o                         
  -2  18   2        612.62        616.92        11.60 o                         
  -1  18   2         76.92         55.06         4.30 o                         
   0  18   2        141.51        131.59         6.33 o                         
   1  18   2       1699.38       1741.36        22.61 o                         
   2  18   2       1921.45       1990.70        24.85 o                         
   3  18   2        300.32        337.44        11.77 o                         
   4  18   2         66.08         76.07         5.37 o                         
   5  18   2        420.32        371.62        10.46 o                         
   6  18   2        136.52        139.04         7.22 o                         
   7  18   2        298.21        328.59        12.61 o                         
   8  18   2         67.76         79.35         7.32 o                         
   9  18   2        146.68        164.79        18.88 o                         
  10  18   2        274.29        303.62        27.40 o                         
  11  18   2          0.36         -0.48        11.54 o                         
 -12  19   2        246.17        240.83        41.54 o                         
 -11  19   2          1.08         -8.81         8.81 o                         
 -10  19   2        180.69        168.40        11.01 o                         
  -9  19   2        214.37        216.46        12.63 o                         
  -8  19   2        799.18        737.88        14.79 o                         
  -7  19   2         38.54         42.59         5.63 o                         
  -6  19   2         32.29         25.83         4.07 o                         
  -5  19   2        882.99        811.46        18.22 o                         
  -4  19   2         24.41         16.43         4.70 o                         
  -3  19   2        109.15         91.05         7.55 o                         
  -2  19   2        413.16        422.99        13.43 o                         
  -1  19   2        232.22        166.26         8.10 o                         
   0  19   2        214.84        218.42         9.16 o                         
   1  19   2        423.49        487.34        12.59 o                         
   2  19   2       1393.81       1486.56        23.14 o                         
   3  19   2        165.29        164.16        10.19 o                         
   4  19   2       1330.65       1276.66        19.56 o                         
   5  19   2        354.90        386.37        10.85 o                         
   6  19   2         59.32         81.92         5.92 o                         
   7  19   2         33.16         23.34         7.01 o                         
   8  19   2        959.77        989.57        25.67 o                         
   9  19   2        112.47        125.03        11.23 o                         
  10  19   2        223.56        255.31        21.50 o                         
  11  19   2        229.96        245.44        25.74 o                         
 -11  20   2         42.18         62.23        10.90 o                         
 -10  20   2        311.67        341.90        14.97 o                         
  -9  20   2        420.05        483.15        18.52 o                         
  -8  20   2         17.71         21.10         6.88 o                         
  -7  20   2        410.60        401.13        12.09 o                         
  -6  20   2        506.10        454.70        10.27 o                         
  -5  20   2          9.46         10.78         4.33 o                         
  -4  20   2       1224.03       1079.31        16.55 o                         
  -3  20   2        979.15        939.81        25.87 o                         
  -2  20   2         49.12         73.08         5.30 o                         
  -1  20   2       1024.38        976.61        16.79 o                         
   0  20   2        176.92        127.55         7.04 o                         
   1  20   2         10.11         14.63         4.95 o                         
   2  20   2        174.54        154.75         8.23 o                         
   3  20   2        496.54        424.40        13.78 o                         
   4  20   2         65.19         56.72         5.54 o                         
   5  20   2          8.10         23.59         5.20 o                         
   6  20   2        542.06        545.46        13.94 o                         
   7  20   2         18.25         20.67         8.27 o                         
   8  20   2        110.80        108.85        11.09 o                         
   9  20   2         29.70         32.94        12.71 o                         
  10  20   2         90.03        101.47        13.90 o                         
 -11  21   2        328.82        371.41        46.55 o                         
 -10  21   2         19.08         49.62        11.59 o                         
  -9  21   2         30.28         30.97         7.73 o                         
  -8  21   2         25.61         30.68         7.55 o                         
  -7  21   2          1.84          1.23         5.93 o                         
  -6  21   2        489.80        498.85        17.17 o                         
  -5  21   2          4.59         -1.04         4.62 o                         
  -4  21   2        113.23        144.77         7.65 o                         
  -3  21   2         54.57         57.23         8.77 o                         
  -2  21   2        201.00        186.20        11.58 o                         
  -1  21   2          5.21         -1.17         4.92 o                         
   0  21   2       1295.78       1117.41        18.62 o                         
   1  21   2         65.59         69.68         7.88 o                         
   2  21   2        147.40        134.76        11.31 o                         
   3  21   2          1.02          0.71         5.60 o                         
   4  21   2          0.62         -3.33         5.15 o                         
   5  21   2          6.75         10.80         5.99 o                         
   6  21   2         24.78         41.38         7.05 o                         
   7  21   2        444.16        422.33        17.56 o                         
   8  21   2         16.83          2.78        11.38 o                         
   9  21   2          1.31          8.14        11.69 o                         
  10  21   2        502.55        525.84        31.05 o                         
 -10  22   2        303.21        365.77        23.38 o                         
  -9  22   2         14.49         10.86         9.52 o                         
  -8  22   2         60.34         92.36        13.89 o                         
  -7  22   2        152.15        158.57        13.48 o                         
  -6  22   2         13.25         10.79         6.50 o                         
  -5  22   2         69.83         87.53         6.06 o                         
  -4  22   2         36.56         25.60         5.35 o                         
  -3  22   2        283.91        238.06        11.83 o                         
  -2  22   2         68.28         55.63         6.37 o                         
  -1  22   2         47.20         28.58         7.19 o                         
   0  22   2        391.77        334.18        11.45 o                         
   1  22   2         79.61         63.63         6.62 o                         
   2  22   2        181.66        177.34        13.86 o                         
   3  22   2          0.39         -2.54         5.97 o                         
   4  22   2        614.06        585.81        14.94 o                         
   5  22   2        261.91        236.00        12.60 o                         
   6  22   2        215.52        210.72        12.71 o                         
   7  22   2          1.14          5.51        10.00 o                         
   8  22   2         59.97         50.52        12.63 o                         
   9  22   2         91.55         66.39        14.33 o                         
 -10  23   2         32.34         16.98        14.31 o                         
  -9  23   2        100.52         75.83        14.16 o                         
  -8  23   2         13.14         37.93        10.38 o                         
  -7  23   2         79.16         97.56        10.93 o                         
  -6  23   2         21.14         30.46         7.93 o                         
  -5  23   2         35.69         12.62         7.04 o                         
  -4  23   2        240.66        190.56        11.31 o                         
  -3  23   2          6.46         10.43         6.88 o                         
  -2  23   2         20.45         30.98         6.42 o                         
  -1  23   2         33.20         19.79         6.20 o                         
   0  23   2        236.48        251.92        14.07 o                         
   1  23   2        195.35        182.76         9.78 o                         
   2  23   2        282.15        285.26        11.97 o                         
   3  23   2          1.11          4.35         7.91 o                         
   4  23   2        263.95        271.80        13.45 o                         
   5  23   2        223.21        155.37        11.60 o                         
   6  23   2         11.82          7.99         8.20 o                         
   7  23   2        103.59        115.39        13.01 o                         
   8  23   2          2.83         -8.37        16.91 o                         
   9  23   2         13.32         -1.32        26.27 o                         
  -9  24   2        200.39        234.91        24.08 o                         
  -8  24   2         23.64         28.46        12.43 o                         
  -7  24   2        340.00        318.95        18.90 o                         
  -6  24   2        132.23        144.83        12.22 o                         
  -5  24   2         72.51         72.58        12.38 o                         
  -4  24   2         10.60         -3.15         7.39 o                         
  -3  24   2        113.97        123.80         9.63 o                         
  -2  24   2         83.54         80.32         9.41 o                         
  -1  24   2         37.62         44.28         7.14 o                         
   0  24   2         46.89         55.38         7.19 o                         
   1  24   2        485.29        511.19        15.71 o                         
   2  24   2        401.00        410.74        15.62 o                         
   3  24   2         38.24         34.48         8.55 o                         
   4  24   2         52.33         62.59         9.05 o                         
   5  24   2         25.95         21.62         8.36 o                         
   6  24   2          0.89         14.72        10.73 o                         
   7  24   2        219.61        252.93        17.93 o                         
   8  24   2          4.25         -8.10        17.96 o                         
  -8  25   2        668.54        691.05        25.42 o                         
  -7  25   2         60.58         60.99        11.84 o                         
  -6  25   2         46.12         52.11        10.80 o                         
  -5  25   2          0.75         -3.29         9.27 o                         
  -4  25   2         35.11         25.57         8.52 o                         
  -3  25   2        638.97        583.37        19.81 o                         
  -2  25   2          0.38          7.19         7.25 o                         
  -1  25   2        394.36        397.95        16.44 o                         
   0  25   2         78.54        120.82         8.75 o                         
   1  25   2         14.33         17.23         7.21 o                         
   2  25   2        287.58        243.18        15.60 o                         
   3  25   2         88.58        118.56        11.28 o                         
   4  25   2         52.85         71.86        10.86 o                         
   5  25   2         43.23         24.58        11.04 o                         
   6  25   2        126.23        176.93        14.81 o                         
   7  25   2          0.32         20.41        11.80 o                         
  -7  26   2        526.44        621.64        33.70 o                         
  -6  26   2         74.70         71.61        13.02 o                         
  -5  26   2         63.12         64.58        11.31 o                         
  -4  26   2        176.63        169.85        15.51 o                         
  -3  26   2        125.69        147.51        12.04 o                         
  -2  26   2        410.95        422.35        18.42 o                         
  -1  26   2         69.48         77.06         7.95 o                         
   0  26   2        196.31        221.29        13.29 o                         
   1  26   2         52.19         47.27         8.99 o                         
   2  26   2        375.18        407.60        18.89 o                         
   3  26   2        189.28        168.09        14.81 o                         
   4  26   2        130.35        136.97        12.62 o                         
   5  26   2         27.24         40.62        12.59 o                         
   6  26   2        165.59        198.21        22.23 o                         
   7  26   2          0.03          7.49        27.26 o                         
  -6  27   2         56.20         71.09        12.58 o                         
  -5  27   2         74.33         37.62        11.96 o                         
  -4  27   2        180.54        188.93        13.20 o                         
  -3  27   2        398.23        385.85        19.35 o                         
  -2  27   2          2.00         10.60         9.16 o                         
  -1  27   2         14.96          8.05        10.83 o                         
   0  27   2        116.40         86.79        10.85 o                         
   1  27   2         44.29         39.19        11.07 o                         
   2  27   2        103.93        121.20        13.60 o                         
   3  27   2         16.73         22.35        10.16 o                         
   4  27   2         10.68         18.29        12.66 o                         
   5  27   2         29.67         23.29        13.14 o                         
  -5  28   2        185.11        172.10        15.29 o                         
  -4  28   2         20.91         -6.54         9.94 o                         
  -3  28   2        187.67        200.00        21.92 o                         
  -2  28   2          0.08         -9.08        10.14 o                         
  -1  28   2         93.95         78.85        12.58 o                         
   0  28   2          0.37          0.32        10.84 o                         
   1  28   2         51.78         34.97        10.82 o                         
   2  28   2         83.16         56.10        11.13 o                         
   3  28   2         30.50         61.90        14.37 o                         
   4  28   2        243.13        227.24        20.43 o                         
  -3  29   2         61.13         74.15        11.84 o                         
  -2  29   2        288.95        330.04        20.70 o                         
  -1  29   2         12.45        -11.89        11.89 o                         
   0  29   2         34.00         27.96        12.21 o                         
   1  29   2         75.35         40.42        12.98 o                         
   2  29   2         87.71        128.23        15.40 o                         
 -15   0   3        309.19        285.76        24.76 o                         
 -13   0   3        376.55        349.52        11.53 o                         
 -11   0   3        268.40        302.12         8.99 o                         
  -9   0   3        229.45        232.99         9.75 o                         
  -7   0   3       2289.99       2140.89        45.41 o                         
  -5   0   3        971.31       1003.98        16.51 o                         
  -3   0   3        988.27        944.62        13.75 o                         
  -1   0   3       7084.92       6494.43        85.67 o                         
   1   0   3      17927.65      18627.84       221.78 o                         
   3   0   3       4255.00       4290.73        53.38 o                         
   5   0   3        302.62        307.50         6.85 o                         
   7   0   3        326.16        291.29        11.02 o                         
   9   0   3         31.14         43.09         6.27 o                         
  11   0   3       1195.34       1235.53        29.68 o                         
  13   0   3          7.59          9.89        13.96 o                         
 -16   1   3         41.44         38.48         7.22 o                         
 -15   1   3          1.51          5.21        10.74 o                         
 -14   1   3          0.09          0.40         8.03 o                         
 -13   1   3        155.34        153.32        12.28 o                         
 -12   1   3          7.39          9.94         4.16 o                         
 -11   1   3        485.01        412.49        11.07 o                         
 -10   1   3         21.55          8.96         3.35 o                         
  -9   1   3         55.92         57.40         4.78 o                         
  -8   1   3         21.87          9.19         2.73 o                         
  -7   1   3        122.25        104.89         7.71 o                         
  -6   1   3       4202.36       4706.29        49.58 o                         
  -5   1   3          5.02          2.04         1.40 o                         
  -4   1   3        691.82        649.59         6.99 o                         
  -3   1   3       7264.62       7364.21        65.13 o                         
  -2   1   3       7151.49       6969.36        64.77 o                         
  -1   1   3        220.49        202.94         3.48 o                         
   0   1   3        599.89        518.13         6.71 o                         
   1   1   3         16.15         17.59         1.45 o                         
   2   1   3         41.10        152.81        78.59 o                         
   3   1   3        248.61        240.60         4.00 o                         
   5   1   3       3216.17       3385.94        31.47 o                         
   6   1   3         20.85         39.05         2.95 o                         
   7   1   3        216.20        211.05         6.96 o                         
   8   1   3       1072.32       1013.08        16.61 o                         
   9   1   3         49.14         62.07         4.82 o                         
  10   1   3        647.87        608.17        17.74 o                         
  11   1   3         75.95         65.82         6.17 o                         
  12   1   3         20.30         28.15         5.66 o                         
  13   1   3         57.02         64.83         9.16 o                         
  14   1   3        151.38        153.03         9.58 o                         
 -16   2   3         41.07         44.51        10.64 o                         
 -15   2   3         72.91         80.01         7.77 o                         
 -14   2   3          0.02         -6.05         7.78 o                         
 -13   2   3          7.02         12.66         8.83 o                         
 -12   2   3          5.79         -1.32         4.42 o                         
 -11   2   3         50.04         73.81         6.45 o                         
 -10   2   3        126.48         98.27         5.87 o                         
  -9   2   3        264.01        261.55         7.47 o                         
  -8   2   3        420.23        442.35         8.59 o                         
  -7   2   3       2328.13       2484.75        52.55 o                         
  -6   2   3         80.54         72.10         4.62 o                         
  -5   2   3          4.58          3.66         1.45 o                         
  -4   2   3       4863.77       4763.75        49.93 o                         
  -3   2   3        227.98        213.05         2.94 o                         
  -2   2   3        100.87         91.53         2.51 o                         
   1   2   3      14027.44      15103.07       133.16 o                         
   2   2   3        332.27        274.98         4.73 o                         
   3   2   3        163.61        101.24         2.91 o                         
   4   2   3       1584.91       1510.76        15.24 o                         
   5   2   3        234.32        223.52         4.32 o                         
   6   2   3         44.82         52.91         3.12 o                         
   7   2   3        427.71        412.54         9.29 o                         
   8   2   3       1154.47       1115.13        17.88 o                         
   9   2   3          2.15          7.61         3.85 o                         
  10   2   3       2978.74       2998.65        40.98 o                         
  11   2   3        258.93        239.10         9.90 o                         
  12   2   3        281.84        298.84        11.39 o                         
  13   2   3         22.25         22.54         6.36 o                         
  14   2   3        591.20        645.60        17.96 o                         
 -16   3   3          7.00          4.97         7.54 o                         
 -15   3   3        104.01        119.41        20.72 o                         
 -14   3   3          7.81          3.88         6.04 o                         
 -13   3   3        285.98        281.35        11.70 o                         
 -12   3   3         21.68         12.29         5.21 o                         
 -11   3   3          5.55         13.39         4.38 o                         
 -10   3   3        126.77        108.16         6.72 o                         
  -9   3   3          3.39          2.51         3.05 o                         
  -8   3   3        290.07        272.44         6.77 o                         
  -7   3   3        110.33        120.37         4.83 o                         
  -6   3   3        230.86        238.32         5.81 o                         
  -5   3   3        484.40        519.60         6.80 o                         
  -4   3   3          0.15          4.02         1.33 o                         
  -3   3   3       1793.99       2188.33        21.30 o                         
  -2   3   3       2136.61       2195.35        20.55 o                         
  -1   3   3       6433.92       6691.93        62.53 o                         
   0   3   3        434.78        512.79         6.45 o                         
   1   3   3        788.48        747.38         8.60 o                         
   3   3   3       2208.16       2594.43        25.69 o                         
   4   3   3       2018.37       2297.71        22.02 o                         
   5   3   3       3450.16       3481.06        35.81 o                         
   6   3   3         36.46         44.94         2.49 o                         
   7   3   3       4946.07       4640.44        50.32 o                         
   8   3   3       1753.66       1692.88        24.69 o                         
   9   3   3       1907.88       1768.40        26.14 o                         
  10   3   3         47.35         41.63         5.07 o                         
  11   3   3         20.57         25.73         5.24 o                         
  12   3   3          6.73         -5.22         5.42 o                         
  13   3   3        699.74        770.45        17.69 o                         
  14   3   3         11.14          3.89         9.64 o                         
 -15   4   3         97.02        108.00         9.92 o                         
 -14   4   3         15.95          9.66         6.83 o                         
 -13   4   3         57.16         52.85         7.38 o                         
 -12   4   3          3.80          2.80        10.98 o                         
 -11   4   3         11.14         14.64         6.52 o                         
 -10   4   3        532.35        476.33        11.96 o                         
  -9   4   3       1343.90       1346.38        19.82 o                         
  -8   4   3          9.35          4.66         2.72 o                         
  -7   4   3        423.22        400.53         7.93 o                         
  -6   4   3        564.97        488.14         6.87 o                         
  -5   4   3        630.70        624.01         7.61 o                         
  -4   4   3       1187.94       1160.94        14.70 o                         
  -3   4   3        877.46        811.03         8.99 o                         
  -2   4   3        122.15        141.40         2.82 o                         
  -1   4   3       3033.20       3082.25        28.41 o                         
   1   4   3       8859.99       9361.36        83.29 o                         
   2   4   3       3805.01       4133.01        41.90 o                         
   3   4   3       1191.44       1123.10        12.37 o                         
   5   4   3         46.19         41.04         2.50 o                         
   6   4   3        298.92        352.67         6.26 o                         
   7   4   3        308.03        336.06         7.12 o                         
   8   4   3        401.91        415.63        10.06 o                         
   9   4   3       1093.20       1068.85        18.08 o                         
  10   4   3        186.61        184.25         8.88 o                         
  11   4   3         74.55         52.34         5.58 o                         
  12   4   3          8.21          2.32         7.91 o                         
  13   4   3         26.68         16.31         6.54 o                         
  14   4   3        385.24        410.25        17.56 o                         
 -15   5   3        185.60        222.66        19.00 o                         
 -14   5   3         19.87         17.68         7.25 o                         
 -13   5   3         10.59          1.44         7.94 o                         
 -12   5   3          1.22          1.27         6.19 o                         
 -11   5   3         29.40         24.66         5.00 o                         
 -10   5   3         66.26         49.88         5.03 o                         
  -9   5   3        496.45        507.76        11.67 o                         
  -8   5   3         78.61        101.99         5.43 o                         
  -7   5   3       1097.87       1064.20        14.26 o                         
  -6   5   3       1733.89       1916.27        23.87 o                         
  -5   5   3       1427.06       1345.65        13.87 o                         
  -4   5   3          3.67        570.87       107.25 o                         
  -3   5   3       3180.05       3465.20        48.35 o                         
  -2   5   3         68.88         70.88         2.23 o                         
  -1   5   3       5777.51       5902.26        50.77 o                         
   0   5   3       1153.33       1193.64        12.86 o                         
   1   5   3       3238.48       3457.16        33.55 o                         
   2   5   3       1202.17       1299.88        15.89 o                         
   3   5   3        895.87       1135.41        17.48 o                         
   4   5   3        279.26        392.18         5.80 o                         
   5   5   3       3192.82       3460.26        32.51 o                         
   6   5   3        864.84        812.21        10.55 o                         
   7   5   3         19.30         29.40         3.60 o                         
   8   5   3        581.64        545.54        10.00 o                         
   9   5   3        276.97        211.35         8.71 o                         
  10   5   3        195.62        163.79         8.76 o                         
  11   5   3          6.94          2.54         4.78 o                         
  12   5   3         31.18         35.92         6.97 o                         
  13   5   3        191.69        203.52        11.31 o                         
  14   5   3         45.84         43.54        15.95 o                         
 -15   6   3         50.52         42.48        10.80 o                         
 -14   6   3          1.76         -7.94         7.94 o                         
 -13   6   3        158.97        169.49        29.96 o                         
 -12   6   3         26.84         49.80         6.41 o                         
 -11   6   3         94.90         98.43         7.39 o                         
 -10   6   3        552.79        490.70        11.68 o                         
  -9   6   3        269.18        246.06         8.21 o                         
  -8   6   3       1499.44       1497.08        17.95 o                         
  -7   6   3       2986.16       2749.23        35.50 o                         
  -6   6   3       2526.71       2325.47        28.85 o                         
  -4   6   3        143.37        753.36       118.26 o                         
  -3   6   3        162.93        157.20         4.28 o                         
  -1   6   3       1865.46       1862.07        19.97 o                         
   1   6   3       2230.46       2130.97        20.81 o                         
   2   6   3       2826.85       3184.19        31.58 o                         
   3   6   3        433.35        509.92         7.08 o                         
   5   6   3        551.66        600.44         7.82 o                         
   6   6   3        374.24        365.64         8.11 o                         
   7   6   3       1450.13       1543.25        19.68 o                         
   8   6   3        110.68        103.88         5.34 o                         
   9   6   3          4.14          0.69         4.99 o                         
  10   6   3        314.28        299.84        12.50 o                         
  11   6   3        695.75        661.56        14.95 o                         
  12   6   3        559.56        599.51        17.39 o                         
  13   6   3         71.11         66.42         8.63 o                         
  14   6   3          0.98          5.90         8.44 o                         
 -15   7   3         32.70         31.87        10.72 o                         
 -14   7   3         12.07         12.29         8.66 o                         
 -13   7   3         88.02        135.84        10.53 o                         
 -12   7   3         22.97         36.75        11.73 o                         
 -11   7   3          0.71          6.74         5.84 o                         
 -10   7   3        151.48        114.10         5.04 o                         
  -9   7   3        442.70        388.88         7.48 o                         
  -8   7   3         67.96         51.43         3.22 o                         
  -7   7   3         15.07         16.26         1.93 o                         
  -6   7   3         14.20          9.33         1.86 o                         
  -4   7   3       1343.19       1390.91        15.47 o                         
  -3   7   3       7208.35       7612.88        78.24 o                         
  -2   7   3       1010.18        998.58        12.01 o                         
   0   7   3         84.87         80.78         5.50 o                         
   1   7   3       1245.94       1291.04        14.84 o                         
   2   7   3        252.90        252.09         5.37 o                         
   4   7   3        466.36        516.35         7.58 o                         
   5   7   3       2840.73       2929.44        27.77 o                         
   6   7   3          7.45         15.46         2.95 o                         
   7   7   3         97.75         69.79         4.02 o                         
   8   7   3        201.19        193.55         6.93 o                         
   9   7   3        304.46        276.03        11.10 o                         
  10   7   3         60.11         55.68         6.43 o                         
  11   7   3         16.44         11.35         5.07 o                         
  12   7   3        505.82        547.64        15.37 o                         
  13   7   3        193.47        184.21        10.41 o                         
  14   7   3         13.94         16.34         9.61 o                         
 -15   8   3        404.09        360.01        22.51 o                         
 -14   8   3         59.08         46.79        10.30 o                         
 -13   8   3          0.03          0.68         7.18 o                         
 -12   8   3        192.84        168.13         8.70 o                         
 -11   8   3        253.53        221.20         7.22 o                         
 -10   8   3         60.82         61.27         3.97 o                         
  -9   8   3        155.80        159.47         5.60 o                         
  -8   8   3         17.90         19.14         2.24 o                         
  -7   8   3        280.84        308.76         5.28 o                         
  -6   8   3         31.75         33.74         2.58 o                         
  -5   8   3        608.45        587.91         9.80 o                         
  -4   8   3       2050.33       2196.45        26.36 o                         
  -3   8   3        641.20        582.48         6.82 o                         
  -2   8   3        379.53        370.76         5.71 o                         
  -1   8   3        478.65        501.50         6.75 o                         
   0   8   3        425.64        419.44         5.84 o                         
   2   8   3        148.28        137.84         4.20 o                         
   3   8   3       2368.58       2454.58        23.99 o                         
   4   8   3        388.74        354.97         6.46 o                         
   5   8   3        302.86        330.37         5.95 o                         
   6   8   3        920.78        949.68        12.02 o                         
   7   8   3        799.62        894.08        19.56 o                         
   8   8   3        565.23        520.99        10.67 o                         
   9   8   3        913.83        805.71        13.85 o                         
  10   8   3       1281.10       1253.67        21.55 o                         
  11   8   3        378.73        341.73        12.42 o                         
  12   8   3        572.69        604.90        19.31 o                         
  13   8   3          1.28          6.89         7.28 o                         
  14   8   3        136.46        137.74        12.79 o                         
 -15   9   3         69.75         81.56        23.17 o                         
 -14   9   3        200.25        235.44        26.96 o                         
 -13   9   3         53.55         50.27         6.00 o                         
 -12   9   3        101.88        105.50         7.55 o                         
 -11   9   3        102.21         95.99         5.16 o                         
 -10   9   3         63.99         64.45         4.57 o                         
  -9   9   3        678.38        677.44        11.10 o                         
  -8   9   3        163.39        118.87         4.90 o                         
  -7   9   3          2.43          3.67         2.07 o                         
  -6   9   3        201.53        176.84         4.71 o                         
  -4   9   3       1145.95        981.33        11.39 o                         
  -3   9   3          2.84        335.51       162.34 o                         
  -2   9   3        539.16        550.71         7.51 o                         
  -1   9   3       4373.72       4784.43        42.16 o                         
   1   9   3        419.98        507.59         6.93 o                         
   2   9   3       6933.01       7921.73        79.32 o                         
   3   9   3         20.12         20.37         2.13 o                         
   4   9   3       1075.34       1097.35        12.47 o                         
   5   9   3        628.11        599.53         8.35 o                         
   6   9   3         94.51         88.82         4.90 o                         
   7   9   3       4008.37       3912.96        50.95 o                         
   8   9   3       1615.63       1542.57        23.35 o                         
   9   9   3        326.16        310.63         9.00 o                         
  10   9   3         18.88          7.74         5.20 o                         
  11   9   3        172.18        186.12        16.50 o                         
  12   9   3         22.43         22.25         6.87 o                         
  13   9   3        134.25        174.49        12.71 o                         
 -15  10   3         97.10        144.01        17.16 o                         
 -14  10   3        196.07        224.65        12.23 o                         
 -13  10   3        312.07        309.58        11.30 o                         
 -12  10   3         56.14         65.86         5.46 o                         
 -11  10   3        166.67        157.03         7.09 o                         
 -10  10   3        199.38        183.68         7.75 o                         
  -9  10   3         13.28         20.16         2.80 o                         
  -8  10   3          2.85         -3.75         3.75 o                         
  -7  10   3        338.09        334.21         7.20 o                         
  -6  10   3         49.64         43.18         3.16 o                         
  -5  10   3        154.49        187.40         4.10 o                         
  -3  10   3         70.31         99.38         3.30 o                         
  -2  10   3        155.79        190.81         4.73 o                         
  -1  10   3       1918.55       2028.96        20.93 o                         
   0  10   3        504.61        550.95        11.73 o                         
   1  10   3       1677.91       1644.93        17.25 o                         
   2  10   3       3504.75       3803.60        35.59 o                         
   3  10   3        614.29        565.87         8.95 o                         
   4  10   3        129.87        127.67         5.10 o                         
   5  10   3         12.20         13.30         3.72 o                         
   6  10   3        269.05        262.51         6.95 o                         
   7  10   3         91.91        105.43         8.08 o                         
   8  10   3        293.42        308.95        11.32 o                         
   9  10   3       1756.86       1597.27        23.08 o                         
  10  10   3         69.23         84.21         6.78 o                         
  11  10   3          3.17         15.17         5.98 o                         
  12  10   3         15.49         32.59        10.42 o                         
  13  10   3          0.98          3.66         7.96 o                         
 -14  11   3         25.85         57.18         6.22 o                         
 -13  11   3        145.90        166.09         9.00 o                         
 -12  11   3          2.90         14.14         5.44 o                         
 -11  11   3         15.19         12.96         4.16 o                         
 -10  11   3         22.50         18.13         3.77 o                         
  -9  11   3        616.49        550.77         9.31 o                         
  -8  11   3         58.06         39.18         3.62 o                         
  -7  11   3        288.68        288.60         7.10 o                         
  -6  11   3        926.51        960.30        12.97 o                         
  -5  11   3        298.25        294.82         4.98 o                         
  -3  11   3       1872.72       1940.61        19.77 o                         
  -2  11   3         78.82         83.94         3.35 o                         
  -1  11   3       1903.78       1819.19        21.10 o                         
   1  11   3        174.39        261.94         5.55 o                         
   2  11   3        623.72        716.16         9.06 o                         
   3  11   3        776.16        872.21        10.57 o                         
   4  11   3        501.88        489.07         8.30 o                         
   5  11   3       1656.75       1632.88        23.88 o                         
   6  11   3        397.46        385.69         8.66 o                         
   7  11   3          1.03          4.50         4.41 o                         
   8  11   3        527.12        519.13        12.35 o                         
   9  11   3         98.95         76.25         5.90 o                         
  10  11   3          2.22         -1.63         5.34 o                         
  11  11   3          8.04          4.42         6.02 o                         
  12  11   3         30.59         52.41        10.48 o                         
  13  11   3         88.99        112.45        12.95 o                         
 -14  12   3        301.12        266.79        14.48 o                         
 -13  12   3        610.41        602.10        14.82 o                         
 -12  12   3        233.69        264.85        10.06 o                         
 -11  12   3         22.87         25.22         4.91 o                         
 -10  12   3        453.01        386.46         9.17 o                         
  -9  12   3        629.14        634.12        10.76 o                         
  -8  12   3        720.54        615.76        11.53 o                         
  -7  12   3       3042.94       2915.03        36.05 o                         
  -6  12   3       1083.50       1120.62        14.80 o                         
  -5  12   3         81.70        103.63         3.70 o                         
  -4  12   3        158.51        194.17         5.54 o                         
  -2  12   3         15.59         13.64         2.18 o                         
  -1  12   3        355.02        367.28         6.33 o                         
   0  12   3       2678.24       2810.94        28.93 o                         
   1  12   3         97.59        141.69         4.70 o                         
   2  12   3        979.10       1040.68        12.62 o                         
   3  12   3       3002.17       3036.23        29.96 o                         
   4  12   3        409.69        444.20         8.46 o                         
   5  12   3          0.07         -0.18         2.86 o                         
   6  12   3        292.68        258.39         8.05 o                         
   7  12   3        357.51        412.69        11.27 o                         
   8  12   3        267.18        241.53        10.46 o                         
   9  12   3          3.60          9.18         5.06 o                         
  10  12   3        239.10        209.70        11.19 o                         
  11  12   3        163.89        160.24         9.82 o                         
  12  12   3        384.63        381.20        19.76 o                         
  13  12   3         20.07         32.90        13.90 o                         
 -14  13   3        154.48        175.85        24.19 o                         
 -13  13   3        352.17        394.21        13.71 o                         
 -12  13   3         19.97         20.24         5.65 o                         
 -11  13   3        131.57        155.94         8.59 o                         
 -10  13   3        292.56        253.49         9.21 o                         
  -9  13   3        244.52        209.78         6.67 o                         
  -8  13   3          1.04         -3.32         3.32 o                         
  -7  13   3        244.13        229.65         7.46 o                         
  -6  13   3        438.43        460.38         9.78 o                         
  -5  13   3          0.10          4.34         2.61 o                         
  -4  13   3        308.74        343.00         6.71 o                         
  -3  13   3       3105.19       3136.48        39.26 o                         
  -2  13   3        308.31        253.33         6.45 o                         
  -1  13   3        517.68        509.71         7.54 o                         
   0  13   3        114.35        112.25         6.82 o                         
   1  13   3        327.79        340.26         6.43 o                         
   2  13   3       2736.44       2905.64        27.92 o                         
   3  13   3         49.10         96.54         5.65 o                         
   4  13   3         54.00         53.49         4.90 o                         
   5  13   3       1304.73       1352.29        18.45 o                         
   6  13   3       1325.35       1348.65        20.12 o                         
   7  13   3         46.34         39.53         5.47 o                         
   8  13   3        226.04        214.54         9.84 o                         
   9  13   3          1.50          0.41         5.57 o                         
  10  13   3         11.32         13.41         6.96 o                         
  11  13   3        184.30        156.54        11.13 o                         
  12  13   3        290.66        285.07        19.80 o                         
  13  13   3        180.09        166.88        14.24 o                         
 -14  14   3        120.68         92.39        10.47 o                         
 -13  14   3         69.95         99.37        13.57 o                         
 -12  14   3        319.72        295.16        11.54 o                         
 -11  14   3          7.44         15.71         5.06 o                         
 -10  14   3          8.55          3.87         4.10 o                         
  -9  14   3         13.38         12.18         3.95 o                         
  -8  14   3        223.05        184.89         7.78 o                         
  -7  14   3        554.67        532.30         9.98 o                         
  -6  14   3        355.44        371.01         7.43 o                         
  -5  14   3         43.09         23.96         2.64 o                         
  -4  14   3          1.83          3.61         2.45 o                         
  -3  14   3        994.22       1006.00        12.90 o                         
  -2  14   3         53.53         37.77         3.33 o                         
  -1  14   3        590.09        549.78         8.12 o                         
   0  14   3        491.21        466.91         7.68 o                         
   2  14   3        187.66        182.73         5.90 o                         
   3  14   3       2141.77       2166.70        23.25 o                         
   4  14   3         69.52         83.86         5.30 o                         
   5  14   3        396.10        392.42         9.96 o                         
   6  14   3       4838.20       4807.28        62.75 o                         
   7  14   3       1175.12       1184.40        23.29 o                         
   8  14   3        132.59        130.86         8.65 o                         
   9  14   3        736.81        702.14        15.94 o                         
  10  14   3         62.06         63.57         9.07 o                         
  11  14   3        106.01         86.76         9.88 o                         
  12  14   3        136.37        164.04        12.03 o                         
 -13  15   3          3.74         -4.36         8.19 o                         
 -12  15   3          5.39         18.05         8.91 o                         
 -11  15   3        585.19        524.40        13.55 o                         
 -10  15   3         16.90          4.63         4.01 o                         
  -9  15   3        209.52        201.06         8.31 o                         
  -8  15   3         28.80         19.26         4.08 o                         
  -7  15   3         37.90         42.61         3.73 o                         
  -6  15   3        122.13         90.46         4.68 o                         
  -5  15   3        100.64        107.23         4.69 o                         
  -4  15   3       2084.86       2193.12        25.28 o                         
  -3  15   3       1510.96       1635.72        21.52 o                         
  -2  15   3        292.10        298.87         7.01 o                         
  -1  15   3        690.42        709.07        10.37 o                         
   0  15   3         32.73         27.09         3.36 o                         
   1  15   3         60.19         89.84         5.26 o                         
   2  15   3       6318.15       6809.85        63.50 o                         
   3  15   3          9.49         38.82         4.55 o                         
   4  15   3        103.62         76.08         4.95 o                         
   5  15   3         87.62         74.58         5.25 o                         
   6  15   3         13.55          8.84         5.29 o                         
   7  15   3       2144.64       2199.44        41.58 o                         
   8  15   3        271.92        282.10        11.59 o                         
   9  15   3          0.27          7.52         6.91 o                         
  10  15   3         52.44         57.36         9.20 o                         
  11  15   3         34.18         44.67         9.60 o                         
  12  15   3          8.22         29.81        12.25 o                         
 -13  16   3         18.54         19.10        12.69 o                         
 -12  16   3         28.57         22.41         6.62 o                         
 -11  16   3        203.49        188.99        14.54 o                         
 -10  16   3        165.91        155.07         7.92 o                         
  -9  16   3        991.25        962.29        16.86 o                         
  -8  16   3        387.18        412.36        12.26 o                         
  -7  16   3        632.60        665.96        11.52 o                         
  -6  16   3        541.39        505.58         9.23 o                         
  -5  16   3          5.41          5.42         3.04 o                         
  -4  16   3          0.08         -2.06         3.24 o                         
  -3  16   3        101.05        100.25         5.34 o                         
  -2  16   3        204.24        219.53         6.65 o                         
  -1  16   3        111.91        100.52         5.36 o                         
   0  16   3         47.55         89.20         5.66 o                         
   1  16   3       2340.77       2330.91        27.26 o                         
   2  16   3          0.07         -0.58         3.52 o                         
   3  16   3        302.31        304.17        10.04 o                         
   4  16   3         52.12         51.08         4.80 o                         
   5  16   3        223.79        244.81         8.60 o                         
   6  16   3        502.37        479.11        11.49 o                         
   7  16   3        140.82        153.97         8.93 o                         
   8  16   3        744.37        770.89        19.78 o                         
   9  16   3        182.43        150.86        10.66 o                         
  10  16   3         24.11         23.48        11.08 o                         
  11  16   3        290.19        342.87        21.79 o                         
  12  16   3         64.00         89.28        14.00 o                         
 -13  17   3        390.25        394.41        36.99 o                         
 -12  17   3          0.25          8.37         8.51 o                         
 -11  17   3        119.40        134.97        10.53 o                         
 -10  17   3        163.76        144.73         8.49 o                         
  -9  17   3        142.50        130.81         7.53 o                         
  -8  17   3          0.61          7.25         3.75 o                         
  -7  17   3          2.96          5.10         4.07 o                         
  -6  17   3        740.18        745.13        13.31 o                         
  -5  17   3        367.90        373.31         8.54 o                         
  -4  17   3         46.50         42.22         3.78 o                         
  -3  17   3        408.57        436.87        10.37 o                         
  -2  17   3        197.54        170.78         6.32 o                         
  -1  17   3        343.01        366.59         9.21 o                         
   0  17   3        590.40        601.81        11.52 o                         
   1  17   3        804.64        831.69        12.80 o                         
   2  17   3        738.45        788.77        13.23 o                         
   3  17   3         48.27         49.82         5.53 o                         
   4  17   3         62.32         86.59         7.18 o                         
   5  17   3        590.23        548.56        12.20 o                         
   6  17   3        124.12        101.72         6.71 o                         
   7  17   3        574.01        597.31        15.65 o                         
   8  17   3        103.01         97.15         8.25 o                         
   9  17   3          0.92          3.18         8.53 o                         
  10  17   3         59.01         57.02        10.26 o                         
  11  17   3          8.12         18.19        12.07 o                         
 -12  18   3         35.59         27.06         9.49 o                         
 -11  18   3         19.71         15.91         8.47 o                         
 -10  18   3          0.73         20.85         6.72 o                         
  -9  18   3        323.60        307.30        10.75 o                         
  -8  18   3         22.35         27.52         4.54 o                         
  -7  18   3       1067.96       1071.34        17.15 o                         
  -6  18   3       1024.63       1043.54        22.68 o                         
  -5  18   3          5.81          5.28         3.48 o                         
  -4  18   3        103.63         82.70         5.03 o                         
  -3  18   3          2.64         -1.21         4.01 o                         
  -2  18   3        102.73        120.56         5.93 o                         
  -1  18   3        300.71        249.30         8.22 o                         
   0  18   3        487.26        448.51        10.46 o                         
   1  18   3        253.12        270.70         9.40 o                         
   2  18   3          6.71         13.54         4.79 o                         
   3  18   3       1816.29       1825.68        26.85 o                         
   4  18   3        235.39        257.56         9.77 o                         
   5  18   3        216.13        246.45        10.95 o                         
   6  18   3        447.30        432.05        13.53 o                         
   7  18   3         12.94          7.25         7.25 o                         
   8  18   3        116.84        125.26        10.98 o                         
   9  18   3        206.86        231.63        17.36 o                         
  10  18   3        193.86        206.48        17.71 o                         
  11  18   3         10.01         22.35        16.30 o                         
 -12  19   3         46.41         44.66        17.63 o                         
 -11  19   3         25.92         46.57         9.95 o                         
 -10  19   3         47.64         25.75         8.99 o                         
  -9  19   3        361.15        430.59        14.20 o                         
  -8  19   3         38.92         48.08         4.88 o                         
  -7  19   3        721.57        681.12        16.15 o                         
  -6  19   3          8.01          2.93         3.75 o                         
  -5  19   3         27.22         37.18         4.15 o                         
  -4  19   3        783.01        734.44        13.69 o                         
  -3  19   3       1041.79        988.15        16.19 o                         
  -2  19   3       1158.84       1155.87        17.93 o                         
  -1  19   3         66.71         59.14         5.10 o                         
   0  19   3        306.71        303.17        11.30 o                         
   1  19   3        285.46        285.23        10.28 o                         
   2  19   3       1205.92       1295.49        21.08 o                         
   3  19   3        546.13        554.05        13.95 o                         
   4  19   3          6.41          2.51         4.78 o                         
   5  19   3        761.36        805.36        17.11 o                         
   6  19   3        335.17        383.10        12.80 o                         
   7  19   3        181.04        156.42        11.47 o                         
   8  19   3          2.48          3.42         8.72 o                         
   9  19   3         36.26         46.41        11.95 o                         
  10  19   3         79.72        105.56        15.37 o                         
  11  19   3        319.17        320.85        25.33 o                         
 -11  20   3         79.17         70.75        13.61 o                         
 -10  20   3        251.01        296.28        17.48 o                         
  -9  20   3        110.95         97.47        11.33 o                         
  -8  20   3        444.68        414.46        14.52 o                         
  -7  20   3        523.03        521.76        12.65 o                         
  -6  20   3          3.90         -2.44         4.62 o                         
  -5  20   3         11.99          7.61         4.19 o                         
  -4  20   3         31.05         62.35         5.12 o                         
  -3  20   3        766.35        649.03        14.77 o                         
  -2  20   3         84.64         77.48         6.33 o                         
  -1  20   3        278.60        250.80         9.49 o                         
   0  20   3        274.74        278.64        12.07 o                         
   1  20   3          9.04         18.65         5.25 o                         
   2  20   3        158.87        146.52         9.69 o                         
   3  20   3         49.94         16.94         6.20 o                         
   4  20   3        355.01        372.48        13.41 o                         
   5  20   3        590.41        636.17        15.97 o                         
   6  20   3       1505.55       1504.32        25.06 o                         
   7  20   3         83.80         78.29        11.72 o                         
   8  20   3        207.08        225.66        21.04 o                         
   9  20   3         74.03         82.55        13.39 o                         
  10  20   3         73.23         96.69        14.90 o                         
 -11  21   3        270.52        295.31        43.54 o                         
 -10  21   3         30.55         41.65        24.22 o                         
  -9  21   3         98.34         56.93         7.96 o                         
  -8  21   3          5.72         -0.30         6.83 o                         
  -7  21   3         19.51         18.75         6.25 o                         
  -6  21   3        265.62        265.02         9.37 o                         
  -5  21   3        352.65        338.77         9.92 o                         
  -4  21   3         88.73         81.63         7.08 o                         
  -3  21   3         66.60         85.74         7.11 o                         
  -2  21   3          1.31          7.90         5.54 o                         
  -1  21   3       1203.15       1169.95        20.50 o                         
   0  21   3        632.71        525.03        14.03 o                         
   1  21   3         40.25         85.06         6.92 o                         
   2  21   3        884.81        820.49        17.63 o                         
   3  21   3          0.39         -6.24         6.24 o                         
   4  21   3        314.92        268.66        11.45 o                         
   5  21   3         98.11        118.84         8.62 o                         
   6  21   3         17.76         24.17         7.58 o                         
   7  21   3        202.62        218.66        19.04 o                         
   8  21   3         71.41         56.91        13.45 o                         
   9  21   3          3.62         14.81        12.53 o                         
  10  21   3        181.54        210.76        30.18 o                         
 -10  22   3         21.81          8.11        22.92 o                         
  -9  22   3        193.11        173.13        15.38 o                         
  -8  22   3        217.05        233.51        14.26 o                         
  -7  22   3          6.08          7.63         6.63 o                         
  -6  22   3        230.38        185.24        10.04 o                         
  -5  22   3        114.94         97.93         8.27 o                         
  -4  22   3         49.34         58.22         5.81 o                         
  -3  22   3         11.47         16.17         5.79 o                         
  -2  22   3        106.52        112.69         8.12 o                         
  -1  22   3          2.49         10.34         5.68 o                         
   0  22   3         21.16         12.21         6.03 o                         
   1  22   3        653.38        686.05        15.91 o                         
   2  22   3        101.48        137.73         9.91 o                         
   3  22   3        292.33        314.88        14.41 o                         
   4  22   3          5.33         21.95         7.49 o                         
   5  22   3         77.91         78.81        11.23 o                         
   6  22   3          3.34         -5.80        14.07 o                         
   7  22   3         11.10         -3.65        11.15 o                         
   8  22   3        223.92        251.58        20.79 o                         
   9  22   3        249.19        328.95        26.81 o                         
 -10  23   3         17.00          1.25        14.48 o                         
  -9  23   3         50.02         38.00        13.00 o                         
  -8  23   3        842.54       1000.90        26.24 o                         
  -7  23   3         99.83        113.94        10.36 o                         
  -6  23   3         48.13         26.54         9.35 o                         
  -5  23   3        180.58        192.53        10.84 o                         
  -4  23   3         25.12         25.82         6.18 o                         
  -3  23   3        293.53        308.58        17.44 o                         
  -2  23   3        152.93        137.30         8.78 o                         
  -1  23   3         33.99         47.59         6.75 o                         
   0  23   3          6.94         16.57         6.70 o                         
   1  23   3        242.25        260.29        12.83 o                         
   2  23   3         92.78         62.16         7.16 o                         
   3  23   3        107.06        133.96        12.16 o                         
   4  23   3         62.41         66.95         8.69 o                         
   5  23   3         72.99         72.13        10.58 o                         
   6  23   3         19.61         24.49         9.97 o                         
   7  23   3        120.86        151.12        16.04 o                         
   8  23   3         26.44         38.63        17.57 o                         
  -9  24   3          0.65         30.57        15.89 o                         
  -8  24   3          5.02         27.05        14.81 o                         
  -7  24   3        314.18        348.76        21.69 o                         
  -6  24   3          0.12          3.47         9.24 o                         
  -5  24   3        100.83        117.13         9.96 o                         
  -4  24   3        206.53        220.18        13.48 o                         
  -3  24   3         23.89         22.25         8.08 o                         
  -2  24   3        444.66        439.58        17.94 o                         
  -1  24   3         84.87         47.63         7.35 o                         
   0  24   3         24.07         16.31         6.87 o                         
   1  24   3          8.77         10.18         6.82 o                         
   2  24   3          1.41          0.37         7.52 o                         
   3  24   3         15.69         23.54        10.02 o                         
   4  24   3         13.79         11.70         8.09 o                         
   5  24   3         86.96         77.15        12.92 o                         
   6  24   3        401.52        351.90        25.10 o                         
   7  24   3          0.32        -10.42        13.04 o                         
   8  24   3         52.79         75.50        17.59 o                         
  -8  25   3        235.84        225.21        40.16 o                         
  -7  25   3         45.86         36.38        18.90 o                         
  -6  25   3          3.98         -9.49         9.49 o                         
  -5  25   3         24.56         46.84         9.16 o                         
  -4  25   3         57.89         63.16         8.68 o                         
  -3  25   3        395.71        433.13        18.21 o                         
  -2  25   3         37.09         46.19         7.68 o                         
  -1  25   3         14.18          8.51         7.16 o                         
   0  25   3         86.97        103.81        10.72 o                         
   1  25   3         44.36         50.14         8.08 o                         
   2  25   3        112.10        129.51        11.04 o                         
   3  25   3        489.59        507.84        19.86 o                         
   4  25   3          2.48          5.12         8.76 o                         
   5  25   3        380.56        414.73        22.21 o                         
   6  25   3         23.81         32.89        13.75 o                         
   7  25   3         93.75         75.38        16.70 o                         
  -7  26   3         25.86         -1.38        13.27 o                         
  -6  26   3        142.27        151.34        14.80 o                         
  -5  26   3         70.04         84.77        12.14 o                         
  -4  26   3         85.18         74.76        10.86 o                         
  -3  26   3          0.07         -7.74         8.99 o                         
  -2  26   3         33.13         11.97         9.22 o                         
  -1  26   3         57.91         67.41         8.26 o                         
   0  26   3         30.06         20.23         8.03 o                         
   1  26   3          4.96         10.14         7.87 o                         
   2  26   3         44.02         37.89         9.79 o                         
   3  26   3         91.31         74.06        10.64 o                         
   4  26   3         42.94         25.98        13.90 o                         
   5  26   3        249.30        345.21        25.02 o                         
   6  26   3        241.93        234.97        20.95 o                         
  -6  27   3         12.23          2.61        14.85 o                         
  -5  27   3         47.30         17.73        11.36 o                         
  -4  27   3         25.03         32.29        10.39 o                         
  -3  27   3         19.25         14.59        13.60 o                         
  -2  27   3          7.69          3.88        14.13 o                         
  -1  27   3        927.24        901.54        25.92 o                         
   0  27   3        280.72        277.92        19.60 o                         
   1  27   3        121.64        116.60        12.49 o                         
   2  27   3        312.85        318.76        19.30 o                         
   3  27   3          4.16         13.92        10.10 o                         
   4  27   3         53.45         48.08        10.98 o                         
   5  27   3         24.62         44.03        15.55 o                         
  -5  28   3          7.92          7.58        13.20 o                         
  -4  28   3          9.57         21.48        10.71 o                         
  -3  28   3         78.50         80.65        12.00 o                         
  -2  28   3          2.97          0.73        10.04 o                         
  -1  28   3        333.71        324.35        21.50 o                         
   0  28   3         50.61         75.92        12.86 o                         
   1  28   3        128.56        129.10        13.78 o                         
   2  28   3         59.37         62.59        11.37 o                         
   3  28   3        218.17        175.77        14.11 o                         
  -3  29   3        116.39        114.48        12.40 o                         
  -2  29   3         11.01         30.70        12.36 o                         
  -1  29   3         23.89         33.39        12.96 o                         
   0  29   3         70.09         91.83        14.72 o                         
   1  29   3        106.83         98.23        14.46 o                         
 -16   0   4         87.50         89.24        25.68 o                         
 -14   0   4        183.89        228.87        19.64 o                         
 -12   0   4          0.07          7.16         4.42 o                         
 -10   0   4         10.55         17.14         4.21 o                         
  -8   0   4          1.27          1.04         3.90 o                         
  -6   0   4        569.27        613.36        14.27 o                         
  -4   0   4       8791.48       8249.14       108.34 o                         
  -2   0   4        144.62         82.78         4.03 o                         
   0   0   4       3870.32       3865.36        58.72 o                         
   2   0   4        710.17        872.85        14.48 o                         
   6   0   4       1816.73       1854.27        27.54 o                         
   8   0   4        367.01        328.60        16.76 o                         
  10   0   4       5520.77       5232.87        96.08 o                         
  12   0   4         94.31         93.44        11.08 o                         
  14   0   4        240.15        309.49        49.05 o                         
 -16   1   4         20.97         28.86         6.74 o                         
 -15   1   4          0.24          5.06         8.11 o                         
 -14   1   4         10.51         12.53         7.71 o                         
 -13   1   4        226.44        238.88        10.00 o                         
 -12   1   4        107.67        118.03         5.64 o                         
 -11   1   4        181.12        165.16         5.59 o                         
 -10   1   4        202.86        156.08         7.33 o                         
  -9   1   4        164.69        133.60         4.62 o                         
  -8   1   4        732.45        700.74        10.20 o                         
  -7   1   4       1620.65       1623.52        20.05 o                         
  -6   1   4       5639.04       5899.33        78.90 o                         
  -5   1   4        215.38        250.62         5.03 o                         
  -4   1   4        630.51        654.17         7.14 o                         
  -3   1   4        105.13        150.40         5.58 o                         
  -2   1   4       2114.99       2112.82        23.29 o                         
   0   1   4       2033.18       2080.44        20.17 o                         
   1   1   4        323.70        350.05         5.06 o                         
   2   1   4        548.08        439.61         6.48 o                         
   5   1   4        401.29        467.50         6.68 o                         
   6   1   4        100.51        104.11         3.82 o                         
   7   1   4         42.27         40.23         3.30 o                         
   8   1   4       1296.71       1325.20        21.00 o                         
   9   1   4        393.70        397.42        11.15 o                         
  10   1   4        954.78        947.97        17.97 o                         
  11   1   4        101.67        130.19         9.01 o                         
  12   1   4        296.26        302.31        13.26 o                         
  13   1   4         72.04         46.24         7.67 o                         
  14   1   4         33.27         52.97        13.08 o                         
 -16   2   4         38.62         50.00        10.09 o                         
 -15   2   4         50.77         49.65         7.14 o                         
 -14   2   4         42.98         42.22         6.28 o                         
 -13   2   4         18.81         13.71         5.18 o                         
 -12   2   4       1061.03        996.26        19.92 o                         
 -11   2   4         14.75          6.09         5.97 o                         
 -10   2   4       1033.35       1072.86        18.22 o                         
  -9   2   4        513.08        469.48         8.24 o                         
  -8   2   4         94.30        109.96         5.78 o                         
  -7   2   4        109.48         73.33         3.86 o                         
  -6   2   4       5706.83       5679.85        63.95 o                         
  -5   2   4       5241.06       5522.69        63.80 o                         
  -4   2   4       5013.21       5637.39        50.42 o                         
  -3   2   4       1422.56       1880.19        23.57 o                         
  -2   2   4      17232.96      18321.86       161.16 o                         
  -1   2   4       3618.50       3839.24        40.03 o                         
   0   2   4         56.17         82.79         3.15 o                         
   1   2   4        420.46        422.57         6.67 o                         
   2   2   4         30.39         45.69         2.19 o                         
   3   2   4       2030.65       2014.11        24.46 o                         
   4   2   4       1539.46       1721.06        17.45 o                         
   6   2   4       2311.78       2247.98        23.44 o                         
   7   2   4        378.04        381.11         8.25 o                         
   8   2   4        190.28        191.41         9.53 o                         
   9   2   4         91.61         75.86         5.80 o                         
  10   2   4         66.50         61.44         6.04 o                         
  11   2   4          8.29         12.43         5.45 o                         
  12   2   4        240.82        263.08        12.85 o                         
  13   2   4         13.39          4.07         8.30 o                         
  14   2   4         20.78         17.28        14.41 o                         
 -16   3   4        243.08        225.71        16.72 o                         
 -15   3   4        128.92        144.22        19.01 o                         
 -14   3   4        105.76        106.93         8.42 o                         
 -13   3   4         22.68         23.22         5.97 o                         
 -12   3   4         25.31         31.84         5.30 o                         
 -11   3   4        223.75        208.12        10.95 o                         
 -10   3   4        521.72        494.21        11.19 o                         
  -9   3   4        219.66        195.24         7.77 o                         
  -8   3   4        975.79        897.11        11.52 o                         
  -7   3   4        707.93        649.79         9.68 o                         
  -6   3   4         25.38         28.63         2.33 o                         
  -2   3   4       5958.84       6099.91        54.70 o                         
  -1   3   4       2435.65       2516.78        27.26 o                         
   0   3   4       6953.52       7138.99        70.78 o                         
   1   3   4        160.54        209.61         4.23 o                         
   2   3   4        146.76        130.47         3.64 o                         
   3   3   4        131.42         86.34         3.52 o                         
   4   3   4        890.13        849.93         9.90 o                         
   5   3   4          9.58         13.93         1.98 o                         
   6   3   4       4134.12       4371.94        40.88 o                         
   7   3   4        412.69        398.56         8.61 o                         
   8   3   4       2118.30       2111.90        30.36 o                         
   9   3   4        840.00        827.14        15.98 o                         
  10   3   4        363.69        372.57        11.67 o                         
  11   3   4        144.19        120.55         7.71 o                         
  12   3   4          7.11          0.62         5.89 o                         
  13   3   4         44.18         47.40         7.83 o                         
  14   3   4         26.50         45.01        10.51 o                         
 -15   4   4        131.65        164.02        18.39 o                         
 -14   4   4         37.77         42.31        12.83 o                         
 -13   4   4         19.33         37.02         6.17 o                         
 -12   4   4        251.49        219.01        19.81 o                         
 -11   4   4        109.22        104.33         8.74 o                         
 -10   4   4          4.05         -1.52         4.58 o                         
  -9   4   4        440.45        434.79         8.05 o                         
  -8   4   4        124.68        113.98         4.11 o                         
  -7   4   4        502.52        447.42         7.47 o                         
  -6   4   4       2226.79       2311.05        23.90 o                         
  -5   4   4        996.75       1107.05        12.61 o                         
  -4   4   4        540.60        598.22         8.26 o                         
  -3   4   4        626.59        851.61         9.00 o                         
  -2   4   4       2106.66       2182.71        21.69 o                         
  -1   4   4        922.18        902.13         9.82 o                         
   1   4   4      10271.72      11251.17       121.76 o                         
   2   4   4       8938.37       9710.63        94.51 o                         
   3   4   4        426.57        434.46         6.88 o                         
   4   4   4       2589.16       2679.11        25.87 o                         
   5   4   4        715.90        836.16        10.09 o                         
   6   4   4         54.69         55.98         3.01 o                         
   7   4   4          0.40          3.49         3.65 o                         
   8   4   4       1170.99       1118.32        16.77 o                         
   9   4   4        118.12        108.95         7.68 o                         
  10   4   4          8.53          7.93         5.06 o                         
  11   4   4         42.34         23.65         5.80 o                         
  12   4   4         32.61         20.87         6.34 o                         
  13   4   4          0.18         -6.33         7.67 o                         
  14   4   4        161.43        151.30        13.16 o                         
 -15   5   4         24.49         32.82         7.88 o                         
 -14   5   4        200.38        262.71        20.06 o                         
 -13   5   4          9.02         20.22         8.75 o                         
 -12   5   4         95.26         88.51         6.93 o                         
 -11   5   4         71.76         83.79         6.76 o                         
 -10   5   4        474.83        453.72         9.32 o                         
  -9   5   4          8.19          7.51         2.28 o                         
  -8   5   4        617.24        583.35         8.58 o                         
  -7   5   4        163.55        184.77         5.50 o                         
  -6   5   4       2633.47       3069.01        31.49 o                         
  -5   5   4        833.00        880.91        11.48 o                         
  -4   5   4       1784.94       1827.27        21.07 o                         
  -2   5   4        506.83        568.07         8.56 o                         
  -1   5   4        249.48        219.52         4.33 o                         
   1   5   4        615.44        592.63        10.56 o                         
   2   5   4       2766.19       2853.57        28.63 o                         
   3   5   4       3664.74       4113.12        37.51 o                         
   4   5   4        851.22       1019.70        13.66 o                         
   5   5   4        362.83        373.79         5.97 o                         
   6   5   4        712.30        806.87        11.07 o                         
   7   5   4        441.62        443.44         9.43 o                         
   8   5   4          1.95          3.95         3.27 o                         
   9   5   4        167.16        152.56         8.57 o                         
  10   5   4          4.90          8.54         4.79 o                         
  11   5   4          3.62          1.67         6.87 o                         
  12   5   4        152.41        171.42        10.11 o                         
  13   5   4          3.15         -1.07         6.97 o                         
  14   5   4         92.07         54.98        11.47 o                         
 -15   6   4          3.90         11.14        11.88 o                         
 -14   6   4         44.33         74.63         9.12 o                         
 -13   6   4         23.07         31.82        21.35 o                         
 -12   6   4          7.73          9.66         5.17 o                         
 -11   6   4        500.46        459.62        11.69 o                         
 -10   6   4        220.23        188.12         5.78 o                         
  -9   6   4        257.07        254.23         5.96 o                         
  -8   6   4         65.50         47.83         3.15 o                         
  -7   6   4          1.68         -0.65         1.61 o                         
  -5   6   4       3203.38       3235.21        35.71 o                         
  -3   6   4       1599.03       1657.61        17.53 o                         
  -2   6   4       1158.68       1230.48        12.89 o                         
  -1   6   4        317.62        344.44         5.31 o                         
   0   6   4        720.48        735.27         9.63 o                         
   1   6   4       4929.21       5292.01        51.29 o                         
   4   6   4       1165.78       1166.58        13.86 o                         
   6   6   4        893.31        869.86        12.78 o                         
   7   6   4        490.50        419.21         9.42 o                         
   8   6   4         86.18         70.88         4.93 o                         
   9   6   4        617.21        551.27        13.31 o                         
  10   6   4        624.04        523.25        13.67 o                         
  11   6   4        122.88        114.29         9.03 o                         
  12   6   4         60.51         58.89         8.57 o                         
  13   6   4          4.47         11.94         9.00 o                         
 -15   7   4        281.37        252.49        17.58 o                         
 -14   7   4        197.45        167.86        13.57 o                         
 -13   7   4         41.35         34.78         8.42 o                         
 -12   7   4        288.36        273.25        11.08 o                         
 -11   7   4        199.01        215.40         9.45 o                         
 -10   7   4        122.77        115.83         5.20 o                         
  -9   7   4       1226.60       1134.02        15.43 o                         
  -8   7   4         40.84         38.34         2.77 o                         
  -7   7   4        759.29        741.62        10.71 o                         
  -6   7   4       4656.27       4788.22        55.40 o                         
  -5   7   4         37.95         36.15         2.37 o                         
  -3   7   4        629.14        575.56         7.81 o                         
  -2   7   4       2292.36       2197.65        23.45 o                         
   0   7   4         31.05         47.20         2.45 o                         
   2   7   4        928.69        798.82         9.75 o                         
   3   7   4        462.95        553.65         7.45 o                         
   4   7   4         93.58         51.00         2.84 o                         
   5   7   4       1927.94       1913.30        19.89 o                         
   6   7   4          3.81          2.37         2.54 o                         
   7   7   4         14.76         21.44         3.81 o                         
   8   7   4         23.13         20.27         4.94 o                         
   9   7   4        643.10        604.40        12.01 o                         
  10   7   4        986.99       1029.24        19.37 o                         
  11   7   4         38.76         46.37         6.56 o                         
  12   7   4          0.04         -3.38         6.11 o                         
  13   7   4         27.75         38.69         9.04 o                         
 -15   8   4          8.53         16.22         9.46 o                         
 -14   8   4         23.08         25.31         9.88 o                         
 -13   8   4         16.49         10.64         4.10 o                         
 -12   8   4        329.34        307.09         8.31 o                         
 -11   8   4          3.37         -0.35         3.33 o                         
 -10   8   4         38.87         45.07         3.61 o                         
  -9   8   4         22.78         20.47         3.22 o                         
  -8   8   4        414.80        363.41         6.93 o                         
  -7   8   4         15.52         14.17         3.37 o                         
  -6   8   4       1144.25       1186.56        15.42 o                         
  -5   8   4       1215.15       1258.73        15.72 o                         
  -3   8   4        850.06        964.33        10.10 o                         
  -2   8   4       4191.89       4278.23        41.70 o                         
  -1   8   4       2805.79       2859.29        27.43 o                         
   0   8   4        792.61        719.85         9.66 o                         
   1   8   4        110.04        107.06         4.13 o                         
   3   8   4       1230.32       1185.25        13.29 o                         
   5   8   4        510.13        476.78         8.42 o                         
   6   8   4       3504.09       3461.14        39.46 o                         
   7   8   4         22.18         21.44         3.86 o                         
   8   8   4         69.32         69.68         5.27 o                         
   9   8   4         35.88         37.17         4.63 o                         
  10   8   4         19.66         33.88         5.70 o                         
  11   8   4         17.41         20.73         6.13 o                         
  12   8   4        631.44        604.68        16.50 o                         
  13   8   4          6.56         -4.92         8.07 o                         
 -15   9   4         54.50         79.67        13.32 o                         
 -14   9   4        137.80        149.52        16.35 o                         
 -13   9   4         59.68         55.44         5.11 o                         
 -12   9   4        111.88        115.18         9.13 o                         
 -11   9   4        149.37        159.24         6.61 o                         
 -10   9   4        350.63        347.23         8.50 o                         
  -9   9   4         29.77         48.25         3.63 o                         
  -8   9   4        681.60        614.05        11.33 o                         
  -7   9   4        150.69        114.01         5.66 o                         
  -6   9   4        435.21        447.98         8.49 o                         
  -5   9   4         62.63         56.86         2.81 o                         
  -3   9   4        203.74        158.13         4.72 o                         
  -2   9   4       1685.61       1690.48        26.97 o                         
  -1   9   4        681.63        698.63         9.35 o                         
   0   9   4       8832.81       9236.86        83.25 o                         
   1   9   4         80.71         60.32         3.01 o                         
   2   9   4        882.24        899.45        11.47 o                         
   3   9   4         43.19         25.43         2.50 o                         
   4   9   4        450.13        446.60         7.34 o                         
   5   9   4         82.18         64.47         4.20 o                         
   6   9   4        583.34        607.61        11.44 o                         
   7   9   4         22.66         30.11         4.17 o                         
   8   9   4       1363.43       1332.83        20.56 o                         
   9   9   4        598.74        532.78        11.99 o                         
  10   9   4         45.35         46.36         6.24 o                         
  11   9   4         22.71         18.19         7.12 o                         
  12   9   4         16.66         21.93         7.43 o                         
  13   9   4         56.21         59.56         9.45 o                         
 -15  10   4          8.78          2.73        19.76 o                         
 -14  10   4         19.58         24.78         5.30 o                         
 -13  10   4         37.39         34.23         5.09 o                         
 -12  10   4         30.21         34.73         4.99 o                         
 -11  10   4          1.53          3.98         3.78 o                         
 -10  10   4        491.28        384.65         9.22 o                         
  -9  10   4        376.35        386.01         9.06 o                         
  -8  10   4         39.38         60.20         4.85 o                         
  -7  10   4          9.00         15.51         3.35 o                         
  -6  10   4       1144.60       1118.60        28.62 o                         
  -5  10   4        893.87        884.76        11.83 o                         
  -4  10   4       1096.31       1114.21        13.28 o                         
  -3  10   4         10.02         29.88         2.20 o                         
  -2  10   4       1136.40       1202.72        13.53 o                         
  -1  10   4       1528.24       1708.85        19.71 o                         
   0  10   4        639.72        656.37         9.53 o                         
   1  10   4       1215.29       1344.97        14.91 o                         
   2  10   4       1737.47       1748.80        19.28 o                         
   3  10   4        729.27        759.37        10.51 o                         
   4  10   4        141.22        130.14         5.06 o                         
   5  10   4        486.04        512.03        13.10 o                         
   6  10   4         18.73         25.84         3.44 o                         
   7  10   4        119.29        103.72         7.02 o                         
   8  10   4        375.41        355.78        10.76 o                         
   9  10   4          1.62         -4.13         4.49 o                         
  10  10   4          4.22          4.72         5.77 o                         
  11  10   4         77.51         94.21         7.98 o                         
  12  10   4        223.03        206.80        13.12 o                         
  13  10   4          8.78         -5.00        12.34 o                         
 -14  11   4        244.80        239.00        11.70 o                         
 -13  11   4        145.80        139.53         8.74 o                         
 -12  11   4          6.18         11.66         4.08 o                         
 -11  11   4        376.61        360.88         8.73 o                         
 -10  11   4        432.17        431.97         9.94 o                         
  -9  11   4         97.86         83.85         5.48 o                         
  -8  11   4        266.30        270.13         8.90 o                         
  -7  11   4         14.74         14.22         3.98 o                         
  -6  11   4        614.11        674.64        13.40 o                         
  -5  11   4        108.90        143.97         6.40 o                         
  -4  11   4         17.62         30.85         3.08 o                         
  -3  11   4       1775.32       1723.94        18.19 o                         
  -2  11   4       1306.81       1260.01        14.05 o                         
  -1  11   4        224.53        257.87         5.56 o                         
   0  11   4         69.66         68.23         4.52 o                         
   1  11   4        404.49        378.78         6.78 o                         
   2  11   4       1975.45       2091.62        22.13 o                         
   3  11   4        384.63        423.88         7.46 o                         
   4  11   4         16.38         28.98         3.30 o                         
   5  11   4          3.92          3.35         3.10 o                         
   6  11   4         86.46         98.80         5.81 o                         
   7  11   4        335.99        292.69        10.14 o                         
   8  11   4        554.49        505.09        12.79 o                         
   9  11   4        359.16        310.15        10.47 o                         
  10  11   4        127.80        123.43         8.69 o                         
  11  11   4        181.95        206.98        12.33 o                         
  12  11   4          0.16         -1.51         7.40 o                         
  13  11   4          5.12          8.08        12.31 o                         
 -14  12   4         93.42        129.78        11.62 o                         
 -13  12   4          7.39         13.29         7.60 o                         
 -12  12   4          2.21          3.20         4.65 o                         
 -11  12   4        615.69        634.48        15.57 o                         
 -10  12   4        131.80        112.45        12.18 o                         
  -9  12   4        376.01        373.36         9.99 o                         
  -8  12   4         18.44         21.87         4.18 o                         
  -7  12   4        219.88        197.20         7.99 o                         
  -6  12   4         32.81         23.27         3.02 o                         
  -5  12   4        848.94        885.83        20.85 o                         
  -4  12   4         27.68         11.10         2.04 o                         
  -3  12   4          1.45          1.00         2.08 o                         
  -2  12   4         25.22         23.43         2.59 o                         
  -1  12   4         45.27         36.15         2.91 o                         
   0  12   4       1854.01       1890.47        19.34 o                         
   1  12   4       2031.63       2104.04        21.75 o                         
   2  12   4        462.29        523.65         8.40 o                         
   3  12   4        516.83        489.13         9.59 o                         
   4  12   4        759.63        815.47        14.07 o                         
   6  12   4        666.51        654.11        12.43 o                         
   7  12   4         93.14         98.83         5.75 o                         
   8  12   4         83.23         77.10         6.55 o                         
   9  12   4        109.06         84.57         6.65 o                         
  10  12   4         24.86         19.06         6.70 o                         
  11  12   4         95.17         69.50         9.24 o                         
  12  12   4         64.39         59.87        10.25 o                         
 -14  13   4        220.75        183.99        14.35 o                         
 -13  13   4        185.61        187.98        15.09 o                         
 -12  13   4         37.67         32.96         6.79 o                         
 -11  13   4         33.54         32.96         6.67 o                         
 -10  13   4        195.89        218.35        10.86 o                         
  -9  13   4         96.79         98.64         6.10 o                         
  -8  13   4         44.05         29.89         4.63 o                         
  -7  13   4         31.01          8.25         3.98 o                         
  -6  13   4        165.09        167.59         6.44 o                         
  -5  13   4          0.43          0.24         2.36 o                         
  -4  13   4         32.49         31.52         2.68 o                         
  -3  13   4          8.30         12.37         2.64 o                         
  -2  13   4         64.64         48.21         3.05 o                         
  -1  13   4          4.51         -2.22         2.22 o                         
   0  13   4        170.33        219.27         5.61 o                         
   2  13   4        589.46        549.80         9.50 o                         
   3  13   4        463.65        481.69        10.57 o                         
   4  13   4        218.87        186.68         8.67 o                         
   5  13   4       3745.74       3732.93        46.07 o                         
   6  13   4        180.65        209.94         8.96 o                         
   7  13   4         83.30         89.39         5.98 o                         
   8  13   4        112.37        128.53         9.32 o                         
   9  13   4          5.91          4.07         5.29 o                         
  10  13   4        486.50        491.21        17.32 o                         
  11  13   4         10.55         16.73         8.28 o                         
  12  13   4         40.69         65.20        11.61 o                         
 -14  14   4        134.51        173.12        14.86 o                         
 -13  14   4          8.92         23.02        13.20 o                         
 -12  14   4         40.91         33.51         7.21 o                         
 -11  14   4         92.57         77.63         8.73 o                         
 -10  14   4         34.09         28.50         6.22 o                         
  -9  14   4         74.47         55.39         5.41 o                         
  -8  14   4         67.78         62.70         5.71 o                         
  -7  14   4         29.13         27.90         4.87 o                         
  -6  14   4         60.50         80.05         5.48 o                         
  -5  14   4          2.67          1.63         2.39 o                         
  -4  14   4       1542.14       1499.19        18.33 o                         
  -3  14   4        250.47        258.97         6.35 o                         
  -2  14   4        112.85         97.64         4.57 o                         
  -1  14   4        792.19        720.12        10.14 o                         
   0  14   4       1210.30       1178.07        14.18 o                         
   1  14   4          1.53          3.02         2.91 o                         
   2  14   4        164.41        160.38         6.49 o                         
   3  14   4        303.31        326.79        12.08 o                         
   4  14   4          4.16          1.48         3.77 o                         
   5  14   4        866.08        872.02        15.90 o                         
   6  14   4       4097.30       4025.71        54.16 o                         
   7  14   4         39.09         32.47         5.54 o                         
   8  14   4         79.76         87.24         6.77 o                         
   9  14   4        158.45        151.08        11.56 o                         
  10  14   4        135.30        151.81        10.71 o                         
  11  14   4        157.96        137.15        10.87 o                         
  12  14   4        169.58        194.63        23.38 o                         
 -13  15   4         41.93         49.21         8.81 o                         
 -12  15   4         37.81         47.89         8.91 o                         
 -11  15   4         67.09         61.54         7.47 o                         
 -10  15   4        220.87        199.64        11.27 o                         
  -9  15   4         11.05         11.81         5.53 o                         
  -8  15   4       1137.43       1041.10        19.04 o                         
  -7  15   4         45.63         49.02         5.61 o                         
  -6  15   4        250.52        222.15         6.90 o                         
  -5  15   4         71.74         69.55         4.97 o                         
  -4  15   4         11.40         16.52         3.08 o                         
  -3  15   4         72.28         58.59         4.39 o                         
  -2  15   4       1078.20       1162.68        14.80 o                         
  -1  15   4         23.58         20.38         3.19 o                         
   0  15   4       4252.64       4157.97        40.31 o                         
   1  15   4        207.15        182.99         6.90 o                         
   2  15   4       1694.69       1738.25        20.64 o                         
   3  15   4        115.18        104.40         7.39 o                         
   4  15   4       3649.18       3660.87        46.04 o                         
   5  15   4        702.66        726.58        14.44 o                         
   6  15   4         23.78         35.70         5.94 o                         
   7  15   4        469.95        428.80        11.37 o                         
   8  15   4        369.06        375.03        13.31 o                         
   9  15   4        121.23        111.36         9.99 o                         
  10  15   4         65.76         48.97         9.07 o                         
  11  15   4         29.88         10.82         9.84 o                         
  12  15   4        221.78        217.85        16.65 o                         
 -13  16   4         75.78         79.94        10.09 o                         
 -12  16   4         28.09         40.57         8.92 o                         
 -11  16   4         45.39         59.52         8.42 o                         
 -10  16   4         19.72         16.36         7.52 o                         
  -9  16   4         32.73         24.39         6.70 o                         
  -8  16   4        117.81        170.34        11.45 o                         
  -7  16   4         48.64         48.75         5.66 o                         
  -6  16   4        290.85        301.48         7.01 o                         
  -5  16   4          2.94         -2.76         2.76 o                         
  -4  16   4        580.12        529.11         9.66 o                         
  -3  16   4         99.01        106.55         6.89 o                         
  -2  16   4       1026.44       1059.73        14.26 o                         
  -1  16   4         24.74         34.03         3.60 o                         
   0  16   4        818.04        864.90        15.91 o                         
   1  16   4          0.36         -1.04         3.72 o                         
   2  16   4         16.64          9.85         3.81 o                         
   3  16   4        466.46        526.30        13.75 o                         
   4  16   4         54.13         58.18         7.66 o                         
   5  16   4        166.91        134.81         9.94 o                         
   6  16   4        645.87        635.41        13.66 o                         
   7  16   4         47.54         33.88         6.20 o                         
   8  16   4          6.78          1.47         7.61 o                         
   9  16   4         22.78         20.02         9.00 o                         
  10  16   4        127.35        138.60        10.62 o                         
  11  16   4          4.96         -4.38        10.60 o                         
 -13  17   4        123.92        128.48        37.66 o                         
 -12  17   4          2.95         -8.58        10.29 o                         
 -11  17   4        234.67        184.22        16.87 o                         
 -10  17   4          1.70         -1.00         6.93 o                         
  -9  17   4          7.40          0.70         6.24 o                         
  -8  17   4        815.49        809.78        18.55 o                         
  -7  17   4        177.50        177.34         9.69 o                         
  -6  17   4         12.18          6.35         3.67 o                         
  -5  17   4        180.87        179.08         6.20 o                         
  -4  17   4        140.63        114.49         6.20 o                         
  -3  17   4        103.40         91.37         5.41 o                         
  -2  17   4       2071.59       1932.23        22.49 o                         
  -1  17   4       1124.05       1135.24        15.49 o                         
   0  17   4        185.01        255.05         8.42 o                         
   1  17   4         62.98         81.41         5.74 o                         
   3  17   4        337.53        334.50        12.37 o                         
   4  17   4          7.40         11.03         5.52 o                         
   5  17   4        140.62        126.83         8.28 o                         
   6  17   4         10.93          1.97         5.83 o                         
   7  17   4          1.98          3.17         6.07 o                         
   8  17   4          0.09         -2.17         9.24 o                         
   9  17   4         21.48         36.57        10.40 o                         
  10  17   4         16.53         19.11        11.42 o                         
  11  17   4        178.81        177.07        29.46 o                         
 -12  18   4          1.85         -2.36        12.81 o                         
 -11  18   4        509.49        530.27        20.14 o                         
 -10  18   4          8.61         21.78         8.48 o                         
  -9  18   4         42.76         49.73         8.03 o                         
  -8  18   4         70.73         65.99         7.75 o                         
  -7  18   4        235.81        206.67         9.47 o                         
  -6  18   4         84.36         79.31         4.68 o                         
  -5  18   4          1.54          0.03         3.40 o                         
  -4  18   4        408.15        435.15        10.36 o                         
  -3  18   4        171.79        144.96         7.26 o                         
  -2  18   4        138.45        154.68         6.88 o                         
  -1  18   4       1012.46       1038.02        16.75 o                         
   0  18   4       4167.24       4224.83        46.31 o                         
   1  18   4        431.83        450.10        16.05 o                         
   2  18   4        540.62        496.76        12.32 o                         
   3  18   4          0.06          1.56         5.18 o                         
   4  18   4        118.37        129.98        12.69 o                         
   5  18   4       1099.07       1083.97        19.51 o                         
   6  18   4        261.81        243.27        12.42 o                         
   7  18   4          0.09          1.05         7.94 o                         
   8  18   4        122.21        109.20        11.72 o                         
   9  18   4          8.98         20.67        13.07 o                         
  10  18   4         19.14         -4.39        14.81 o                         
 -12  19   4         75.12         51.73        18.17 o                         
 -11  19   4        104.82         97.93        11.28 o                         
 -10  19   4        506.60        553.38        21.35 o                         
  -9  19   4         45.45         58.04         9.75 o                         
  -8  19   4          1.49         -6.08         6.37 o                         
  -7  19   4         25.66         -2.15         7.02 o                         
  -6  19   4         42.81         33.98         3.94 o                         
  -5  19   4        506.38        506.13        11.55 o                         
  -4  19   4         19.55         10.52         4.08 o                         
  -3  19   4         22.39         20.11         4.61 o                         
  -2  19   4         14.46         10.03         4.93 o                         
  -1  19   4        154.33        143.11         7.20 o                         
   0  19   4        406.54        431.26        11.77 o                         
   1  19   4        233.84        286.76        10.58 o                         
   2  19   4         87.14         97.44         7.00 o                         
   3  19   4        114.61        114.79        10.49 o                         
   4  19   4        363.19        337.73        11.88 o                         
   5  19   4         16.90         24.37         5.88 o                         
   6  19   4         30.89         39.46         8.55 o                         
   7  19   4          9.13         11.63         9.06 o                         
   8  19   4        212.54        221.52        18.27 o                         
   9  19   4         20.72         30.73        18.27 o                         
  10  19   4          1.95         19.64        24.18 o                         
 -11  20   4          0.65         15.23        14.34 o                         
 -10  20   4         64.41         74.36        10.66 o                         
  -9  20   4        220.68        232.20        17.77 o                         
  -8  20   4         66.29         41.22         9.41 o                         
  -7  20   4         42.86         45.58         5.30 o                         
  -6  20   4        118.22        107.06         6.00 o                         
  -5  20   4        176.50        138.67         7.53 o                         
  -4  20   4          3.95          0.67         4.41 o                         
  -3  20   4        374.51        361.66        11.67 o                         
  -2  20   4        279.69        298.89        14.13 o                         
  -1  20   4        105.10         96.82         6.40 o                         
   0  20   4       1003.74        839.16        16.01 o                         
   1  20   4        512.74        509.78        13.49 o                         
   2  20   4        240.99        225.19        11.82 o                         
   3  20   4        329.06        360.74        13.53 o                         
   4  20   4        635.30        646.03        16.30 o                         
   5  20   4        530.97        511.84        21.06 o                         
   6  20   4        316.60        263.41        15.13 o                         
   7  20   4          4.24          0.75        11.69 o                         
   8  20   4        162.06        143.01        15.37 o                         
   9  20   4        166.19        165.15        16.43 o                         
  10  20   4         59.89         55.41        14.46 o                         
 -11  21   4          7.87         28.41        21.67 o                         
 -10  21   4         28.95         34.40        11.71 o                         
  -9  21   4        153.58        153.55        17.86 o                         
  -8  21   4        702.52        633.66        22.67 o                         
  -7  21   4        114.26        111.83        11.50 o                         
  -6  21   4        144.79        168.92        11.07 o                         
  -5  21   4        165.25        188.91         8.51 o                         
  -4  21   4        217.17        197.26         8.83 o                         
  -3  21   4        321.59        310.65        14.36 o                         
  -2  21   4       1781.74       1715.91        26.25 o                         
  -1  21   4         31.23         30.80         5.83 o                         
   0  21   4       1475.63       1366.03        22.05 o                         
   1  21   4         12.55         23.57         5.95 o                         
   2  21   4         40.84         63.04         6.47 o                         
   3  21   4         17.76         33.42         7.78 o                         
   4  21   4        114.09        159.32        10.45 o                         
   5  21   4        636.40        616.04        19.06 o                         
   6  21   4        203.76        256.75        21.49 o                         
   7  21   4         76.40         47.59        12.78 o                         
   8  21   4        358.30        463.72        40.31 o                         
   9  21   4        201.06        195.79        22.93 o                         
 -10  22   4        163.57        190.51        17.24 o                         
  -9  22   4          7.02        -11.95        11.95 o                         
  -8  22   4         96.17        120.20        14.20 o                         
  -7  22   4          2.74         -2.33         6.40 o                         
  -6  22   4        277.03        245.81        12.30 o                         
  -5  22   4        289.24        226.93        14.60 o                         
  -4  22   4         29.61         14.80         6.23 o                         
  -3  22   4        501.23        429.75        12.82 o                         
  -2  22   4          6.93         34.07         6.24 o                         
  -1  22   4         51.10         30.77         7.28 o                         
   0  22   4          0.56         13.51         6.08 o                         
   1  22   4         53.40         65.41         6.74 o                         
   2  22   4        531.14        579.45        16.70 o                         
   3  22   4        155.46        175.09        16.46 o                         
   4  22   4        183.49        187.55        14.11 o                         
   5  22   4          1.86         -3.17         7.78 o                         
   6  22   4        249.49        257.76        20.73 o                         
   7  22   4         10.36         28.09        17.03 o                         
   8  22   4         76.99         65.31        14.49 o                         
 -10  23   4          2.34         -5.47        15.62 o                         
  -9  23   4         50.47         35.29        13.79 o                         
  -8  23   4         10.44          6.22        13.23 o                         
  -7  23   4         13.90         32.13        13.69 o                         
  -6  23   4         45.70         19.59         9.25 o                         
  -5  23   4         17.57          9.11         7.21 o                         
  -4  23   4        130.92        132.24         9.51 o                         
  -3  23   4         29.77         28.68         7.83 o                         
  -2  23   4        622.36        572.69        15.69 o                         
  -1  23   4        166.26        178.81        11.39 o                         
   0  23   4        286.98        308.94        13.57 o                         
   1  23   4         68.76         90.62         7.89 o                         
   2  23   4         27.55         23.72         6.78 o                         
   3  23   4        397.05        413.78        17.75 o                         
   4  23   4          9.02          5.34         8.21 o                         
   5  23   4          7.20         17.03        11.39 o                         
   6  23   4         38.31         70.27        13.57 o                         
   7  23   4        161.30        194.06        19.38 o                         
   8  23   4         12.87          7.07        13.81 o                         
  -9  24   4        266.23        297.21        30.34 o                         
  -8  24   4         49.87         49.01        13.82 o                         
  -7  24   4          0.37         -8.32         8.32 o                         
  -6  24   4         34.77         40.29         9.27 o                         
  -5  24   4         21.92         26.73        11.74 o                         
  -4  24   4        132.15        155.55        10.84 o                         
  -3  24   4         23.19         23.84         8.36 o                         
  -2  24   4         30.56         23.82         7.07 o                         
  -1  24   4         95.76         88.64         7.76 o                         
   0  24   4         92.39        118.42        10.12 o                         
   1  24   4        225.05        238.34        12.47 o                         
   2  24   4          1.50         -1.13         6.83 o                         
   3  24   4         89.23         88.37        10.26 o                         
   4  24   4         23.42         27.86         9.87 o                         
   5  24   4        294.59        287.24        22.38 o                         
   6  24   4         55.91         71.05        14.49 o                         
   7  24   4          0.47         16.95        13.33 o                         
  -8  25   4          3.34        -10.82        14.67 o                         
  -7  25   4         10.42        -13.56        13.56 o                         
  -6  25   4          9.03         -5.53         9.61 o                         
  -5  25   4        538.73        586.45        21.72 o                         
  -4  25   4         25.50         24.20         9.01 o                         
  -3  25   4         95.59         97.84        12.28 o                         
  -2  25   4        124.03        108.89        13.17 o                         
  -1  25   4          0.39         10.54         8.77 o                         
   0  25   4         35.06         19.69         7.73 o                         
   1  25   4         43.56         25.56         7.82 o                         
   2  25   4          6.62         11.16         9.93 o                         
   3  25   4         22.31         40.07        10.22 o                         
   4  25   4        352.55        414.81        27.02 o                         
   5  25   4         16.53          2.13        16.11 o                         
   6  25   4         64.58         83.33        21.97 o                         
  -7  26   4          0.38         15.92        15.80 o                         
  -6  26   4         69.22         97.10        18.32 o                         
  -5  26   4         31.87         32.09         9.79 o                         
  -4  26   4         61.28         76.35        10.50 o                         
  -3  26   4         21.43         24.60        10.00 o                         
  -2  26   4        296.84        294.15        17.86 o                         
  -1  26   4        215.34        262.95        15.92 o                         
   0  26   4        214.57        154.71        16.12 o                         
   1  26   4        153.11        192.25        14.39 o                         
   2  26   4         27.17         18.53         9.64 o                         
   3  26   4        343.42        349.27        19.72 o                         
   4  26   4        208.71        208.64        25.89 o                         
   5  26   4        202.71        213.07        19.27 o                         
  -6  27   4         27.66         12.90        18.12 o                         
  -5  27   4        370.74        389.86        39.53 o                         
  -4  27   4         45.58         61.97        10.61 o                         
  -3  27   4        247.60        254.75        21.85 o                         
  -2  27   4        153.53        140.46        13.52 o                         
  -1  27   4          1.68          4.78        11.04 o                         
   0  27   4        309.62        320.22        21.34 o                         
   1  27   4         60.20         55.37        11.07 o                         
   2  27   4        176.51        238.83        16.93 o                         
   3  27   4          1.08          9.19        18.14 o                         
   4  27   4         22.85         11.06        14.61 o                         
  -4  28   4          2.08          0.83        11.36 o                         
  -3  28   4        342.93        295.33        18.43 o                         
  -2  28   4        124.60        136.23        14.06 o                         
  -1  28   4        147.69        146.15        14.11 o                         
   0  28   4        135.38        168.26        15.41 o                         
   1  28   4         37.90         45.29        13.68 o                         
   2  28   4         76.44         97.72        13.34 o                         
   3  28   4        266.68        283.68        21.36 o                         
  -1  29   4        109.09        176.44        20.47 o                         
 -15   0   5         20.64         53.05         6.64 o                         
 -13   0   5        314.49        303.29        11.97 o                         
 -11   0   5        303.80        340.97        11.64 o                         
  -9   0   5         53.84         56.48         4.58 o                         
  -7   0   5       1471.78       1315.06        22.39 o                         
  -5   0   5       1069.24       1056.94        14.65 o                         
  -3   0   5        603.07        597.79         9.77 o                         
  -1   0   5       1423.73       1261.20        17.63 o                         
   1   0   5        869.30       1010.67        16.55 o                         
   5   0   5         67.91        125.38         5.98 o                         
   7   0   5        117.08        100.65         6.66 o                         
   9   0   5        455.73        520.88        18.85 o                         
  11   0   5         56.12         22.78        13.82 o                         
  13   0   5         84.64         70.23        12.54 o                         
 -16   1   5        158.22        209.64        18.24 o                         
 -15   1   5         22.85         14.25         7.85 o                         
 -14   1   5         74.54         69.06         4.70 o                         
 -13   1   5        246.54        242.64         7.83 o                         
 -12   1   5         10.12         16.18         5.04 o                         
 -11   1   5        307.51        284.69         8.51 o                         
 -10   1   5        235.10        228.45         6.69 o                         
  -9   1   5       1786.16       1631.76        20.79 o                         
  -8   1   5       1779.92       1836.68        21.41 o                         
  -7   1   5       1182.53       1205.96        14.74 o                         
  -6   1   5       7503.27       7770.90        94.12 o                         
  -5   1   5       3707.10       3881.13        35.32 o                         
  -4   1   5       4516.18       4768.59        45.36 o                         
  -3   1   5      10180.24      10675.64        99.31 o                         
  -2   1   5         32.16        505.94       135.68 o                         
   0   1   5        327.21        330.03         4.97 o                         
   1   1   5         83.92        109.32         3.55 o                         
   2   1   5       1740.25       1746.96        16.99 o                         
   3   1   5       5617.51       5917.07        92.29 o                         
   4   1   5       2909.01       3391.25        32.63 o                         
   5   1   5       1205.74       1050.43        12.18 o                         
   6   1   5         81.04         62.30         3.81 o                         
   7   1   5        115.89        116.08         4.99 o                         
   8   1   5       4364.58       4151.30        50.16 o                         
   9   1   5        239.95        297.14        10.92 o                         
  10   1   5          0.85          5.37         5.09 o                         
  11   1   5          2.94         -5.80         5.80 o                         
  12   1   5        142.96        162.18         9.90 o                         
  13   1   5         32.42         16.63         8.48 o                         
 -16   2   5         69.39         76.26         8.42 o                         
 -15   2   5         30.28         31.95         7.51 o                         
 -14   2   5         66.25         78.69         7.08 o                         
 -13   2   5         14.55         26.60         3.88 o                         
 -12   2   5          1.48          3.11         3.31 o                         
 -11   2   5        141.10        128.57         5.70 o                         
 -10   2   5        125.20        137.35         5.55 o                         
  -9   2   5       3373.02       3300.50        39.18 o                         
  -8   2   5        344.00        331.70         6.84 o                         
  -7   2   5       2802.12       2701.04        29.92 o                         
  -6   2   5        106.45        106.15         4.38 o                         
  -5   2   5        564.14        507.27         6.13 o                         
  -3   2   5        551.53        524.35         6.52 o                         
  -2   2   5       1464.56       1453.89        14.72 o                         
  -1   2   5       3995.73       3968.46        35.25 o                         
   0   2   5          0.06        222.79       131.02 o                         
   2   2   5       3324.43       3493.45        31.57 o                         
   3   2   5       1420.96       1599.91        17.74 o                         
   4   2   5        465.79        361.23         6.50 o                         
   5   2   5        106.99         83.92         4.53 o                         
   6   2   5        185.34        192.36         5.93 o                         
   7   2   5          8.09          2.27         2.80 o                         
   8   2   5       2646.20       2502.26        32.32 o                         
   9   2   5       1771.81       1712.37        26.95 o                         
  10   2   5         90.68         70.43         6.42 o                         
  11   2   5        230.66        239.66        11.85 o                         
  12   2   5        139.70        158.06         9.99 o                         
  13   2   5          7.34         18.71         8.39 o                         
 -16   3   5          8.04          4.43         7.84 o                         
 -15   3   5        132.93        155.88        11.11 o                         
 -14   3   5         14.94         32.86        11.80 o                         
 -13   3   5        162.41        203.52        18.57 o                         
 -12   3   5         31.96         24.04         4.75 o                         
 -11   3   5         74.21         86.98         5.05 o                         
 -10   3   5         79.61         85.61         4.53 o                         
  -9   3   5        171.64        164.94         7.30 o                         
  -8   3   5         40.14         60.31         4.02 o                         
  -7   3   5       7861.41       7497.90        86.47 o                         
  -6   3   5          0.30          3.69         1.48 o                         
  -4   3   5        301.66        347.77         4.77 o                         
  -3   3   5        992.32       1284.90        13.09 o                         
  -2   3   5       5795.79       6099.08        55.48 o                         
  -1   3   5        250.05        901.86       130.18 o                         
   0   3   5        819.78        918.36        10.36 o                         
   2   3   5        320.99        372.20         5.85 o                         
   3   3   5       1486.36       1639.49        21.08 o                         
   4   3   5        159.45        177.44         5.62 o                         
   5   3   5         88.28         97.62         4.72 o                         
   6   3   5        437.88        438.84         8.49 o                         
   7   3   5        972.83        940.51        14.92 o                         
   8   3   5          1.36         -3.63         3.63 o                         
   9   3   5        645.29        629.84        17.09 o                         
  10   3   5         94.79         88.97         6.80 o                         
  11   3   5        105.09         97.67         7.69 o                         
  12   3   5          0.82         -3.96         6.50 o                         
  13   3   5        436.21        493.82        33.79 o                         
 -15   4   5         82.30        120.02        12.53 o                         
 -14   4   5         38.53         60.10         9.66 o                         
 -13   4   5         30.99         18.68         8.15 o                         
 -12   4   5          0.54         -3.03         3.03 o                         
 -11   4   5        585.18        603.90        10.23 o                         
 -10   4   5       1366.96       1279.68        20.55 o                         
  -9   4   5        219.64        221.95         5.70 o                         
  -8   4   5         57.81         53.12         3.42 o                         
  -7   4   5         46.82         44.18         3.97 o                         
  -6   4   5         17.54         22.30         2.43 o                         
  -5   4   5          6.77         14.09         1.30 o                         
  -4   4   5       1645.69       1761.42        16.44 o                         
  -3   4   5       9540.69       9707.60        89.28 o                         
  -2   4   5       2934.47       3199.81        31.01 o                         
  -1   4   5       3787.14       3883.01        35.43 o                         
   0   4   5       1095.42       1083.81        12.32 o                         
   1   4   5       3415.64       3462.81        35.39 o                         
   2   4   5        822.89        868.41        13.28 o                         
   4   4   5       3121.00       3328.88        38.09 o                         
   5   4   5          0.41         14.18         2.91 o                         
   6   4   5         16.09         14.91         3.18 o                         
   7   4   5       2687.77       2858.60        33.34 o                         
   8   4   5        286.09        235.16         9.14 o                         
   9   4   5          9.27          8.10         4.98 o                         
  10   4   5         27.60         33.61         5.85 o                         
  11   4   5         99.30        110.28         7.90 o                         
  12   4   5        119.37        148.53         9.59 o                         
  13   4   5          1.59         -5.63         8.09 o                         
 -15   5   5         38.08         56.06         9.12 o                         
 -14   5   5          0.06          9.24         7.23 o                         
 -13   5   5        171.29        160.52        18.23 o                         
 -12   5   5         25.53         24.67         3.52 o                         
 -11   5   5          0.82          7.89         3.15 o                         
 -10   5   5         64.05         64.38         4.31 o                         
  -9   5   5          6.30          3.45         2.57 o                         
  -8   5   5          0.94         -0.46         2.11 o                         
  -7   5   5        346.56        306.55         5.25 o                         
  -6   5   5         24.00         20.41         2.50 o                         
  -5   5   5       1888.14       1775.43        22.59 o                         
  -4   5   5          1.74          2.21         1.95 o                         
  -3   5   5       7462.31       7934.18        84.54 o                         
  -2   5   5        806.19        726.26        10.75 o                         
  -1   5   5       3734.22       4185.89        38.97 o                         
   0   5   5        159.85        141.70         4.27 o                         
   1   5   5        346.27        390.91        10.03 o                         
   2   5   5       1146.01       1288.85        14.03 o                         
   3   5   5      11193.39      12411.83       117.13 o                         
   4   5   5        702.08        856.00        12.13 o                         
   5   5   5        838.67        699.57        11.07 o                         
   6   5   5         26.20         45.06         3.74 o                         
   7   5   5        536.27        499.47         9.45 o                         
   8   5   5       3083.83       2965.81        37.72 o                         
   9   5   5          1.20         -4.32         4.91 o                         
  10   5   5         92.80         84.35         6.91 o                         
  11   5   5        292.07        276.50        12.65 o                         
  12   5   5         13.00          4.84         6.89 o                         
  13   5   5         27.98         20.57        10.19 o                         
 -15   6   5         54.25         48.13        18.86 o                         
 -14   6   5         29.40         19.77         9.61 o                         
 -13   6   5         74.83         99.02         8.89 o                         
 -12   6   5          0.25         -2.57         3.45 o                         
 -11   6   5         12.82         21.82         3.84 o                         
 -10   6   5          4.79         13.70         3.30 o                         
  -9   6   5        155.41        128.00         5.33 o                         
  -8   6   5       1326.76       1261.85        18.97 o                         
  -7   6   5        846.63        762.38        11.75 o                         
  -6   6   5          7.43          6.92         2.38 o                         
  -5   6   5        408.86        409.54         6.63 o                         
  -4   6   5        384.29        318.64         5.88 o                         
  -3   6   5        553.34        504.95         6.81 o                         
  -1   6   5       3845.03       3904.94        37.92 o                         
   0   6   5        249.70        250.32         5.95 o                         
   1   6   5       1294.20       1581.47        17.23 o                         
   2   6   5       2318.59       2553.35        25.04 o                         
   3   6   5        845.26        800.25        12.06 o                         
   4   6   5         19.25         20.51         2.42 o                         
   5   6   5        494.89        497.94        10.05 o                         
   6   6   5        122.22        133.50         7.19 o                         
   7   6   5         35.13         24.66         3.53 o                         
   8   6   5         14.29          4.17         4.87 o                         
   9   6   5        138.36        149.20         7.48 o                         
  10   6   5         29.57          9.71         6.47 o                         
  11   6   5         44.28         44.68         8.10 o                         
  12   6   5          0.30          0.37         8.53 o                         
  13   6   5         73.07         88.53        16.43 o                         
 -15   7   5          4.45         -3.89        10.11 o                         
 -14   7   5         86.67         95.84        14.37 o                         
 -13   7   5         96.54         95.00         6.17 o                         
 -12   7   5         14.68         19.31         3.83 o                         
 -11   7   5        168.35        162.33         6.21 o                         
 -10   7   5        313.21        306.92         8.30 o                         
  -9   7   5        310.39        294.67         8.95 o                         
  -8   7   5        273.86        270.20         7.76 o                         
  -7   7   5        942.97        964.71        14.21 o                         
  -6   7   5        647.72        632.52         9.97 o                         
  -5   7   5       3850.73       4160.51        43.07 o                         
  -4   7   5         56.67         61.71         3.35 o                         
  -3   7   5        470.65        449.14         6.41 o                         
  -2   7   5        289.12        307.80         5.38 o                         
  -1   7   5         57.40        444.59       180.13 o                         
   1   7   5        537.43        603.14         7.86 o                         
   2   7   5       5733.63       6266.17        57.56 o                         
   3   7   5        289.83        261.65         6.66 o                         
   4   7   5         16.24         12.58         2.71 o                         
   5   7   5        128.09        130.56        10.10 o                         
   6   7   5         58.74         62.29         5.88 o                         
   7   7   5        922.03        845.44        13.23 o                         
   8   7   5        606.32        553.82        11.99 o                         
   9   7   5         21.78         39.62         4.92 o                         
  10   7   5         81.64         68.13         6.88 o                         
  11   7   5        620.03        559.10        16.01 o                         
  12   7   5         27.81         28.70         8.05 o                         
  13   7   5         92.47         96.09        19.31 o                         
 -15   8   5         26.05         27.13        11.76 o                         
 -14   8   5         39.17         45.29         9.77 o                         
 -13   8   5        151.21        146.00         8.72 o                         
 -12   8   5         32.87         32.02         4.70 o                         
 -11   8   5        139.09        120.70         6.16 o                         
 -10   8   5        128.40        108.16         6.79 o                         
  -9   8   5        711.28        652.91        13.56 o                         
  -8   8   5         73.94        100.75         5.39 o                         
  -7   8   5        178.82        167.01         6.16 o                         
  -6   8   5        926.37       1002.32        20.43 o                         
  -5   8   5        194.12        179.26         4.56 o                         
  -4   8   5        783.10        722.05        10.53 o                         
  -3   8   5        387.47        443.27         6.12 o                         
  -2   8   5        362.27        415.62         6.15 o                         
  -1   8   5       1639.07       1626.80        16.94 o                         
   1   8   5        873.00        804.76        11.11 o                         
   2   8   5        832.43        925.90        11.31 o                         
   4   8   5        160.15        142.60         5.49 o                         
   5   8   5        334.24        350.98         8.96 o                         
   6   8   5        427.10        421.86        10.23 o                         
   7   8   5        388.09        404.30         9.07 o                         
   8   8   5        617.56        584.99        12.65 o                         
   9   8   5        724.41        659.00        13.72 o                         
  10   8   5        455.53        456.25        14.23 o                         
  11   8   5        298.36        341.17        21.35 o                         
  12   8   5         12.67         12.23         7.83 o                         
  13   8   5         10.25         31.30        12.76 o                         
 -15   9   5          0.80        -18.30        18.30 o                         
 -14   9   5          0.08         -3.98         4.65 o                         
 -13   9   5         90.71         92.47         6.00 o                         
 -12   9   5          6.84          6.08         3.65 o                         
 -11   9   5        591.10        630.36        14.09 o                         
 -10   9   5         13.48         22.99         4.31 o                         
  -9   9   5         84.91         84.47         5.84 o                         
  -8   9   5         36.66         52.03         5.34 o                         
  -7   9   5       1279.15       1283.46        19.49 o                         
  -6   9   5          0.78          4.77         2.99 o                         
  -5   9   5        177.40        134.57         4.66 o                         
  -4   9   5        105.92        102.70         4.25 o                         
  -3   9   5        168.81        202.13         4.17 o                         
  -2   9   5        994.57       1038.13        11.78 o                         
  -1   9   5       1977.39       2127.92        21.46 o                         
   0   9   5        637.55        638.52         8.65 o                         
   1   9   5        757.45        695.58         8.91 o                         
   2   9   5          5.69          3.44         2.26 o                         
   3   9   5        159.03        154.98         5.22 o                         
   4   9   5        318.23        307.67         8.42 o                         
   5   9   5        438.51        422.90         9.78 o                         
   6   9   5        110.87         98.38         5.56 o                         
   7   9   5        108.28         95.38         5.24 o                         
   8   9   5         55.54         52.77         6.26 o                         
   9   9   5        227.46        198.76         9.17 o                         
  10   9   5        530.05        511.61        15.17 o                         
  11   9   5        650.72        607.08        19.94 o                         
  12   9   5         37.68         24.97         8.45 o                         
  13   9   5        101.80        115.55        13.01 o                         
 -15  10   5         81.23         69.84        21.40 o                         
 -14  10   5          8.08          5.18         5.75 o                         
 -13  10   5          7.67         13.49         5.41 o                         
 -12  10   5         40.27         35.59         5.56 o                         
 -11  10   5         55.77         70.55         5.94 o                         
 -10  10   5        342.12        327.89        19.28 o                         
  -9  10   5         36.71         38.57         4.10 o                         
  -8  10   5        166.69        153.18         7.87 o                         
  -7  10   5        510.93        410.51         9.92 o                         
  -6  10   5         66.81         63.81         3.76 o                         
  -5  10   5        210.90        223.06         5.82 o                         
  -4  10   5          0.44         -1.59         2.31 o                         
  -3  10   5       1915.13       1859.42        18.46 o                         
  -2  10   5       1288.78       1267.15        13.46 o                         
  -1  10   5       3263.33       3264.89        31.64 o                         
   0  10   5       1222.57       1187.65        16.71 o                         
   1  10   5       2095.01       2237.36        22.94 o                         
   2  10   5       1273.69       1282.38        15.52 o                         
   3  10   5         26.47         21.27         3.56 o                         
   4  10   5         43.28         51.02         4.55 o                         
   5  10   5        276.34        247.60         7.55 o                         
   6  10   5         94.71         78.67         5.06 o                         
   7  10   5       3657.54       3413.77        40.08 o                         
   8  10   5         70.12         74.14         7.86 o                         
   9  10   5          2.91          4.36         5.05 o                         
  10  10   5         72.95         79.32         7.71 o                         
  11  10   5          1.33          3.11         7.72 o                         
  12  10   5         19.72          7.92         8.49 o                         
 -14  11   5          1.70         -2.80        10.20 o                         
 -13  11   5         99.90         89.45         7.21 o                         
 -12  11   5         11.55         18.67         5.49 o                         
 -11  11   5        178.77        179.21        12.05 o                         
 -10  11   5         55.20         29.34         5.39 o                         
  -9  11   5        324.17        313.07         9.16 o                         
  -8  11   5         13.36          9.78         3.77 o                         
  -7  11   5        362.31        316.15         9.77 o                         
  -6  11   5          5.02          2.15         2.75 o                         
  -5  11   5       2385.05       2271.87        32.01 o                         
  -4  11   5        394.42        388.42         7.89 o                         
  -3  11   5         80.76         78.86         3.35 o                         
  -2  11   5        370.24        350.86         7.99 o                         
  -1  11   5       1625.20       1853.64        19.69 o                         
   0  11   5       1138.43       1250.63        15.28 o                         
   1  11   5       1532.13       1539.66        17.07 o                         
   2  11   5       1692.89       1750.68        20.00 o                         
   3  11   5       2953.05       2981.57        35.65 o                         
   4  11   5        117.57        118.57         8.54 o                         
   5  11   5        888.00        833.93        13.73 o                         
   6  11   5         41.26         34.20         4.11 o                         
   7  11   5         98.70         90.52         5.20 o                         
   8  11   5        113.85        104.62         7.71 o                         
   9  11   5         35.49         25.95         5.60 o                         
  10  11   5        147.02        133.74         9.48 o                         
  11  11   5        329.07        328.94        16.25 o                         
  12  11   5          0.78          4.10        10.01 o                         
 -14  12   5         48.54         31.33         7.97 o                         
 -13  12   5         39.21         43.88         7.21 o                         
 -12  12   5         10.35          3.44         5.73 o                         
 -11  12   5         24.16         37.54         6.34 o                         
 -10  12   5         82.14         69.76         6.49 o                         
  -9  12   5        252.94        218.77         8.82 o                         
  -8  12   5         49.69         43.01         4.76 o                         
  -7  12   5        266.30        245.59         9.56 o                         
  -6  12   5        140.65        155.42         6.32 o                         
  -5  12   5          4.26          6.74         3.01 o                         
  -4  12   5        100.12         98.05         3.87 o                         
  -3  12   5        210.62        183.89         6.11 o                         
  -2  12   5         34.88         52.48         3.49 o                         
  -1  12   5       2300.21       2271.71        23.45 o                         
   0  12   5          0.71          2.25         2.51 o                         
   3  12   5        475.73        443.22        12.19 o                         
   4  12   5        195.71        202.42         9.48 o                         
   5  12   5        404.22        426.89        10.41 o                         
   6  12   5        284.98        272.45         8.95 o                         
   7  12   5          8.75          3.34         3.78 o                         
   8  12   5        157.43        130.57         8.41 o                         
   9  12   5         67.53         66.03         7.46 o                         
  10  12   5          1.82         -1.97         7.58 o                         
  11  12   5          7.52         13.62         9.02 o                         
  12  12   5         79.60         41.38        21.26 o                         
 -14  13   5          6.52         -6.62         8.44 o                         
 -13  13   5         52.88         67.77         8.03 o                         
 -12  13   5         21.60         23.66         6.62 o                         
 -11  13   5        328.66        271.54        13.97 o                         
 -10  13   5        307.35        277.76        11.75 o                         
  -9  13   5         42.15         30.73         4.76 o                         
  -8  13   5        255.97        241.54         9.67 o                         
  -7  13   5        296.02        275.46         9.70 o                         
  -6  13   5        216.69        216.31         9.41 o                         
  -5  13   5       2659.04       2914.12        36.74 o                         
  -4  13   5         39.11         38.83         3.63 o                         
  -3  13   5          0.43          2.73         3.70 o                         
  -2  13   5        363.79        382.69         7.59 o                         
  -1  13   5        453.33        419.42         8.05 o                         
   0  13   5        793.50        784.14        11.43 o                         
   1  13   5        527.02        534.78         9.51 o                         
   2  13   5        849.16        835.63        12.90 o                         
   3  13   5         51.08         49.04         5.15 o                         
   4  13   5         99.88        123.70         7.78 o                         
   5  13   5        380.52        387.85        10.65 o                         
   6  13   5         37.64         50.51         5.86 o                         
   7  13   5          1.76         -4.27         5.45 o                         
   8  13   5         19.83         14.68         5.52 o                         
   9  13   5          0.54          2.63         6.95 o                         
  10  13   5        267.38        258.91        16.02 o                         
  11  13   5        613.54        659.64        37.51 o                         
  12  13   5         38.10         51.15        18.70 o                         
 -14  14   5          4.07         -8.65         9.21 o                         
 -13  14   5         62.82         61.97         8.81 o                         
 -12  14   5          0.00         -1.09         6.61 o                         
 -11  14   5        111.80        117.49         8.12 o                         
 -10  14   5        300.97        258.56        14.22 o                         
  -9  14   5        372.13        327.45        12.40 o                         
  -8  14   5          0.77          6.36         4.60 o                         
  -7  14   5         47.77         36.61         6.70 o                         
  -6  14   5        193.06        175.69         8.12 o                         
  -5  14   5         48.25         61.51         4.95 o                         
  -4  14   5       1074.48       1036.20        20.05 o                         
  -3  14   5        102.58        117.90         5.94 o                         
  -2  14   5         43.11         43.24         4.10 o                         
  -1  14   5        337.97        365.85         8.83 o                         
   0  14   5         83.75        109.40         6.07 o                         
   1  14   5       1104.28        985.10        14.61 o                         
   3  14   5          0.27         -3.48         4.57 o                         
   4  14   5       1310.40       1309.51        22.64 o                         
   5  14   5        551.57        559.26        12.90 o                         
   6  14   5         57.76         70.74         6.13 o                         
   7  14   5        422.57        427.24        10.84 o                         
   8  14   5          4.95          5.59         7.69 o                         
   9  14   5        201.38        184.74        12.75 o                         
  10  14   5         69.25         82.42         9.55 o                         
  11  14   5        351.41        379.23        28.52 o                         
 -13  15   5         33.38         16.90         8.58 o                         
 -12  15   5         19.33         19.03         9.49 o                         
 -11  15   5          0.12          0.71         6.32 o                         
 -10  15   5         61.59         51.22         7.01 o                         
  -9  15   5         12.01         12.52         5.15 o                         
  -8  15   5         32.06         27.47         5.72 o                         
  -7  15   5          0.97         -4.43         4.43 o                         
  -6  15   5         27.58         29.32         4.29 o                         
  -5  15   5       1345.65       1310.90        21.58 o                         
  -4  15   5       2213.70       2326.82        29.16 o                         
  -3  15   5         14.46          7.98         3.91 o                         
  -2  15   5         11.09          9.35         3.96 o                         
  -1  15   5        286.78        268.97         7.88 o                         
   0  15   5       1816.89       1783.71        22.63 o                         
   1  15   5       1368.66       1400.93        18.72 o                         
   2  15   5         35.97         41.41         4.58 o                         
   3  15   5         41.91         36.97         5.66 o                         
   4  15   5        675.31        671.54        16.29 o                         
   5  15   5        647.41        625.17        13.78 o                         
   6  15   5          7.40         11.03         4.74 o                         
   7  15   5        189.16        209.89        10.62 o                         
   8  15   5        149.78        121.26         8.05 o                         
   9  15   5         34.81         32.53         8.50 o                         
  10  15   5        182.34        147.13        12.97 o                         
  11  15   5         76.68         52.76        13.33 o                         
 -13  16   5          8.30         -8.90         8.90 o                         
 -12  16   5         37.55         53.19        18.64 o                         
 -11  16   5          7.33         -7.35         7.35 o                         
 -10  16   5         69.59         83.14         8.30 o                         
  -9  16   5        334.28        294.82        13.77 o                         
  -8  16   5          0.25         -5.77         5.77 o                         
  -7  16   5          0.27         -3.63         4.93 o                         
  -6  16   5          5.27          1.46         4.60 o                         
  -5  16   5         60.76         79.63         5.32 o                         
  -4  16   5         20.44         35.59         4.49 o                         
  -3  16   5          1.64         -2.51         4.48 o                         
  -2  16   5       1569.26       1489.26        19.55 o                         
  -1  16   5       1932.97       1863.74        23.19 o                         
   0  16   5         95.81        100.82         7.44 o                         
   1  16   5       1073.24       1139.42        16.66 o                         
   2  16   5       1569.30       1516.65        23.43 o                         
   3  16   5         42.86         27.55         5.66 o                         
   4  16   5         22.00          4.93         5.63 o                         
   5  16   5        729.31        720.87        14.97 o                         
   6  16   5         18.33         20.92         5.38 o                         
   7  16   5        581.06        559.56        13.91 o                         
   8  16   5         18.34          9.53         7.89 o                         
   9  16   5        367.60        378.58        19.01 o                         
  10  16   5         83.88         86.63        12.10 o                         
  11  16   5         16.71         15.32        12.49 o                         
 -13  17   5         39.58        -13.23        14.49 o                         
 -12  17   5        211.26        225.70        15.84 o                         
 -11  17   5         24.05         12.88        12.91 o                         
 -10  17   5          3.25         -5.73         7.58 o                         
  -9  17   5         76.07         82.36         7.51 o                         
  -8  17   5        157.34        173.32        10.59 o                         
  -7  17   5          8.79          4.56         6.58 o                         
  -6  17   5        112.42        124.44         6.89 o                         
  -5  17   5       1357.30       1246.78        21.74 o                         
  -4  17   5        151.20        117.59         6.83 o                         
  -3  17   5         32.21         37.31         5.73 o                         
  -2  17   5        113.39        121.12         6.47 o                         
  -1  17   5        124.47        134.33         7.00 o                         
   0  17   5       2044.14       1969.92        26.24 o                         
   1  17   5       1397.62       1293.28        21.20 o                         
   2  17   5        406.17        413.57        12.38 o                         
   3  17   5        362.69        375.95        13.40 o                         
   4  17   5        759.71        719.47        19.92 o                         
   5  17   5       1037.24       1043.68        20.32 o                         
   6  17   5         33.06         22.30         5.44 o                         
   7  17   5         27.10         27.23         8.52 o                         
   8  17   5         30.27         33.12        14.81 o                         
   9  17   5         17.87         19.80        10.39 o                         
  10  17   5         79.77         79.64        12.30 o                         
 -12  18   5          0.49         12.62        10.88 o                         
 -11  18   5        195.32        194.74        13.87 o                         
 -10  18   5         18.59          2.97         8.33 o                         
  -9  18   5        121.84        101.28        10.12 o                         
  -8  18   5         11.93          7.75         6.23 o                         
  -7  18   5        298.63        326.27        14.85 o                         
  -6  18   5         38.51         31.23         4.93 o                         
  -5  18   5          9.37         13.95         4.34 o                         
  -4  18   5         10.80         18.60         6.28 o                         
  -3  18   5        321.92        328.25        10.48 o                         
  -2  18   5        538.53        555.56        13.40 o                         
  -1  18   5         21.75         24.35         4.78 o                         
   0  18   5         77.64         80.93         5.98 o                         
   1  18   5          6.89         11.05         5.03 o                         
   2  18   5        243.68        259.37        11.41 o                         
   3  18   5        253.45        247.60        13.40 o                         
   4  18   5         12.65         -1.16         5.60 o                         
   5  18   5          1.62          6.55         5.31 o                         
   6  18   5         30.88         17.07         7.15 o                         
   7  18   5        208.42        219.74        16.77 o                         
   8  18   5          8.27         21.46        12.02 o                         
   9  18   5        177.43        201.70        23.35 o                         
  10  18   5         41.81         44.14        23.45 o                         
 -12  19   5        184.35        190.15        20.42 o                         
 -11  19   5        251.33        267.14        17.58 o                         
 -10  19   5         39.14         30.56         9.58 o                         
  -9  19   5        108.41         88.51        14.11 o                         
  -8  19   5         27.73         23.97         7.34 o                         
  -7  19   5        178.40        142.95        12.36 o                         
  -6  19   5        265.45        249.38         8.28 o                         
  -5  19   5        148.87        155.98         7.95 o                         
  -4  19   5        406.05        414.29        11.83 o                         
  -3  19   5        116.80        108.28         6.70 o                         
  -2  19   5          0.59          0.41         5.08 o                         
  -1  19   5       2833.39       2712.68        36.61 o                         
   0  19   5        398.32        374.84        12.41 o                         
   1  19   5        138.44        155.22         9.56 o                         
   2  19   5         47.18         60.10         7.09 o                         
   3  19   5        473.45        473.86        18.13 o                         
   4  19   5         69.26         68.52         7.60 o                         
   5  19   5          3.15         -2.02         5.91 o                         
   6  19   5        136.60        150.30        19.72 o                         
   7  19   5         21.50         33.38        12.27 o                         
   8  19   5          1.99         10.79        12.04 o                         
   9  19   5         16.27          7.61        10.65 o                         
 -11  20   5         18.56         23.09        12.29 o                         
 -10  20   5        164.59        162.47        15.94 o                         
  -9  20   5        161.13        181.69        14.80 o                         
  -8  20   5        118.59        113.70        11.41 o                         
  -7  20   5        319.84        252.54        13.15 o                         
  -6  20   5        488.72        429.00        13.30 o                         
  -5  20   5        305.04        266.77         9.54 o                         
  -4  20   5          4.27          1.77         4.76 o                         
  -3  20   5        156.83        145.99        10.10 o                         
  -2  20   5         16.64          7.01         5.53 o                         
  -1  20   5         64.48        102.83         7.76 o                         
   0  20   5        117.49        120.70         7.96 o                         
   1  20   5          0.38          0.41         5.94 o                         
   2  20   5        130.59        185.46        10.98 o                         
   3  20   5       1111.12       1096.10        24.36 o                         
   4  20   5        211.90        227.10        14.26 o                         
   5  20   5         36.97         40.97         7.84 o                         
   6  20   5        290.78        336.92        22.83 o                         
   7  20   5        165.23        169.93        16.00 o                         
   8  20   5          0.03         13.02        18.88 o                         
   9  20   5         54.80         51.79        15.31 o                         
 -11  21   5          1.78         10.40        14.75 o                         
 -10  21   5         35.52          5.32        15.93 o                         
  -9  21   5         18.22         10.21        11.34 o                         
  -8  21   5          7.74         10.50        10.43 o                         
  -7  21   5        635.81        585.74        21.97 o                         
  -6  21   5         25.31         21.67         7.58 o                         
  -5  21   5          7.48          7.88         6.19 o                         
  -4  21   5        259.88        259.75        12.33 o                         
  -3  21   5        351.96        306.42        14.78 o                         
  -2  21   5          8.89         16.21         5.66 o                         
  -1  21   5         64.58         71.83         6.72 o                         
   0  21   5        615.59        553.00        17.15 o                         
   1  21   5        500.71        464.87        14.92 o                         
   2  21   5        476.55        476.08        15.54 o                         
   3  21   5         19.35         36.62         7.48 o                         
   4  21   5          0.38          3.77         7.60 o                         
   5  21   5         20.74         26.43        14.68 o                         
   6  21   5         35.49          4.66        11.32 o                         
   7  21   5        101.94        108.13        15.45 o                         
   8  21   5         49.39         67.09        17.77 o                         
 -10  22   5         17.14         30.28        26.47 o                         
  -9  22   5         47.04         53.07        13.01 o                         
  -8  22   5         63.57         60.40        16.37 o                         
  -7  22   5          7.19         14.87        11.14 o                         
  -6  22   5        136.71        164.85        13.75 o                         
  -5  22   5         73.63         90.95         9.35 o                         
  -4  22   5         19.81         10.91         5.56 o                         
  -3  22   5         25.06         27.58         9.48 o                         
  -2  22   5        173.47        149.33        11.08 o                         
  -1  22   5        428.73        432.04        13.90 o                         
   0  22   5        220.42        259.16        14.61 o                         
   1  22   5        785.60        821.60        20.86 o                         
   2  22   5         62.71         74.62         7.97 o                         
   3  22   5          2.70         16.23        11.22 o                         
   4  22   5        243.75        292.35        17.59 o                         
   5  22   5        225.02        196.13        22.03 o                         
   6  22   5        414.43        433.73        26.27 o                         
   7  22   5        472.15        482.43        28.64 o                         
   8  22   5         25.68         54.41        16.62 o                         
 -10  23   5        213.32        275.23        34.29 o                         
  -9  23   5        141.40        170.56        18.96 o                         
  -8  23   5          4.26        -12.76        15.75 o                         
  -7  23   5         76.73         92.39        14.22 o                         
  -6  23   5        270.90        314.28        23.27 o                         
  -5  23   5        763.07        716.25        25.28 o                         
  -4  23   5          3.16         11.43         8.58 o                         
  -3  23   5          0.78         12.17         7.91 o                         
  -2  23   5          2.32         15.69         6.61 o                         
  -1  23   5        281.12        291.76        15.26 o                         
   0  23   5          6.30          9.09         7.21 o                         
   1  23   5        488.66        494.64        22.05 o                         
   2  23   5         63.91         77.15         8.55 o                         
   3  23   5         13.52         27.89        11.83 o                         
   4  23   5          9.62         24.59        13.26 o                         
   5  23   5         71.51         53.47        10.16 o                         
   6  23   5         24.19         23.78        13.62 o                         
   7  23   5        364.03        389.07        27.77 o                         
  -9  24   5         25.44         43.48        18.64 o                         
  -8  24   5        163.07        131.37        21.51 o                         
  -7  24   5         96.03         93.33        14.94 o                         
  -6  24   5        291.31        331.32        24.63 o                         
  -5  24   5          7.70          3.38         9.78 o                         
  -4  24   5         77.19         86.70        11.07 o                         
  -3  24   5        474.05        515.61        18.79 o                         
  -2  24   5        462.09        494.02        30.44 o                         
  -1  24   5         16.08         24.63         7.45 o                         
   0  24   5          0.53          3.89         7.99 o                         
   1  24   5          1.84         14.02         8.88 o                         
   2  24   5        233.09        226.81        20.75 o                         
   3  24   5        172.19        184.10        28.76 o                         
   4  24   5         27.59         26.88        10.09 o                         
   5  24   5         86.64        112.63        15.72 o                         
   6  24   5        207.11        222.48        22.86 o                         
  -8  25   5         33.28         25.74        19.81 o                         
  -7  25   5          0.14         36.24        14.14 o                         
  -6  25   5        110.26        105.13        21.67 o                         
  -5  25   5          3.06          9.34        16.28 o                         
  -4  25   5         32.73         41.42        13.91 o                         
  -3  25   5         73.03         80.26        12.44 o                         
  -2  25   5        554.99        615.98        20.88 o                         
  -1  25   5         83.28         62.45        13.14 o                         
   0  25   5          8.02         20.88         8.41 o                         
   1  25   5          0.20         10.84         8.52 o                         
   2  25   5         86.09         99.62        18.28 o                         
   3  25   5        484.65        473.52        28.03 o                         
   4  25   5         70.74         75.91        15.51 o                         
   5  25   5          8.42         14.61        15.38 o                         
   6  25   5         42.19         42.42        15.57 o                         
  -7  26   5        343.53        328.82        39.78 o                         
  -6  26   5        409.08        407.42        27.69 o                         
  -5  26   5        270.83        275.85        34.78 o                         
  -4  26   5          2.09         -2.28        12.21 o                         
  -3  26   5         23.99         20.58        11.57 o                         
  -2  26   5          1.31         13.42        10.78 o                         
  -1  26   5        172.66        182.22        23.44 o                         
   0  26   5         68.53        106.38        11.49 o                         
   1  26   5         88.33         61.76        14.98 o                         
   2  26   5          7.76         11.81        24.08 o                         
   3  26   5         55.61         84.82        12.60 o                         
   4  26   5         82.59        125.75        17.87 o                         
  -6  27   5         40.48         37.05        15.43 o                         
  -5  27   5         78.59         88.83        17.59 o                         
  -4  27   5         45.63         37.01        12.47 o                         
  -3  27   5         35.41         -6.00        11.40 o                         
  -2  27   5          0.59        -11.15        11.39 o                         
  -1  27   5         17.48         44.04        14.06 o                         
   0  27   5        144.04         60.39        18.55 o                         
   1  27   5          0.20          3.48        18.02 o                         
   2  27   5        202.97        270.32        27.74 o                         
   3  27   5         39.76         51.84        16.41 o                         
  -4  28   5         86.56         96.82        19.85 o                         
  -3  28   5         52.32         59.22        16.95 o                         
  -2  28   5         21.68         27.74        18.28 o                         
  -1  28   5        203.06        288.49        27.30 o                         
   0  28   5         55.10         42.27        16.01 o                         
   1  28   5        348.17        385.81        31.29 o                         
 -16   0   6         81.82         82.83         8.10 o                         
 -14   0   6          2.07          0.34         6.07 o                         
 -12   0   6          3.52          1.49         5.48 o                         
 -10   0   6         19.52         41.36         5.64 o                         
  -8   0   6        608.13        640.51        13.68 o                         
  -6   0   6       1835.70       1991.86        26.08 o                         
  -4   0   6       3733.81       3787.82        47.51 o                         
   0   0   6       1192.93       1194.08        24.09 o                         
   2   0   6       3469.75       3908.22        50.15 o                         
   4   0   6         30.24         41.25         3.97 o                         
   6   0   6       3409.73       3326.46        54.27 o                         
   8   0   6       3168.68       3104.34        51.64 o                         
  10   0   6         30.87         40.69         9.36 o                         
  12   0   6        855.14        988.51        34.51 o                         
 -16   1   6         26.88         40.34         7.63 o                         
 -15   1   6         35.09         54.95         5.17 o                         
 -14   1   6          9.30         18.22         4.45 o                         
 -13   1   6         74.99         77.36         5.42 o                         
 -12   1   6        239.04        214.37        10.11 o                         
 -11   1   6        350.70        324.58         9.57 o                         
 -10   1   6        565.14        548.44        10.29 o                         
  -9   1   6         18.71         17.32         3.37 o                         
  -8   1   6        199.64        186.89         5.40 o                         
  -7   1   6       1952.07       2094.89        25.72 o                         
  -5   1   6       1601.63       1756.62        17.51 o                         
  -4   1   6       1040.78       1005.44        10.91 o                         
  -3   1   6        795.35        851.64        10.39 o                         
  -2   1   6       1310.65       1445.29        15.69 o                         
  -1   1   6         75.71         69.14         3.64 o                         
   0   1   6       4026.75       4228.62        38.87 o                         
   1   1   6        171.90        156.73         4.36 o                         
   2   1   6        186.76        153.45         5.04 o                         
   3   1   6       4525.30       4822.14        43.25 o                         
   4   1   6         14.15         14.53         3.11 o                         
   5   1   6        725.29        666.81        12.08 o                         
   6   1   6        106.70        100.08         5.16 o                         
   7   1   6          3.09          3.47         3.69 o                         
   8   1   6       2627.39       2583.43        31.18 o                         
   9   1   6        109.33        104.94         7.28 o                         
  10   1   6        357.85        309.09        12.62 o                         
  11   1   6        103.27         87.66         8.19 o                         
  12   1   6        329.33        280.69        16.66 o                         
  13   1   6        181.42        221.19        17.01 o                         
 -15   2   6        101.11        138.09         7.87 o                         
 -14   2   6         23.40         21.25         5.50 o                         
 -13   2   6         85.41         82.83         6.08 o                         
 -12   2   6          3.27          6.10         3.90 o                         
 -11   2   6        231.59        207.24        10.41 o                         
 -10   2   6        364.53        339.26         8.77 o                         
  -9   2   6       3681.34       3604.93        46.61 o                         
  -8   2   6       2220.84       2179.56        26.93 o                         
  -7   2   6       1297.55       1217.23        15.18 o                         
  -6   2   6        324.38        198.33         3.58 o                         
  -4   2   6       7379.87       8067.92        72.44 o                         
  -3   2   6        826.21       1233.82        14.32 o                         
  -2   2   6       2612.81       3068.42        27.65 o                         
  -1   2   6          0.02        -59.64       177.08 o                         
   0   2   6       1920.66       1855.29        19.64 o                         
   1   2   6        152.24        140.25         4.03 o                         
   2   2   6       8181.15       8433.00        73.59 o                         
   3   2   6        370.00        364.94         6.70 o                         
   4   2   6        153.90        140.57         5.31 o                         
   5   2   6          4.40          3.53         2.81 o                         
   6   2   6        119.58        114.63         5.96 o                         
   7   2   6         33.59         32.29         3.99 o                         
   8   2   6         97.06         94.01         5.23 o                         
   9   2   6          0.54         -5.18         5.18 o                         
  10   2   6         57.30         41.23         6.66 o                         
  11   2   6          0.83          2.65         6.73 o                         
  12   2   6        134.17        114.01        10.63 o                         
  13   2   6          1.95         -1.21        12.02 o                         
 -15   3   6         19.45         31.58         5.64 o                         
 -14   3   6        129.08        142.19        10.81 o                         
 -13   3   6         88.43         91.94         6.66 o                         
 -12   3   6        110.64        126.72         6.82 o                         
 -11   3   6        355.23        321.72         8.37 o                         
 -10   3   6         75.86         94.60         5.50 o                         
  -9   3   6       1189.78       1123.97        15.98 o                         
  -8   3   6        814.47        709.25        11.30 o                         
  -7   3   6         27.90         26.50         2.07 o                         
  -6   3   6         11.27          5.95         1.74 o                         
  -4   3   6        290.60        285.44         5.11 o                         
  -1   3   6        170.06        167.88         4.20 o                         
   0   3   6       5754.91       6006.69        69.11 o                         
   1   3   6         27.08         16.76         2.13 o                         
   3   3   6         36.23         29.34         2.62 o                         
   4   3   6        229.67        205.21         6.01 o                         
   5   3   6        176.76        171.20         6.33 o                         
   6   3   6       2919.59       2897.80        34.53 o                         
   7   3   6        518.24        535.94        10.38 o                         
   8   3   6          9.21         -0.24         4.21 o                         
   9   3   6        357.69        318.73        12.14 o                         
  10   3   6        339.07        338.94        12.98 o                         
  11   3   6          0.18          7.45         6.67 o                         
  12   3   6         17.07         18.32         8.18 o                         
  13   3   6         13.92         20.20        13.55 o                         
 -15   4   6         29.66         21.19         8.32 o                         
 -14   4   6         42.75         50.73         5.19 o                         
 -13   4   6          8.61          5.29         4.11 o                         
 -12   4   6        440.66        387.22         9.28 o                         
 -11   4   6          9.81          6.47         3.47 o                         
 -10   4   6         30.03         32.20         3.30 o                         
  -9   4   6       1009.57        942.27        12.96 o                         
  -8   4   6       1266.38       1343.57        20.15 o                         
  -7   4   6        785.07        710.02         9.34 o                         
  -6   4   6        521.72        418.08         6.18 o                         
  -5   4   6        554.04        541.20         6.89 o                         
  -3   4   6       1744.14       1705.48        17.26 o                         
  -2   4   6       1196.27       1047.15        12.39 o                         
  -1   4   6        248.39        290.02         5.29 o                         
   0   4   6       5313.48       5541.27        51.19 o                         
   1   4   6         19.46         31.67         2.30 o                         
   2   4   6       6168.40       6425.85        62.00 o                         
   4   4   6        662.85        632.97        11.16 o                         
   5   4   6         13.83         17.23         3.19 o                         
   6   4   6         91.90         83.38         4.70 o                         
   7   4   6          0.00         -3.53         3.53 o                         
   8   4   6        271.45        276.61         9.34 o                         
   9   4   6         65.51         73.18         6.69 o                         
  10   4   6        255.41        242.15        12.25 o                         
  11   4   6         71.19         72.06         8.07 o                         
  12   4   6         46.98         57.49         9.10 o                         
  13   4   6          4.42        -10.93        10.93 o                         
 -15   5   6          7.49         19.38         9.27 o                         
 -14   5   6         54.27         75.40         5.57 o                         
 -13   5   6         20.48         22.71         4.78 o                         
 -12   5   6        159.67        144.30         7.89 o                         
 -11   5   6        175.72        153.10         6.29 o                         
 -10   5   6        250.46        265.37         6.86 o                         
  -9   5   6         14.37          8.47         2.76 o                         
  -8   5   6        394.17        349.50         7.53 o                         
  -7   5   6        386.84        398.93         9.87 o                         
  -6   5   6          0.00          1.82         1.94 o                         
  -5   5   6        185.54        162.02         3.70 o                         
  -4   5   6       1116.98       1153.29        13.21 o                         
  -3   5   6         19.49         18.45         2.00 o                         
  -1   5   6        892.03        928.71        11.52 o                         
   0   5   6        859.49        778.19         9.77 o                         
   1   5   6        415.62        421.96         7.08 o                         
   2   5   6        423.64        492.56         7.71 o                         
   3   5   6        139.58        122.73         4.85 o                         
   4   5   6          0.89          9.70         3.14 o                         
   5   5   6        676.40        777.49        12.48 o                         
   6   5   6        716.69        733.09        12.71 o                         
   7   5   6        140.35        123.49         7.35 o                         
   8   5   6       1174.69       1145.35        18.70 o                         
   9   5   6         49.37         43.22         6.11 o                         
  10   5   6        326.32        312.18        13.06 o                         
  11   5   6          4.68         -1.01         6.81 o                         
  12   5   6         32.40         37.44        10.86 o                         
 -15   6   6         32.88         37.68        13.58 o                         
 -14   6   6         13.38         21.78         4.84 o                         
 -13   6   6         83.02        105.26         7.06 o                         
 -12   6   6        472.09        416.16         8.97 o                         
 -11   6   6        539.35        532.83         9.76 o                         
 -10   6   6          0.98          1.57         2.72 o                         
  -9   6   6          2.29          3.96         3.88 o                         
  -8   6   6          7.93          6.95         2.85 o                         
  -7   6   6       1291.12       1233.81        17.24 o                         
  -6   6   6         35.56         36.07         2.50 o                         
  -4   6   6       1241.20       1252.14        15.81 o                         
  -3   6   6        216.03        274.56         5.65 o                         
   1   6   6        548.81        598.87         8.88 o                         
   2   6   6        290.39        272.17         5.89 o                         
   3   6   6        196.30        195.71         5.73 o                         
   4   6   6          0.27          1.66         3.10 o                         
   5   6   6         56.73         54.54         4.20 o                         
   6   6   6       1521.86       1567.30        22.43 o                         
   7   6   6         12.84         19.50         4.07 o                         
   8   6   6        347.45        366.36        11.64 o                         
   9   6   6        168.50        200.33        14.67 o                         
  10   6   6        272.01        272.25        14.64 o                         
  11   6   6        102.19         77.09        10.76 o                         
  12   6   6         99.56        119.31        12.09 o                         
 -15   7   6        180.99        166.75        17.47 o                         
 -14   7   6        158.38        189.93         8.98 o                         
 -13   7   6          0.59         -0.59         3.91 o                         
 -12   7   6         55.77         58.28         4.21 o                         
 -11   7   6         27.74         30.91         5.90 o                         
 -10   7   6         59.47         54.89         5.10 o                         
  -9   7   6         18.99          9.03         4.27 o                         
  -8   7   6       1335.40       1293.47        19.36 o                         
  -7   7   6         90.26         97.84         5.35 o                         
  -6   7   6          0.00          8.46         1.99 o                         
  -5   7   6         75.42        100.24         4.90 o                         
  -4   7   6       1125.03       1138.24        15.06 o                         
  -3   7   6          4.56         -0.84         1.70 o                         
  -1   7   6        650.92        690.39        14.06 o                         
   0   7   6       1131.84       1176.56        14.36 o                         
   1   7   6        118.18        130.68         4.62 o                         
   2   7   6         59.29         47.91         3.10 o                         
   3   7   6         25.52         23.89         2.87 o                         
   4   7   6         24.28         20.25         3.32 o                         
   5   7   6        151.81        129.46         7.58 o                         
   6   7   6        241.33        233.51         8.47 o                         
   7   7   6         10.45         13.53         3.73 o                         
   8   7   6       1067.56        979.81        17.28 o                         
   9   7   6        111.72        115.81         7.22 o                         
  10   7   6        111.69         76.75        12.34 o                         
  11   7   6         27.55         26.35         8.26 o                         
  12   7   6          3.32          6.08        12.23 o                         
 -15   8   6        119.09        150.28         9.92 o                         
 -14   8   6         54.30         40.73         6.09 o                         
 -13   8   6          8.30          4.52         7.28 o                         
 -12   8   6        121.11        139.94         8.84 o                         
 -11   8   6         24.37         21.17         4.77 o                         
 -10   8   6         82.71         73.18         5.57 o                         
  -9   8   6       2180.10       2139.21        33.05 o                         
  -8   8   6        494.11        464.96        10.23 o                         
  -7   8   6        595.05        611.07        11.85 o                         
  -6   8   6       1534.98       1362.60        16.28 o                         
  -5   8   6        119.09        133.66         4.66 o                         
  -4   8   6       2696.80       2872.51        31.48 o                         
  -3   8   6          1.73         12.46         2.54 o                         
  -2   8   6        365.90        338.54         6.16 o                         
  -1   8   6        143.71        131.61         4.19 o                         
   0   8   6       1781.48       1774.18        20.50 o                         
   1   8   6          5.98          7.92         2.27 o                         
   2   8   6        533.94        395.85         7.31 o                         
   3   8   6         28.07         28.74         3.55 o                         
   4   8   6        556.10        580.78        10.79 o                         
   5   8   6         42.40         33.56         5.29 o                         
   6   8   6          8.05          6.88         4.69 o                         
   7   8   6        120.99         91.44         5.57 o                         
   8   8   6          0.65         -3.10         7.72 o                         
   9   8   6          4.83          4.92         5.12 o                         
  10   8   6        621.85        642.68        17.33 o                         
  11   8   6          6.38         19.12         8.04 o                         
  12   8   6        441.11        423.06        34.02 o                         
 -15   9   6          4.04         -6.08         6.65 o                         
 -14   9   6        193.67        201.54        11.09 o                         
 -13   9   6        150.13        134.92        11.90 o                         
 -12   9   6          0.19          8.01         4.98 o                         
 -11   9   6        185.71        169.02         9.37 o                         
 -10   9   6         81.45         86.86         6.34 o                         
  -9   9   6        272.15        280.26        10.17 o                         
  -8   9   6        686.67        619.53        12.93 o                         
  -7   9   6        144.43        140.15         7.76 o                         
  -6   9   6         10.31         24.12         3.31 o                         
  -5   9   6        322.73        346.87         8.33 o                         
  -4   9   6         48.22         52.63         3.58 o                         
  -3   9   6        120.09        101.81         3.78 o                         
  -2   9   6       1326.40       1346.92        14.89 o                         
  -1   9   6        145.89        152.51         5.18 o                         
   0   9   6       4148.17       4248.20        38.83 o                         
   1   9   6        264.45        283.42         5.95 o                         
   3   9   6        343.76        290.94         9.07 o                         
   4   9   6          7.77          5.59         3.23 o                         
   5   9   6          6.19          5.25         3.95 o                         
   6   9   6       1009.55       1003.11        17.29 o                         
   7   9   6        242.49        179.14         8.30 o                         
   8   9   6         47.59         41.12         5.83 o                         
   9   9   6         59.76         40.83         6.38 o                         
  10   9   6         67.39         64.69         8.18 o                         
  11   9   6         62.37         69.35         9.29 o                         
  12   9   6          0.17         23.34        14.38 o                         
 -15  10   6         62.14         59.62         9.45 o                         
 -14  10   6         59.74         62.64         7.15 o                         
 -13  10   6          3.61          0.74         5.59 o                         
 -12  10   6        548.38        495.85        19.24 o                         
 -11  10   6        167.83        167.49        10.28 o                         
 -10  10   6        134.09        116.00         7.15 o                         
  -9  10   6        109.45        116.37         6.54 o                         
  -8  10   6        829.67        777.18        15.08 o                         
  -7  10   6         13.22         14.70         4.58 o                         
  -6  10   6       1309.85       1298.31        18.53 o                         
  -5  10   6        143.06        140.13         7.11 o                         
  -4  10   6        169.17        157.97         6.75 o                         
  -3  10   6        836.66        908.07        11.88 o                         
  -2  10   6        325.75        230.33         5.25 o                         
  -1  10   6         50.44         42.35         2.76 o                         
   0  10   6       1146.37       1127.08        12.89 o                         
   1  10   6        250.30        265.92         6.55 o                         
   2  10   6        363.06        407.19         7.66 o                         
   3  10   6          5.70          0.00         3.24 o                         
   4  10   6       1332.76       1217.27        17.84 o                         
   5  10   6        314.14        318.48        10.08 o                         
   6  10   6        211.59        177.91         8.96 o                         
   7  10   6          0.24         -2.58         3.90 o                         
   8  10   6        147.76        162.25         8.97 o                         
   9  10   6        115.19        101.11         8.45 o                         
  10  10   6        237.16        255.77        15.23 o                         
  11  10   6          6.47         11.10         9.54 o                         
  12  10   6          0.08         -2.60        14.27 o                         
 -14  11   6         52.50         54.25         7.58 o                         
 -13  11   6         12.77          6.29         6.13 o                         
 -12  11   6        103.76         91.18         7.18 o                         
 -11  11   6         37.58         50.46         7.26 o                         
 -10  11   6          1.56         14.56         5.88 o                         
  -9  11   6         52.72         47.53         4.81 o                         
  -8  11   6          8.79          5.21         4.09 o                         
  -7  11   6         18.81         21.12         4.52 o                         
  -6  11   6        223.83        190.83         6.98 o                         
  -5  11   6       1303.76       1344.95        19.43 o                         
  -4  11   6        274.05        227.31         7.98 o                         
  -3  11   6          1.42         -1.43         2.31 o                         
  -2  11   6        570.72        514.96         7.98 o                         
  -1  11   6        343.10        420.13         7.33 o                         
   0  11   6        193.38        160.44         5.36 o                         
   1  11   6        405.87        368.22        13.94 o                         
   3  11   6         21.27         18.45         4.00 o                         
   4  11   6         34.24         27.43         3.85 o                         
   5  11   6        385.28        378.43        10.62 o                         
   6  11   6        631.26        544.91        13.22 o                         
   7  11   6        174.82        131.59         6.85 o                         
   8  11   6        375.52        412.34        12.38 o                         
   9  11   6         24.47         18.49         6.99 o                         
  10  11   6         21.96         23.76         7.99 o                         
  11  11   6         92.33        111.22        15.25 o                         
  12  11   6        167.93        167.45        15.45 o                         
 -14  12   6          9.45         23.49         8.83 o                         
 -13  12   6          0.01         -2.38         6.17 o                         
 -12  12   6        431.92        365.97        14.66 o                         
 -11  12   6        558.92        544.09        15.10 o                         
 -10  12   6          2.92         -2.77         5.24 o                         
  -9  12   6        185.32        188.51         9.42 o                         
  -8  12   6         78.54         62.98         5.40 o                         
  -7  12   6       1703.05       1696.39        25.91 o                         
  -6  12   6         27.10         31.60         3.93 o                         
  -5  12   6        178.01        151.58         7.07 o                         
  -4  12   6          5.20         10.94         2.91 o                         
  -3  12   6        154.00        171.69         5.48 o                         
  -2  12   6        394.52        425.16         7.73 o                         
  -1  12   6        325.88        335.15         7.26 o                         
   0  12   6         48.74         75.14         3.96 o                         
   1  12   6          0.40         16.16         7.09 o                         
   2  12   6       2235.84       2153.19        24.25 o                         
   3  12   6          7.55          3.92         4.15 o                         
   4  12   6        275.23        255.75        11.08 o                         
   5  12   6        186.11        169.12         7.36 o                         
   6  12   6          1.75         -2.17         4.85 o                         
   7  12   6        253.18        258.97         9.51 o                         
   8  12   6          1.96         -5.53         5.53 o                         
   9  12   6        242.39        266.49        15.32 o                         
  10  12   6        139.71        123.74        10.86 o                         
  11  12   6         38.45         35.40        10.92 o                         
 -14  13   6          5.19         15.12         8.47 o                         
 -13  13   6          5.34         -4.79         9.01 o                         
 -12  13   6        276.52        274.80        13.13 o                         
 -11  13   6        120.49        111.00         8.27 o                         
 -10  13   6          0.19         -4.74         4.74 o                         
  -9  13   6          0.45         -0.12         4.54 o                         
  -8  13   6        679.04        640.05        14.18 o                         
  -7  13   6         21.94         17.62         5.41 o                         
  -6  13   6         34.96         42.91         4.65 o                         
  -5  13   6       1755.15       1725.85        24.22 o                         
  -4  13   6         29.74         28.34         2.66 o                         
  -3  13   6         12.26         21.14         3.42 o                         
  -2  13   6        242.67        227.14         6.83 o                         
  -1  13   6        511.58        520.90         8.89 o                         
   0  13   6         27.71         13.19         3.78 o                         
   2  13   6         74.21         77.70         5.36 o                         
   3  13   6       1616.35       1619.86        24.03 o                         
   4  13   6        227.76        226.93         9.02 o                         
   5  13   6        581.53        581.75        12.21 o                         
   6  13   6          0.17         -1.42         4.72 o                         
   7  13   6          2.95          3.40         4.79 o                         
   8  13   6        943.06        861.77        20.08 o                         
   9  13   6         22.98         22.72         8.31 o                         
  10  13   6        215.13        227.94        16.48 o                         
  11  13   6         71.23         69.27        12.88 o                         
 -14  14   6          8.32          8.93        17.02 o                         
 -13  14   6          2.14         -7.44         7.44 o                         
 -12  14   6         50.77         57.16         8.64 o                         
 -11  14   6        103.38        114.43         8.33 o                         
 -10  14   6          0.07          4.27         5.21 o                         
  -9  14   6        158.64        164.72        10.46 o                         
  -8  14   6         91.60         86.03         8.02 o                         
  -7  14   6         91.14         90.25         5.56 o                         
  -6  14   6       2330.75       2287.32        33.11 o                         
  -5  14   6        133.49        168.66         8.41 o                         
  -4  14   6         81.00         70.96         5.47 o                         
  -3  14   6        613.99        558.77        10.82 o                         
  -2  14   6          9.71          2.72         4.59 o                         
  -1  14   6        126.74        128.61         6.00 o                         
   0  14   6       1407.53       1432.55        20.35 o                         
   1  14   6        508.53        500.97        10.40 o                         
   2  14   6          5.80          3.74         5.01 o                         
   4  14   6       2935.55       3072.06        37.58 o                         
   5  14   6         16.95         22.63         4.40 o                         
   6  14   6          4.18          0.37         4.95 o                         
   7  14   6        474.19        478.74        13.81 o                         
   8  14   6          3.63          8.91         7.91 o                         
   9  14   6          3.58         -8.74         8.74 o                         
  10  14   6        253.20        316.34        21.65 o                         
  11  14   6         90.66        118.67        15.78 o                         
 -13  15   6          3.86          9.50        10.07 o                         
 -12  15   6         37.84         44.11         8.92 o                         
 -11  15   6          2.86         22.96        10.66 o                         
 -10  15   6        339.46        298.36        15.65 o                         
  -9  15   6         37.69         32.60         5.99 o                         
  -8  15   6         25.38         19.23         5.73 o                         
  -7  15   6         31.69         30.14         4.26 o                         
  -6  15   6        192.12        240.39         8.84 o                         
  -5  15   6        602.91        591.76        12.82 o                         
  -4  15   6        336.45        315.66         7.61 o                         
  -3  15   6        182.82        167.19         6.54 o                         
  -2  15   6        367.75        400.43        14.25 o                         
  -1  15   6         30.29         40.77         5.24 o                         
   0  15   6       3969.47       3831.90        45.16 o                         
   1  15   6       1023.50        974.49        15.35 o                         
   3  15   6        270.58        260.73        11.47 o                         
   4  15   6          0.04          3.36         4.68 o                         
   5  15   6         84.33         97.47         7.38 o                         
   6  15   6        214.70        195.50         9.00 o                         
   7  15   6         30.71         15.16         5.62 o                         
   8  15   6        153.52        145.30        15.80 o                         
   9  15   6        146.82        159.46        15.04 o                         
  10  15   6         26.41         30.64        11.52 o                         
 -13  16   6         72.49         68.20        12.43 o                         
 -12  16   6         26.15         35.65         9.21 o                         
 -11  16   6          3.26         -2.54         7.57 o                         
 -10  16   6          3.93          7.43         6.77 o                         
  -9  16   6         40.72         23.05         7.07 o                         
  -8  16   6        138.30        145.38         8.96 o                         
  -7  16   6         41.78         25.55         4.69 o                         
  -6  16   6       1519.11       1383.51        21.45 o                         
  -5  16   6          0.16          2.36         5.31 o                         
  -4  16   6       1648.96       1493.17        19.48 o                         
  -3  16   6          8.51         14.09         4.62 o                         
  -2  16   6        220.40        242.24         8.48 o                         
  -1  16   6         75.78         76.88         7.32 o                         
   0  16   6        526.62        453.99        11.25 o                         
   1  16   6         38.60         38.40         5.24 o                         
   2  16   6          0.57          4.42         5.19 o                         
   3  16   6         81.24         55.53        10.38 o                         
   4  16   6       1034.30        950.43        18.18 o                         
   5  16   6         23.54         22.99         5.45 o                         
   6  16   6        276.78        237.62         9.87 o                         
   7  16   6        111.00         71.65        12.26 o                         
   8  16   6         75.55        101.93        12.10 o                         
   9  16   6         56.14         62.28        15.18 o                         
  10  16   6        113.51        108.35        14.56 o                         
 -12  17   6         63.60         46.38        18.77 o                         
 -11  17   6        152.35        192.23        17.42 o                         
 -10  17   6         62.41         59.21         9.13 o                         
  -9  17   6         47.63         32.79         7.40 o                         
  -8  17   6         19.01          9.61         5.77 o                         
  -7  17   6          0.66          1.88         5.07 o                         
  -6  17   6        313.81        279.77        10.14 o                         
  -5  17   6          3.10          3.92         4.53 o                         
  -4  17   6         92.16         68.95         5.44 o                         
  -3  17   6        104.67        107.63         7.77 o                         
  -2  17   6        501.59        455.80        11.47 o                         
  -1  17   6        132.15        161.68         8.37 o                         
   0  17   6          9.88          3.53         4.39 o                         
   1  17   6        151.98        136.03        11.95 o                         
   2  17   6          7.39          3.19         4.97 o                         
   4  17   6          1.76          3.40         5.33 o                         
   5  17   6          6.01         -5.45         5.45 o                         
   6  17   6         39.18         38.09         6.80 o                         
   7  17   6        215.64        209.12        16.04 o                         
   8  17   6        400.26        390.79        21.16 o                         
   9  17   6         17.54         26.48        11.04 o                         
  10  17   6         45.52         16.77        14.49 o                         
 -12  18   6         78.44         70.42        15.81 o                         
 -11  18   6         13.21         21.48         9.22 o                         
 -10  18   6         11.59         27.63         9.84 o                         
  -9  18   6        216.81        198.91        15.17 o                         
  -8  18   6        302.89        304.02        15.12 o                         
  -7  18   6         52.58         38.91         6.26 o                         
  -6  18   6        430.98        464.66        12.46 o                         
  -5  18   6         15.31         11.80         3.47 o                         
  -4  18   6          1.67         -3.02         4.25 o                         
  -3  18   6       1128.51       1134.09        22.38 o                         
  -2  18   6       1519.72       1441.52        22.78 o                         
  -1  18   6         95.60         78.65         5.97 o                         
   0  18   6        226.41        177.08         9.71 o                         
   1  18   6        103.39        113.39         7.99 o                         
   2  18   6        210.10        202.19        11.38 o                         
   3  18   6        497.73        503.21        16.98 o                         
   4  18   6        114.04        103.93         9.68 o                         
   5  18   6          4.63          1.89         5.60 o                         
   6  18   6         48.90         39.56         8.35 o                         
   7  18   6        246.73        214.21        15.49 o                         
   8  18   6         36.89         23.80        11.88 o                         
   9  18   6        138.41        172.51        17.32 o                         
 -12  19   6        635.27        699.38        37.29 o                         
 -11  19   6        111.98        135.12        14.35 o                         
 -10  19   6          2.76         13.92         8.89 o                         
  -9  19   6        257.54        237.70        16.21 o                         
  -8  19   6        191.88        202.81        15.57 o                         
  -7  19   6        102.91        108.25         9.89 o                         
  -6  19   6          8.92         18.69         7.10 o                         
  -5  19   6        538.82        546.57        11.66 o                         
  -4  19   6         28.00         20.93         5.81 o                         
  -3  19   6          1.65         -4.65         4.65 o                         
  -2  19   6          0.68         -3.17         6.10 o                         
  -1  19   6          0.06          4.40         5.16 o                         
   0  19   6         82.63         68.78         6.75 o                         
   1  19   6        521.70        472.56        14.51 o                         
   2  19   6         77.05         73.92        11.39 o                         
   3  19   6         47.18         56.69         8.00 o                         
   4  19   6         14.43         22.52         7.76 o                         
   5  19   6         96.52        117.47         9.80 o                         
   6  19   6          0.67         -8.27         8.27 o                         
   7  19   6          3.67          8.43        10.37 o                         
   8  19   6        265.39        286.96        19.97 o                         
   9  19   6         54.62         90.83        19.14 o                         
 -11  20   6         92.74         81.69        17.88 o                         
 -10  20   6        137.38        124.26        14.71 o                         
  -9  20   6         95.41         63.76        12.30 o                         
  -8  20   6         68.51         89.18        10.78 o                         
  -7  20   6         61.40         53.30         9.89 o                         
  -6  20   6         23.33         35.90         6.62 o                         
  -5  20   6        104.51        114.85        10.69 o                         
  -4  20   6         76.47         88.74         6.60 o                         
  -3  20   6         84.85         77.77         6.37 o                         
  -2  20   6        132.98        147.94         9.39 o                         
  -1  20   6        564.29        643.95        15.36 o                         
   0  20   6        175.78        174.87        11.35 o                         
   1  20   6        429.74        430.31        14.23 o                         
   2  20   6        534.10        543.13        22.16 o                         
   3  20   6         52.25         55.37        16.01 o                         
   4  20   6        651.98        710.50        21.67 o                         
   5  20   6         32.00         30.84        12.42 o                         
   6  20   6          1.64          9.20        16.91 o                         
   7  20   6        196.36        225.69        17.48 o                         
   8  20   6         11.58         29.36        11.13 o                         
 -11  21   6         36.71         37.76        13.38 o                         
 -10  21   6        233.16        247.03        28.98 o                         
  -9  21   6          7.21         -8.99        11.48 o                         
  -8  21   6          5.78         -2.16        11.16 o                         
  -7  21   6        187.72        226.42        19.03 o                         
  -6  21   6         22.84          9.13         8.46 o                         
  -5  21   6        202.30        174.88        14.68 o                         
  -4  21   6        196.05        205.87        10.81 o                         
  -3  21   6          0.76          0.71         5.88 o                         
  -2  21   6          3.19          5.88         6.06 o                         
  -1  21   6        308.41        311.07        13.57 o                         
   0  21   6        653.45        658.26        18.87 o                         
   1  21   6         22.94         20.57         6.77 o                         
   2  21   6        245.81        245.85        14.17 o                         
   3  21   6        237.45        202.35        15.41 o                         
   4  21   6        143.64        190.97        20.35 o                         
   5  21   6         89.68         88.94        13.54 o                         
   6  21   6        316.41        363.80        36.19 o                         
   7  21   6         13.42         13.87        13.56 o                         
   8  21   6        195.05        204.36        18.18 o                         
 -10  22   6          2.96         -8.38        23.40 o                         
  -9  22   6        149.14        149.26        18.80 o                         
  -8  22   6         85.88        105.51        14.68 o                         
  -7  22   6        228.33        186.56        16.27 o                         
  -6  22   6        342.90        295.87        27.07 o                         
  -5  22   6         19.33         18.68         8.76 o                         
  -4  22   6        425.87        386.61        17.30 o                         
  -3  22   6         20.03         22.45         8.75 o                         
  -2  22   6          1.42          1.22         7.47 o                         
  -1  22   6         28.96         30.08         7.41 o                         
   0  22   6       1058.50       1041.84        24.05 o                         
   1  22   6        435.66        409.99        18.25 o                         
   2  22   6        133.76        146.71        13.79 o                         
   3  22   6         21.08         39.89         9.95 o                         
   4  22   6        128.64        130.98        12.00 o                         
   5  22   6         32.00         31.56         9.76 o                         
   6  22   6          0.15         24.27        13.55 o                         
   7  22   6          0.32        -13.71        13.71 o                         
  -9  23   6         26.81         32.92        16.22 o                         
  -8  23   6        181.74        175.69        17.38 o                         
  -7  23   6          0.37         22.66        12.71 o                         
  -6  23   6         62.06         45.90        20.74 o                         
  -5  23   6        162.68        181.78        13.78 o                         
  -4  23   6         66.94         61.68        10.25 o                         
  -3  23   6          0.82          2.37         9.54 o                         
  -2  23   6        243.11        246.99        15.32 o                         
  -1  23   6        174.79        176.54        13.18 o                         
   0  23   6        119.70        150.37        12.49 o                         
   1  23   6          3.30          5.61         8.60 o                         
   2  23   6        151.06        178.22        14.40 o                         
   3  23   6         13.71          3.61        10.26 o                         
   4  23   6          3.80          8.24        10.26 o                         
   5  23   6        405.19        478.81        41.36 o                         
   6  23   6        224.56        262.80        33.29 o                         
  -8  24   6         72.99        111.64        23.58 o                         
  -7  24   6         52.17         66.21        14.52 o                         
  -6  24   6         41.14         44.04        13.13 o                         
  -5  24   6          5.50         -2.28         9.16 o                         
  -4  24   6        201.21        181.30        14.97 o                         
  -3  24   6        509.56        527.02        22.85 o                         
  -2  24   6         14.30          9.19        10.26 o                         
  -1  24   6          6.17          3.20         7.85 o                         
   0  24   6          6.62         20.28        12.40 o                         
   1  24   6         93.62         92.76        12.46 o                         
   2  24   6          7.25         -0.12        10.44 o                         
   3  24   6          6.91         12.46        11.02 o                         
   4  24   6         85.39        112.62        16.71 o                         
   5  24   6          2.32         32.12        14.27 o                         
   6  24   6         72.14         70.23        16.40 o                         
  -7  25   6        149.81        126.37        20.38 o                         
  -6  25   6         46.43         22.21        13.24 o                         
  -5  25   6         90.28         78.43        14.73 o                         
  -4  25   6         73.16         86.18        12.82 o                         
  -3  25   6        115.36        169.61        14.72 o                         
  -2  25   6          2.77          5.07        11.04 o                         
  -1  25   6         96.41         98.16        15.22 o                         
   0  25   6          7.38         -6.03         8.40 o                         
   1  25   6         43.59         46.36        11.88 o                         
   2  25   6          6.13         22.49        12.54 o                         
   3  25   6         38.37         61.57        12.69 o                         
   4  25   6         12.00         26.48        17.01 o                         
   5  25   6         75.39         99.52        30.41 o                         
  -6  26   6          2.03         -5.68        16.79 o                         
  -5  26   6         24.69          4.45        21.57 o                         
  -4  26   6          2.95         -4.22        11.55 o                         
  -3  26   6        207.72        236.84        23.58 o                         
  -2  26   6         98.70        113.45        13.62 o                         
  -1  26   6        184.35        218.39        19.70 o                         
   0  26   6        442.66        467.14        28.14 o                         
   1  26   6        401.55        432.82        23.22 o                         
   2  26   6        460.99        435.96        24.29 o                         
   3  26   6        292.44        292.77        30.99 o                         
  -5  27   6        137.62        123.69        17.40 o                         
  -4  27   6         86.51        144.19        21.44 o                         
  -3  27   6          0.28          3.35        17.03 o                         
  -2  27   6         47.34         30.78        12.66 o                         
  -1  27   6        100.22         73.60        22.24 o                         
   0  27   6        309.28        299.33        24.57 o                         
   1  27   6         10.27         13.54        14.60 o                         
   2  27   6         18.01         34.67        13.18 o                         
 -15   0   7        302.33        310.22        20.29 o                         
 -13   0   7          1.07          2.77         7.11 o                         
 -11   0   7        390.79        376.63        13.90 o                         
  -9   0   7       3724.05       3621.78        56.98 o                         
  -7   0   7        163.47        146.95         5.33 o                         
  -5   0   7         27.77         15.61         2.78 o                         
  -1   0   7       2833.81       2965.85        38.27 o                         
   1   0   7        638.02        703.77        19.52 o                         
   3   0   7        528.11        601.68        12.33 o                         
   5   0   7         37.65         29.33         5.05 o                         
   7   0   7       1962.83       1930.58        42.35 o                         
   9   0   7        878.26        950.89        28.04 o                         
  11   0   7        568.24        693.29        34.05 o                         
 -15   1   7         57.93         63.27         6.80 o                         
 -14   1   7        236.11        252.68        16.09 o                         
 -13   1   7          4.42          6.10         5.40 o                         
 -12   1   7         19.40         16.25         8.95 o                         
 -11   1   7         76.94         67.57         5.64 o                         
 -10   1   7        297.60        261.39        10.52 o                         
  -9   1   7        530.15        535.18        10.07 o                         
  -8   1   7        207.44        243.89         6.73 o                         
  -7   1   7        316.21        295.19         5.31 o                         
  -6   1   7       1196.88       1314.30        13.69 o                         
  -5   1   7       1428.28       1447.26        14.40 o                         
  -4   1   7         32.58         75.50         3.50 o                         
  -1   1   7        109.53        112.57         4.78 o                         
   0   1   7        553.60        560.50         7.73 o                         
   1   1   7       1190.05       1125.56        16.35 o                         
   2   1   7        645.05        604.90         8.43 o                         
   3   1   7        407.71        348.86         6.69 o                         
   4   1   7       1716.33       1636.91        27.54 o                         
   5   1   7        559.02        541.55        10.98 o                         
   6   1   7         18.34         14.69         4.52 o                         
   7   1   7         90.58         91.45         5.70 o                         
   8   1   7         77.21         79.51         6.42 o                         
   9   1   7         11.19          3.85         5.89 o                         
  10   1   7         60.96         45.30         7.41 o                         
  11   1   7        584.30        597.80        23.15 o                         
  12   1   7         18.08         20.17        10.41 o                         
 -15   2   7        152.61        172.68        12.46 o                         
 -14   2   7         39.70         46.60         5.74 o                         
 -13   2   7         17.14         28.93         5.35 o                         
 -12   2   7         33.01         29.85         4.44 o                         
 -11   2   7        922.41        838.97        13.74 o                         
 -10   2   7        395.09        340.79         8.55 o                         
  -9   2   7       3055.46       2980.05        33.95 o                         
  -8   2   7        105.71        105.64         4.86 o                         
  -7   2   7        240.96        277.59         6.72 o                         
  -6   2   7        476.01        489.98         6.42 o                         
  -5   2   7        729.01        692.90         8.95 o                         
  -4   2   7        461.58        527.08         7.70 o                         
  -2   2   7        147.76        171.12         4.49 o                         
  -1   2   7        839.52        717.27         8.83 o                         
   0   2   7        112.26        120.16         4.37 o                         
   1   2   7        728.53        774.43        10.76 o                         
   2   2   7        122.85        103.85         4.12 o                         
   3   2   7       1392.56       1293.37        15.02 o                         
   4   2   7          4.04          3.28         3.75 o                         
   5   2   7        632.23        747.86        13.87 o                         
   6   2   7       2975.16       2924.89        35.08 o                         
   7   2   7        994.33        956.69        15.21 o                         
   8   2   7          2.25         -2.34         4.50 o                         
   9   2   7          2.16          4.94         6.51 o                         
  10   2   7        146.54        141.53         9.28 o                         
  11   2   7         74.82        124.54        15.16 o                         
  12   2   7         46.46         40.51        16.38 o                         
 -15   3   7         44.91         67.60         6.34 o                         
 -14   3   7          3.87          0.82         5.16 o                         
 -13   3   7         75.68         80.78         5.88 o                         
 -12   3   7         10.55          6.17         4.42 o                         
 -11   3   7        292.01        271.34         7.72 o                         
 -10   3   7        105.68        108.52         6.10 o                         
  -9   3   7       6169.40       6118.61        70.55 o                         
  -8   3   7        276.69        256.31         6.30 o                         
  -7   3   7       1329.99       1393.24        16.30 o                         
  -6   3   7        121.32        137.06         3.79 o                         
  -5   3   7       1858.44       1703.29        16.70 o                         
  -4   3   7       2755.54       2877.39        29.35 o                         
  -3   3   7       1685.86       1793.73        19.38 o                         
  -2   3   7        121.80        127.82         4.14 o                         
   0   3   7          0.87         -1.30         1.97 o                         
   1   3   7        648.03        680.20         9.82 o                         
   2   3   7         94.18         88.43         3.96 o                         
   3   3   7       1755.87       1583.75        18.44 o                         
   4   3   7         42.27         50.68         3.99 o                         
   5   3   7        297.48        287.97         8.46 o                         
   6   3   7          2.35         -0.15         3.50 o                         
   7   3   7        324.50        319.93         9.09 o                         
   8   3   7         78.72         74.42         5.38 o                         
   9   3   7        239.95        208.49        12.10 o                         
  10   3   7         97.04         90.40         8.24 o                         
  11   3   7        128.42        131.73        12.16 o                         
  12   3   7         41.33         46.37        11.88 o                         
 -15   4   7         76.90        111.16         7.53 o                         
 -14   4   7         37.89         53.16         5.62 o                         
 -13   4   7        375.48        439.62        14.58 o                         
 -12   4   7         25.96         36.11         4.16 o                         
 -11   4   7         36.52         40.90         3.85 o                         
 -10   4   7         11.57          7.84         3.20 o                         
  -9   4   7        207.14        237.50         7.68 o                         
  -8   4   7          2.01         11.33         3.26 o                         
  -7   4   7         72.07         69.05         4.40 o                         
  -6   4   7        233.06        261.41         5.00 o                         
  -5   4   7       1843.13       1813.30        18.60 o                         
  -4   4   7       1884.51       2065.37        21.58 o                         
  -3   4   7       1735.08       1644.59        17.94 o                         
  -1   4   7       1378.11       1353.69        14.86 o                         
   0   4   7        156.85        150.90         4.58 o                         
   1   4   7        129.12        126.07         4.53 o                         
   2   4   7        217.08        278.10         6.16 o                         
   3   4   7        957.04        853.44        12.78 o                         
   4   4   7        344.23        342.35         8.38 o                         
   5   4   7       2822.67       2918.89        35.44 o                         
   6   4   7       1188.02       1074.62        16.27 o                         
   7   4   7        272.20        274.82        10.17 o                         
   8   4   7         80.03         88.98         5.61 o                         
   9   4   7         28.28         22.19         6.42 o                         
  10   4   7        181.60        168.38        12.45 o                         
  11   4   7         70.07         78.67        11.15 o                         
  12   4   7         65.72         97.50        16.50 o                         
 -15   5   7          0.76          9.23         6.23 o                         
 -14   5   7        166.74        156.89         9.98 o                         
 -13   5   7        275.46        278.70         9.68 o                         
 -12   5   7         20.69         15.18         3.83 o                         
 -11   5   7          6.32          6.21         3.31 o                         
 -10   5   7         10.24         13.23         3.42 o                         
  -9   5   7        466.75        424.69        10.81 o                         
  -8   5   7       1074.27       1008.77        15.07 o                         
  -7   5   7        917.18        936.24        14.33 o                         
  -6   5   7        212.23        219.87         5.82 o                         
  -5   5   7        137.62        123.67         3.87 o                         
  -4   5   7         20.88          5.58         2.01 o                         
  -3   5   7        637.49        674.33         8.78 o                         
   0   5   7        196.40        182.84         5.12 o                         
   1   5   7       3571.86       3696.08        35.71 o                         
   2   5   7         28.81         32.45         2.97 o                         
   3   5   7          2.46          0.34         2.76 o                         
   4   5   7       2249.04       2167.01        28.85 o                         
   5   5   7          0.07          3.48         4.06 o                         
   6   5   7          0.48         -3.54         3.54 o                         
   7   5   7          9.08          7.49         3.94 o                         
   8   5   7         91.77         91.96         7.32 o                         
   9   5   7        215.92        218.99        10.93 o                         
  10   5   7         40.68         45.16         7.60 o                         
  11   5   7        328.61        312.59        19.91 o                         
  12   5   7         95.77        101.28        19.63 o                         
 -15   6   7         30.62         41.94         7.57 o                         
 -14   6   7         74.85         63.84         6.69 o                         
 -13   6   7         41.57         59.29         5.35 o                         
 -12   6   7         16.45         25.20         5.12 o                         
 -11   6   7        428.94        416.71        12.04 o                         
 -10   6   7        904.62        860.82        16.91 o                         
  -9   6   7       2112.05       1989.10        31.15 o                         
  -8   6   7         10.72         17.94         3.35 o                         
  -7   6   7        564.65        587.65        10.89 o                         
  -6   6   7        324.58        256.71         7.46 o                         
  -5   6   7         32.43         33.20         3.62 o                         
  -4   6   7         11.66         13.18         2.26 o                         
  -3   6   7       1249.43       1219.99        15.30 o                         
  -2   6   7        491.22        506.46         8.05 o                         
  -1   6   7        417.87        423.56         7.11 o                         
   0   6   7        107.17         78.39         3.94 o                         
   1   6   7        268.67        300.96         6.38 o                         
   2   6   7        181.63        174.20         6.13 o                         
   3   6   7        131.20        156.38         6.24 o                         
   4   6   7          0.87          4.55         3.10 o                         
   5   6   7        102.60         80.08         5.52 o                         
   6   6   7         81.41         81.74         6.17 o                         
   7   6   7       1415.44       1373.23        21.15 o                         
   8   6   7         15.02         17.04         5.69 o                         
   9   6   7        148.37        175.31        13.42 o                         
  10   6   7          0.14          6.32         8.84 o                         
  11   6   7         22.88          9.58         9.52 o                         
  12   6   7        373.81        372.64        72.93 o                         
 -15   7   7        247.07        252.03        12.79 o                         
 -14   7   7         13.98         23.80         6.55 o                         
 -13   7   7          1.16          3.75         5.59 o                         
 -12   7   7        103.21        107.34         7.50 o                         
 -11   7   7        160.63        179.97         9.75 o                         
 -10   7   7         65.92         49.84         5.43 o                         
  -9   7   7        632.61        643.20        14.64 o                         
  -8   7   7          4.32          6.87         3.66 o                         
  -7   7   7        233.52        218.52         7.56 o                         
  -6   7   7        304.64        327.86         8.51 o                         
  -5   7   7        927.57        968.16        15.65 o                         
  -4   7   7         81.83        109.93         4.01 o                         
  -3   7   7        465.96        435.23         8.18 o                         
  -2   7   7        285.12        320.94         6.37 o                         
  -1   7   7        691.56        690.02         9.99 o                         
   0   7   7       1542.82       1660.24        18.06 o                         
   1   7   7        492.30        472.00         8.47 o                         
   3   7   7        558.33        541.24        11.14 o                         
   4   7   7        431.60        360.91         9.02 o                         
   5   7   7       1404.33       1449.78        21.84 o                         
   7   7   7        139.63        131.43         7.20 o                         
   8   7   7         97.80        115.07         7.02 o                         
   9   7   7        567.29        594.04        18.22 o                         
  10   7   7         50.34         37.23         8.24 o                         
  11   7   7        111.90        117.65        12.20 o                         
  12   7   7          2.76         17.51        18.49 o                         
 -15   8   7         50.71         39.92         7.87 o                         
 -14   8   7          3.38          7.57         5.95 o                         
 -13   8   7         90.82         91.04         7.38 o                         
 -12   8   7          0.01         10.52         5.22 o                         
 -11   8   7        180.07        172.56        11.59 o                         
 -10   8   7        182.54        144.96        10.62 o                         
  -9   8   7         22.38         31.87         5.26 o                         
  -8   8   7        652.75        661.68        13.06 o                         
  -7   8   7         24.68         22.48         3.94 o                         
  -6   8   7          0.58          5.63         4.87 o                         
  -5   8   7        466.71        457.05        10.14 o                         
  -3   8   7          2.18         -0.20         2.36 o                         
  -2   8   7       1205.77       1209.42        13.32 o                         
  -1   8   7         15.71         18.97         2.80 o                         
   0   8   7         74.82         55.29         3.27 o                         
   1   8   7          2.89          0.73         2.79 o                         
   3   8   7         30.51         31.13         3.83 o                         
   4   8   7          0.31         -2.31         6.97 o                         
   5   8   7        837.08        937.32        17.49 o                         
   6   8   7        899.12        864.14        14.67 o                         
   7   8   7       1149.41       1061.98        18.42 o                         
   8   8   7          1.04         -4.20         5.96 o                         
   9   8   7         49.20         51.70         9.23 o                         
  10   8   7         14.39         19.30         7.91 o                         
  11   8   7          0.64          2.90         9.48 o                         
 -15   9   7        251.36        317.31        20.95 o                         
 -14   9   7          8.75         16.96         9.00 o                         
 -13   9   7          2.70          7.93         7.01 o                         
 -12   9   7          4.41          9.56         5.48 o                         
 -11   9   7         19.91         18.69         5.19 o                         
 -10   9   7        481.93        411.66        12.56 o                         
  -9   9   7       1190.37       1181.39        19.27 o                         
  -8   9   7        138.04        134.11         8.54 o                         
  -7   9   7        236.07        242.84         9.36 o                         
  -6   9   7         37.78         40.93         3.96 o                         
  -5   9   7        525.88        497.42        12.04 o                         
  -4   9   7        457.13        449.44         7.36 o                         
  -3   9   7        429.73        439.54         7.44 o                         
  -2   9   7       1121.04       1203.98        14.11 o                         
  -1   9   7        807.31        855.28        11.30 o                         
   0   9   7         46.01         54.16         3.57 o                         
   1   9   7       1331.93       1263.65        18.71 o                         
   3   9   7       1181.55       1068.01        16.17 o                         
   4   9   7         29.50         34.75        10.14 o                         
   5   9   7          2.14          5.10         3.83 o                         
   6   9   7        138.99        113.86         6.90 o                         
   7   9   7         93.01         81.18         5.48 o                         
   8   9   7        160.07        163.53         8.89 o                         
   9   9   7        422.75        410.16        17.48 o                         
  10   9   7        308.67        315.33        19.31 o                         
  11   9   7          0.64          3.29        11.12 o                         
 -14  10   7         73.93         94.34        12.49 o                         
 -13  10   7         40.42         63.46         7.16 o                         
 -12  10   7         17.27          7.53         5.92 o                         
 -11  10   7         14.82         21.87         5.54 o                         
 -10  10   7        125.72        115.72         8.72 o                         
  -9  10   7        538.96        494.59        11.77 o                         
  -8  10   7        168.37        158.34         8.03 o                         
  -7  10   7         34.28         41.47         5.18 o                         
  -6  10   7          0.16          4.00         3.61 o                         
  -5  10   7        920.02        837.23        14.48 o                         
  -4  10   7          4.12          6.61         2.47 o                         
  -3  10   7       5481.42       5257.16        57.83 o                         
  -2  10   7        126.29        162.22         5.19 o                         
  -1  10   7        183.94        173.25         5.53 o                         
   0  10   7        183.02        194.60         6.38 o                         
   1  10   7        206.06        213.81         6.51 o                         
   3  10   7        954.08        869.70        14.42 o                         
   4  10   7         15.74         15.49         3.95 o                         
   5  10   7        830.39        704.31        13.54 o                         
   6  10   7        115.64        133.01         7.70 o                         
   7  10   7         62.67         54.30         5.16 o                         
   8  10   7          4.07         10.03         6.13 o                         
   9  10   7         12.94         16.51         8.46 o                         
  10  10   7         27.97         18.93         9.96 o                         
  11  10   7         12.07         25.28        10.57 o                         
 -14  11   7          3.99         14.53         7.25 o                         
 -13  11   7        139.17        130.57         9.60 o                         
 -12  11   7         18.02         16.95         6.36 o                         
 -11  11   7         33.71         26.66         5.96 o                         
 -10  11   7         42.08         26.86         5.79 o                         
  -9  11   7        569.42        586.50        13.19 o                         
  -8  11   7        131.05        119.81         7.51 o                         
  -7  11   7        632.38        622.18        11.64 o                         
  -6  11   7         44.09         33.60         4.27 o                         
  -5  11   7         32.69         42.77         4.42 o                         
  -4  11   7          5.42          4.19         2.06 o                         
  -3  11   7        143.19        188.35         6.30 o                         
  -2  11   7         26.75         19.24         3.18 o                         
  -1  11   7        440.22        373.92         7.57 o                         
   0  11   7          2.94          0.45         2.74 o                         
   1  11   7       1725.95       1621.53        19.42 o                         
   2  11   7        570.11        508.57        10.36 o                         
   3  11   7        197.83        177.75         7.81 o                         
   4  11   7        911.03        864.62        14.83 o                         
   5  11   7         27.49         15.85         5.70 o                         
   6  11   7        502.36        439.93        13.50 o                         
   7  11   7          0.33         -3.64         4.84 o                         
   8  11   7        235.91        206.34        12.28 o                         
   9  11   7        466.47        414.34        17.56 o                         
  10  11   7         10.30          6.31        10.17 o                         
  11  11   7          8.29        -16.45        16.45 o                         
 -14  12   7         53.25         51.82         9.55 o                         
 -13  12   7         65.18         70.01         8.57 o                         
 -12  12   7          2.27          4.09         6.27 o                         
 -11  12   7        256.68        287.17        12.98 o                         
 -10  12   7         45.21         54.47         6.74 o                         
  -9  12   7        228.06        230.68        12.14 o                         
  -8  12   7         33.28         46.54         5.28 o                         
  -7  12   7        428.03        449.42        10.30 o                         
  -6  12   7          4.60          5.64         4.80 o                         
  -5  12   7        266.46        244.12         8.91 o                         
  -4  12   7        566.79        534.98         8.87 o                         
  -3  12   7       2510.95       2598.77        32.98 o                         
  -2  12   7         12.30         14.90         2.87 o                         
  -1  12   7       1157.22       1057.11        14.14 o                         
   0  12   7        522.08        460.43         9.17 o                         
   1  12   7        924.21       1001.97        14.07 o                         
   2  12   7        120.70        120.44         6.47 o                         
   3  12   7        915.10        828.23        14.53 o                         
   4  12   7         35.35          9.32         4.19 o                         
   5  12   7         62.80         50.83         6.07 o                         
   6  12   7         10.80         19.30         6.60 o                         
   7  12   7       1057.13       1027.64        19.55 o                         
   8  12   7          0.04          2.18         7.46 o                         
   9  12   7         13.61         32.20        10.10 o                         
  10  12   7         45.70         60.87        11.72 o                         
  11  12   7        251.17        244.87        25.87 o                         
 -14  13   7          4.30         -3.29        10.76 o                         
 -13  13   7          0.18          4.75         7.73 o                         
 -12  13   7        112.85        137.95        11.17 o                         
 -11  13   7         87.18        106.48        13.29 o                         
 -10  13   7          8.65          0.87         5.07 o                         
  -9  13   7         52.65         69.41        10.76 o                         
  -8  13   7        431.12        403.63        14.41 o                         
  -7  13   7          2.02          1.10         4.52 o                         
  -6  13   7         69.85         72.14         5.82 o                         
  -5  13   7         73.45         82.58         6.48 o                         
  -4  13   7        645.51        614.15         9.89 o                         
  -3  13   7        462.70        395.26         8.18 o                         
  -2  13   7         75.65         57.05         3.70 o                         
  -1  13   7       2541.71       2471.38        27.25 o                         
   0  13   7       2082.87       1999.64        26.23 o                         
   2  13   7         17.54         18.14         4.73 o                         
   4  13   7         23.65         37.29         5.00 o                         
   5  13   7        144.20        135.37         7.39 o                         
   6  13   7        111.60        133.27         7.94 o                         
   7  13   7        120.29        123.94         7.97 o                         
   8  13   7         14.99         20.17         8.27 o                         
   9  13   7        977.48       1035.28        29.56 o                         
  10  13   7         67.62         52.05        11.46 o                         
 -13  14   7          0.52         18.58        10.98 o                         
 -12  14   7         14.94         16.51         8.71 o                         
 -11  14   7         24.17         28.98         9.79 o                         
 -10  14   7          7.42          0.61         6.55 o                         
  -9  14   7        190.61        169.96         9.69 o                         
  -8  14   7        944.77        913.40        18.54 o                         
  -7  14   7        172.79        150.55         9.50 o                         
  -6  14   7        374.43        329.33        10.01 o                         
  -5  14   7          0.23         -0.51         6.10 o                         
  -4  14   7        270.11        253.89        10.24 o                         
  -3  14   7        133.83        103.27         6.73 o                         
  -2  14   7       2097.98       1979.32        23.08 o                         
  -1  14   7          2.31          3.74         3.25 o                         
   1  14   7        134.09         94.50         5.84 o                         
   2  14   7         56.20         36.90         4.85 o                         
   4  14   7        675.43        608.85        13.11 o                         
   5  14   7        177.89        219.54         9.59 o                         
   6  14   7        536.29        510.39        12.85 o                         
   7  14   7        537.78        522.99        24.53 o                         
   8  14   7        232.17        236.92        16.72 o                         
   9  14   7         11.95         14.02        10.48 o                         
  10  14   7         31.33         35.69        11.87 o                         
 -13  15   7         58.13         61.54        10.35 o                         
 -12  15   7         94.10         91.75        10.64 o                         
 -11  15   7          0.29          1.82         7.82 o                         
 -10  15   7        109.10         81.46         8.89 o                         
  -9  15   7         55.60         45.36         7.45 o                         
  -8  15   7          5.62          6.80         6.49 o                         
  -7  15   7        821.85        796.95        14.99 o                         
  -6  15   7        217.67        191.07        10.53 o                         
  -5  15   7        258.84        304.64        11.08 o                         
  -4  15   7         46.36         46.92         3.65 o                         
  -3  15   7        126.09        129.42         5.71 o                         
  -2  15   7       1018.66       1067.91        15.47 o                         
  -1  15   7       1522.77       1487.37        19.80 o                         
   0  15   7         88.22         84.36         5.28 o                         
   1  15   7         72.29         71.26         5.68 o                         
   2  15   7        434.22        464.94        12.21 o                         
   3  15   7        251.92        195.63         9.04 o                         
   4  15   7        517.90        521.58        13.58 o                         
   5  15   7         64.00         79.23         8.57 o                         
   6  15   7        111.65        115.49         9.95 o                         
   7  15   7         15.40         17.12         8.63 o                         
   8  15   7         15.46         14.47        10.09 o                         
   9  15   7          6.61         20.00        12.12 o                         
  10  15   7         44.21         41.97        15.17 o                         
 -13  16   7          8.42         29.90        12.84 o                         
 -12  16   7         24.74         31.72        10.68 o                         
 -11  16   7        249.92        230.40        14.90 o                         
 -10  16   7         34.56         29.94         8.52 o                         
  -9  16   7        181.72        202.50        13.01 o                         
  -8  16   7        376.63        392.03        15.36 o                         
  -7  16   7        159.46        139.83         7.79 o                         
  -6  16   7         12.39         28.56         5.02 o                         
  -5  16   7         87.15         82.48         5.80 o                         
  -4  16   7          8.73         16.90         3.57 o                         
  -3  16   7       2850.32       2585.50        35.41 o                         
  -2  16   7         47.88         30.00         3.96 o                         
  -1  16   7        125.61        108.37         6.18 o                         
   0  16   7        563.31        543.62        11.37 o                         
   1  16   7        274.56        260.20        12.40 o                         
   2  16   7         26.58          5.90         4.82 o                         
   3  16   7       1417.23       1310.70        26.62 o                         
   4  16   7         19.81         18.45         5.16 o                         
   5  16   7          1.10         -6.07         7.18 o                         
   6  16   7          9.19          7.63         6.88 o                         
   7  16   7        322.05        313.85        26.55 o                         
   8  16   7         24.04         17.63        15.21 o                         
   9  16   7         35.94         30.05        18.75 o                         
 -12  17   7         28.99          6.77         9.08 o                         
 -11  17   7        208.24        229.60        16.12 o                         
 -10  17   7        164.11        173.91        14.18 o                         
  -9  17   7        225.39        254.01        18.46 o                         
  -8  17   7         10.14         25.77         6.82 o                         
  -7  17   7         95.93         84.39         8.12 o                         
  -6  17   7        514.23        444.10        12.72 o                         
  -5  17   7        227.71        248.98        11.54 o                         
  -4  17   7        975.65        947.83        14.31 o                         
  -3  17   7        338.63        347.40         8.89 o                         
  -2  17   7        167.38        149.93         7.40 o                         
  -1  17   7       1159.21       1121.88        17.67 o                         
   0  17   7         67.55         62.65         6.05 o                         
   1  17   7        116.57         94.60         6.58 o                         
   2  17   7        799.44        748.16        17.46 o                         
   4  17   7        423.14        385.27        12.76 o                         
   5  17   7         74.35         73.79         8.11 o                         
   6  17   7        516.65        548.16        22.10 o                         
   7  17   7         26.75         32.40        10.29 o                         
   8  17   7        207.18        180.79        14.97 o                         
   9  17   7        315.19        331.39        22.90 o                         
 -12  18   7        189.71        161.41        17.31 o                         
 -11  18   7          7.05         -1.13        10.25 o                         
 -10  18   7         71.79         92.65        11.37 o                         
  -9  18   7         26.54         27.14         9.05 o                         
  -8  18   7         66.99         78.32         9.91 o                         
  -7  18   7        238.44        258.26        11.88 o                         
  -6  18   7         26.44         22.63         5.63 o                         
  -5  18   7         18.07          2.80         5.34 o                         
  -4  18   7         18.54         17.00         3.49 o                         
  -3  18   7        198.02        220.49         8.18 o                         
  -2  18   7         79.20         94.35         6.24 o                         
  -1  18   7       1134.78       1046.81        17.29 o                         
   0  18   7        325.99        319.00        11.38 o                         
   1  18   7        716.67        771.22        16.22 o                         
   2  18   7          0.25          9.45         6.84 o                         
   3  18   7        626.39        627.87        17.05 o                         
   4  18   7          0.60         -0.83         5.84 o                         
   5  18   7        319.29        296.92        15.49 o                         
   6  18   7        252.40        241.28        17.04 o                         
   7  18   7        842.74        910.02        28.84 o                         
   8  18   7        314.44        281.83        20.74 o                         
   9  18   7         72.04         79.16        16.71 o                         
 -11  19   7          4.47         17.01        11.50 o                         
 -10  19   7         63.06         43.39        12.29 o                         
  -9  19   7          0.50         10.39        14.01 o                         
  -8  19   7         59.17         80.07        10.47 o                         
  -7  19   7          0.22          0.75         7.15 o                         
  -6  19   7          8.15          6.13         5.89 o                         
  -5  19   7        195.49        230.66        13.09 o                         
  -4  19   7         69.62         67.18         5.07 o                         
  -3  19   7       1359.50       1294.85        19.47 o                         
  -2  19   7        148.53        121.64         7.23 o                         
  -1  19   7        208.53        167.10         9.39 o                         
   0  19   7         41.27         42.98         7.10 o                         
   1  19   7        168.23        206.80        14.03 o                         
   2  19   7         35.11         26.69         8.17 o                         
   3  19   7         25.85         16.18         5.90 o                         
   4  19   7        100.37         94.46        10.13 o                         
   5  19   7        262.98        296.12        17.53 o                         
   6  19   7         96.80         78.85        12.34 o                         
   7  19   7         60.33         72.31        12.12 o                         
   8  19   7          1.04          3.98        11.68 o                         
 -11  20   7          4.92          6.25        14.02 o                         
 -10  20   7         15.92          2.42        11.59 o                         
  -9  20   7        117.68        106.88        13.88 o                         
  -8  20   7        741.31        739.33        28.64 o                         
  -7  20   7        157.60        138.49        14.55 o                         
  -6  20   7          0.03          3.11         8.04 o                         
  -5  20   7         54.44         31.59         8.53 o                         
  -4  20   7        474.03        419.37        11.92 o                         
  -3  20   7         60.07         53.07         8.79 o                         
  -2  20   7        731.87        684.03        15.72 o                         
  -1  20   7         79.70         56.44         7.38 o                         
   0  20   7        308.01        344.74        17.61 o                         
   1  20   7       1053.81        981.51        27.21 o                         
   2  20   7          6.99          6.41         9.25 o                         
   3  20   7        543.65        519.96        20.72 o                         
   4  20   7        124.87        121.05        11.33 o                         
   5  20   7         79.28         67.68         8.64 o                         
   6  20   7        143.70        146.34        13.68 o                         
   7  20   7         56.71         55.82        12.43 o                         
   8  20   7        427.89        505.21        96.95 o                         
 -10  21   7         39.88         62.66        16.65 o                         
  -9  21   7        452.57        401.58        24.98 o                         
  -8  21   7        180.71        188.57        20.75 o                         
  -7  21   7         73.66         52.93        12.01 o                         
  -6  21   7         19.98         12.71         8.28 o                         
  -5  21   7        335.21        338.48        24.97 o                         
  -4  21   7         91.66        104.96         7.36 o                         
  -3  21   7          0.87          3.93         6.17 o                         
  -2  21   7          7.85         25.80         7.53 o                         
  -1  21   7        589.44        535.40        18.23 o                         
   0  21   7        356.11        322.10        20.88 o                         
   1  21   7          4.97         19.19         8.48 o                         
   2  21   7        154.33        204.24        19.43 o                         
   3  21   7         11.87          1.44        11.72 o                         
   4  21   7        229.34        231.49        21.93 o                         
   5  21   7         34.16         48.52         9.18 o                         
   6  21   7          1.27          9.69        11.66 o
[truncated: 256,447 more chars]
